# Supplementary material for: Phenological shifts in mating and lambing timing in response to climate change in Urial wild sheep (Ovis vignei) populations in Iran
Source: PLoS One. 2026 Jun 4;21(6):e0348629. doi: 10.1371/journal.pone.0348629 (PMC13235904; doi:10.1371/journal.pone.0348629)
Supplement: S2 File — (XLSX) [file pone.0348629.s002.xlsx]

## Sheet: Mating (SE)
Year	Area	N	Mean	SD	SE	Julian_Mean_SD	Date_Mean	Unreliable
2011	Golestan	10	324.1	7.04667	2.22835	324.1 ± 7	2025-11-20	TRUE
2012	Golestan	10	329	11.4794	3.63012	329 ± 11.5	2025-11-24	TRUE
2013	Golestan	10	328.2	10.9727	3.46987	328.2 ± 11	2025-11-24	TRUE
2014	Golestan	10	327.6	9.96884	3.15242	327.6 ± 10	2025-11-24	TRUE
2015	Golestan	10	326.8	8.74071	2.76405	326.8 ± 8.7	2025-11-23	TRUE
2016	Golestan	10	329.7	11.1161	3.5152	329.7 ± 11.1	2025-11-25	TRUE
2017	Golestan	10	327.4	9.46573	2.99333	327.4 ± 9.5	2025-11-23	TRUE
2018	Golestan	10	329.2	7.71434	2.43949	329.2 ± 7.7	2025-11-25	TRUE
2019	Golestan	10	331.1	9.70051	3.06757	331.1 ± 9.7	2025-11-27	TRUE
2020	Golestan	10	329.5	8.74643	2.76586	329.5 ± 8.7	2025-11-25	TRUE
2021	Golestan	10	333.7	11.2156	3.54667	333.7 ± 11.2	2025-11-30	TRUE
2022	Golestan	10	328.6	8.09938	2.56125	328.6 ± 8.1	2025-11-25	TRUE
2023	Golestan	10	339.4	6.31048	1.99555	339.4 ± 6.3	2025-12-05	TRUE
2012	Heidary	10	347.6	5.37897	1.70098	347.6 ± 5.4	2025-12-13	TRUE
2013	Heidary	10	347.5	6.80278	2.15123	347.5 ± 6.8	2025-12-14	TRUE
2014	Heidary	10	347.9	5.10882	1.61555	347.9 ± 5.1	2025-12-14	TRUE
2015	Heidary	10	348.6	5.1251	1.6207	348.6 ± 5.1	2025-12-15	TRUE
2016	Heidary	10	347.3	5.03433	1.59199	347.3 ± 5	2025-12-12	TRUE
2017	Heidary	10	346.5	5.12619	1.62104	346.5 ± 5.1	2025-12-12	TRUE
2018	Heidary	10	347.8	5.63323	1.78138	347.8 ± 5.6	2025-12-14	TRUE
2019	Heidary	10	347	5.59762	1.77012	347 ± 5.6	2025-12-13	TRUE
2020	Heidary	10	345.6	5.77735	1.82696	345.6 ± 5.8	2025-12-11	TRUE
2021	Heidary	10	344.5	6.11465	1.93362	344.5 ± 6.1	2025-12-10	TRUE
2022	Heidary	10	347	5.94419	1.87972	347 ± 5.9	2025-12-13	TRUE
2013	Khabr	10	296.3	8.70568	2.75298	296.3 ± 8.7	2025-10-23	TRUE
2014	Khabr	10	292.6	6.75278	2.13542	292.6 ± 6.8	2025-10-20	TRUE
2015	Khabr	10	294.2	5.39135	1.7049	294.2 ± 5.4	2025-10-21	TRUE
2016	Khabr	10	294.9	4.4833	1.41775	294.9 ± 4.5	2025-10-21	TRUE
2017	Khabr	10	296.3	7.78959	2.46329	296.3 ± 7.8	2025-10-23	TRUE
2018	Khabr	10	293	6.53197	2.06559	293 ± 6.5	2025-10-20	TRUE
2019	Khabr	10	294	5.4365	1.71917	294 ± 5.4	2025-10-21	TRUE
2020	Khabr	10	295.9	4.4833	1.41775	295.9 ± 4.5	2025-10-22	TRUE
2021	Khabr	10	294.2	4.80278	1.51877	294.2 ± 4.8	2025-10-21	TRUE
2022	Khabr	10	292.7	6.41266	2.02786	292.7 ± 6.4	2025-10-20	TRUE
2023	Khabr	10	296.3	7.78959	2.46329	296.3 ± 7.8	2025-10-23	TRUE
2011	Saluk	10	330.4	5.54176	1.75246	330.4 ± 5.5	2025-11-26	TRUE
2012	Saluk	10	329.4	6.20394	1.96186	329.4 ± 6.2	2025-11-24	TRUE
2013	Saluk	10	319.9	6.26188	1.98018	319.9 ± 6.3	2025-11-16	TRUE
2014	Saluk	10	325.8	7.78603	2.46216	325.8 ± 7.8	2025-11-22	TRUE
2015	Saluk	10	328.6	8.5531	2.70473	328.6 ± 8.6	2025-11-25	TRUE
2016	Saluk	10	331.2	6.74619	2.13333	331.2 ± 6.7	2025-11-26	TRUE
2017	Saluk	10	322	7.1492	2.26078	322 ± 7.1	2025-11-18	TRUE
2018	Saluk	10	323	5.92546	1.8738	323 ± 5.9	2025-11-19	TRUE
2019	Saluk	10	329.3	8.78193	2.77709	329.3 ± 8.8	2025-11-25	TRUE
2020	Saluk	10	332.2	8.9666	2.83549	332.2 ± 9	2025-11-27	TRUE
2011	Sarigol	10	324	5.49747	1.73845	324 ± 5.5	2025-11-20	TRUE
2012	Sarigol	10	323	8	2.52982	323 ± 8	2025-11-18	TRUE
2013	Sarigol	10	317.9	6.31489	1.99694	317.9 ± 6.3	2025-11-14	TRUE
2014	Sarigol	10	324.2	6.17882	1.95391	324.2 ± 6.2	2025-11-20	TRUE
2015	Sarigol	10	320.3	6.961	2.20126	320.3 ± 7	2025-11-16	TRUE
2016	Sarigol	10	318.8	5.95912	1.88444	318.8 ± 6	2025-11-14	TRUE
2017	Sarigol	10	320.5	8.98456	2.84117	320.5 ± 9	2025-11-16	TRUE
2018	Sarigol	10	324.3	10.1001	3.19392	324.3 ± 10.1	2025-11-20	TRUE
2019	Sarigol	10	322	7.67391	2.4267	322 ± 7.7	2025-11-18	TRUE
2020	Sarigol	10	322.9	7.15619	2.26299	322.9 ± 7.2	2025-11-18	TRUE
2016	Tandooreh	10	340	7.4087	2.34284	340 ± 7.4	2025-12-05	TRUE
2017	Tandooreh	10	326	13.9443	4.40959	326 ± 13.9	2025-11-22	TRUE
2018	Tandooreh	10	319.8	10.5494	3.336	319.8 ± 10.5	2025-11-16	TRUE
2019	Tandooreh	10	328.6	12.9203	4.08575	328.6 ± 12.9	2025-11-25	TRUE
2020	Tandooreh	10	328	9.8545	3.11627	328 ± 9.9	2025-11-23	TRUE
2021	Tandooreh	10	305.7	12.6408	3.99736	305.7 ± 12.6	2025-11-02	TRUE
2022	Tandooreh	10	314.3	9.73025	3.07698	314.3 ± 9.7	2025-11-10	TRUE
2023	Tandooreh	10	306.5	9.39563	2.97116	306.5 ± 9.4	2025-11-02	TRUE

## Sheet: Calving (SE)
Year	Area	N	Mean	SD	SE	Julian_Mean_SD	Date_Mean	Unreliable
2011	Golestan	10	106.8	7.04667	2.22835	106.8 ± 7	2025-04-17	TRUE
2012	Golestan	10	111.1	11.4794	3.63012	111.1 ± 11.5	2025-04-20	TRUE
2013	Golestan	10	110.9	10.9727	3.46987	110.9 ± 11	2025-04-21	TRUE
2014	Golestan	10	107.2	9.96884	3.15242	107.2 ± 10	2025-04-17	TRUE
2015	Golestan	10	110.1	8.74071	2.76405	110.1 ± 8.7	2025-04-20	TRUE
2016	Golestan	10	110.2	11.1161	3.5152	110.2 ± 11.1	2025-04-19	TRUE
2017	Golestan	10	108.6	9.46573	2.99333	108.6 ± 9.5	2025-04-19	TRUE
2018	Golestan	10	107.6	7.71434	2.43949	107.6 ± 7.7	2025-04-18	TRUE
2019	Golestan	10	108.5	9.70051	3.06757	108.5 ± 9.7	2025-04-18	TRUE
2020	Golestan	10	112.9	8.74643	2.76586	112.9 ± 8.7	2025-04-22	TRUE
2021	Golestan	10	111.1	11.2156	3.54667	111.1 ± 11.2	2025-04-21	TRUE
2022	Golestan	10	111.2	8.09938	2.56125	111.2 ± 8.1	2025-04-21	TRUE
2023	Golestan	10	111.1	6.31048	1.99555	111.1 ± 6.3	2025-04-21	TRUE
2012	Heidary	10	133.5	5.37897	1.70098	133.5 ± 5.4	2025-05-13	TRUE
2013	Heidary	10	131.9	6.80278	2.15123	131.9 ± 6.8	2025-05-12	TRUE
2014	Heidary	10	135.4	5.10882	1.61555	135.4 ± 5.1	2025-05-15	TRUE
2015	Heidary	10	133.5	5.1251	1.6207	133.5 ± 5.1	2025-05-14	TRUE
2016	Heidary	10	131.5	5.03433	1.59199	131.5 ± 5	2025-05-11	TRUE
2017	Heidary	10	132.7	5.12619	1.62104	132.7 ± 5.1	2025-05-13	TRUE
2018	Heidary	10	131.9	5.63323	1.78138	131.9 ± 5.6	2025-05-12	TRUE
2019	Heidary	10	134.6	5.59762	1.77012	134.6 ± 5.6	2025-05-15	TRUE
2020	Heidary	10	135.3	5.77735	1.82696	135.3 ± 5.8	2025-05-14	TRUE
2021	Heidary	10	134.5	6.11465	1.93362	134.5 ± 6.1	2025-05-14	TRUE
2022	Heidary	10	135.2	5.94419	1.87972	135.2 ± 5.9	2025-05-15	TRUE
2013	Khabr	10	115	8.70568	2.75298	115 ± 8.7	2025-04-25	TRUE
2014	Khabr	10	96.2	6.75278	2.13542	96.2 ± 6.8	2025-04-06	TRUE
2015	Khabr	10	115	5.39135	1.7049	115 ± 5.4	2025-04-25	TRUE
2016	Khabr	10	96.9	4.4833	1.41775	96.9 ± 4.5	2025-04-06	TRUE
2017	Khabr	10	95.4	7.78959	2.46329	95.4 ± 7.8	2025-04-05	TRUE
2018	Khabr	10	103.6	6.53197	2.06559	103.6 ± 6.5	2025-04-14	TRUE
2019	Khabr	10	95.2	5.4365	1.71917	95.2 ± 5.4	2025-04-05	TRUE
2020	Khabr	10	103.3	4.4833	1.41775	103.3 ± 4.5	2025-04-12	TRUE
2021	Khabr	10	106.4	4.80278	1.51877	106.4 ± 4.8	2025-04-16	TRUE
2022	Khabr	10	104.5	6.41266	2.02786	104.5 ± 6.4	2025-04-14	TRUE
2023	Khabr	10	95.2	7.78959	2.46329	95.2 ± 7.8	2025-04-05	TRUE
2011	Saluk	10	124.9	5.54176	1.75246	124.9 ± 5.5	2025-05-05	TRUE
2012	Saluk	10	122.3	6.20394	1.96186	122.3 ± 6.2	2025-05-01	TRUE
2013	Saluk	10	124.6	6.26188	1.98018	124.6 ± 6.3	2025-05-05	TRUE
2014	Saluk	10	123.4	7.78603	2.46216	123.4 ± 7.8	2025-05-03	TRUE
2015	Saluk	10	126.6	8.5531	2.70473	126.6 ± 8.6	2025-05-07	TRUE
2016	Saluk	10	121.6	6.74619	2.13333	121.6 ± 6.7	2025-05-01	TRUE
2017	Saluk	10	128.9	7.1492	2.26078	128.9 ± 7.1	2025-05-09	TRUE
2018	Saluk	10	122.1	5.92546	1.8738	122.1 ± 5.9	2025-05-02	TRUE
2019	Saluk	10	126.5	8.78193	2.77709	126.5 ± 8.8	2025-05-06	TRUE
2020	Saluk	10	122.7	8.9666	2.83549	122.7 ± 9	2025-05-02	TRUE
2011	Sarigol	10	123.7	5.49747	1.73845	123.7 ± 5.5	2025-05-04	TRUE
2012	Sarigol	10	128.1	8	2.52982	128.1 ± 8	2025-05-07	TRUE
2013	Sarigol	10	122.4	6.31489	1.99694	122.4 ± 6.3	2025-05-02	TRUE
2014	Sarigol	10	127.3	6.17882	1.95391	127.3 ± 6.2	2025-05-07	TRUE
2015	Sarigol	10	124.4	6.961	2.20126	124.4 ± 7	2025-05-04	TRUE
2016	Sarigol	10	128.4	5.95912	1.88444	128.4 ± 6	2025-05-07	TRUE
2017	Sarigol	10	123	8.98456	2.84117	123 ± 9	2025-05-03	TRUE
2018	Sarigol	10	133.4	10.1001	3.19392	133.4 ± 10.1	2025-05-13	TRUE
2019	Sarigol	10	125.5	7.67391	2.4267	125.5 ± 7.7	2025-05-06	TRUE
2020	Sarigol	10	127.5	7.15619	2.26299	127.5 ± 7.2	2025-05-07	TRUE
2016	Tandooreh	10	139	7.4087	2.34284	139 ± 7.4	2025-05-18	TRUE
2017	Tandooreh	10	129.2	13.9443	4.40959	129.2 ± 13.9	2025-05-09	TRUE
2018	Tandooreh	10	125.9	10.5494	3.336	125.9 ± 10.5	2025-05-06	TRUE
2019	Tandooreh	10	128.4	12.9203	4.08575	128.4 ± 12.9	2025-05-08	TRUE
2020	Tandooreh	10	132.3	9.8545	3.11627	132.3 ± 9.9	2025-05-11	TRUE
2021	Tandooreh	10	117.7	12.6408	3.99736	117.7 ± 12.6	2025-04-28	TRUE
2022	Tandooreh	10	126.6	9.73025	3.07698	126.6 ± 9.7	2025-05-07	TRUE
2023	Tandooreh	10	115.3	9.39563	2.97116	115.3 ± 9.4	2025-04-25	TRUE

## Sheet: VIF
Variable	VIF	Status	Month				Variable	VIF	Status	Month
tmJan	1.64	Acceptable	Jan				tmJan	1.64	Acceptable	Jan
rrr24Jan	1.41	Acceptable	Jan				rrr24Jan	1.41	Acceptable	Jan
essmaxJan	3.59	Acceptable	Jan				essmaxJan	3.59	Acceptable	Jan
umJan	1.21	Acceptable	Jan				umJan	1.21	Acceptable	Jan
nessJan	4.23	Acceptable	Jan				nessJan	4.23	Acceptable	Jan
tmFeb	2.78	Acceptable	Feb				tmFeb	1.38	Acceptable	Feb
rrr24Feb	1.61	Acceptable	Feb				rrr24Feb	1.6	Acceptable	Feb
essmaxFeb	5.85	High Collinearity	Feb				essmaxFeb	1.46	Acceptable	Feb
umFeb	1.54	Acceptable	Feb				umFeb	1.52	Acceptable	Feb
nessFeb	9.09	High Collinearity	Feb				tmMar	1.25	Acceptable	Mar
tmMar	1.25	Acceptable	Mar				rrr24Mar	1.43	Acceptable	Mar
rrr24Mar	1.43	Acceptable	Mar				essmaxMar	2.1	Acceptable	Mar
essmaxMar	2.1	Acceptable	Mar				umMar	1.42	Acceptable	Mar
umMar	1.42	Acceptable	Mar				nessMar	2.36	Acceptable	Mar
nessMar	2.36	Acceptable	Mar				tmApr	1.47	Acceptable	Apr
tmApr	1.47	Acceptable	Apr				rrr24Apr	2.16	Acceptable	Apr
rrr24Apr	2.16	Acceptable	Apr				umApr	1.59	Acceptable	Apr
umApr	1.59	Acceptable	Apr				tmMay	1.33	Acceptable	May
tmMay	1.33	Acceptable	May				rrr24May	1.62	Acceptable	May
rrr24May	1.62	Acceptable	May				umMay	2.02	Acceptable	May
umMay	2.02	Acceptable	May				tmJun	1.2	Acceptable	Jun
tmJun	1.2	Acceptable	Jun				rrr24Jun	1.47	Acceptable	Jun
rrr24Jun	1.47	Acceptable	Jun				umJun	1.72	Acceptable	Jun
umJun	1.72	Acceptable	Jun				tmAug	1.66	Acceptable	Aug
tmAug	1.66	Acceptable	Aug				rrr24Aug	1.51	Acceptable	Aug
rrr24Aug	1.51	Acceptable	Aug				umAug	2.24	Acceptable	Aug
umAug	2.24	Acceptable	Aug				tmSep	1.65	Acceptable	Sep
tmSep	1.65	Acceptable	Sep				rrr24Sep	1.83	Acceptable	Sep
rrr24Sep	1.83	Acceptable	Sep				umSep	2.5	Acceptable	Sep
umSep	2.5	Acceptable	Sep				tmOct	1.21	Acceptable	Oct
tmOct	1.21	Acceptable	Oct				rrr24Oct	3.02	Acceptable	Oct
rrr24Oct	3.02	Acceptable	Oct				umOct	2.95	Acceptable	Oct
umOct	2.95	Acceptable	Oct				tmNov	1.2	Acceptable	Nov
tmNov	1.2	Acceptable	Nov				rrr24Nov	1.77	Acceptable	Nov
rrr24Nov	1.99	Acceptable	Nov				umNov	1.47	Acceptable	Nov
essmaxNov	5.15	High Collinearity	Nov				nessNov	1.09	Acceptable	Nov
umNov	1.47	Acceptable	Nov				tmDec	1.33	Acceptable	Dec
nessNov	4.66	Acceptable	Nov				rrr24Dec	1.66	Acceptable	Dec
tmDec	1.33	Acceptable	Dec				essmaxDec	2.66	Acceptable	Dec
rrr24Dec	1.66	Acceptable	Dec				umDec	1.79	Acceptable	Dec
essmaxDec	2.66	Acceptable	Dec				nessDec	2.98	Acceptable	Dec
umDec	1.79	Acceptable	Dec
nessDec	2.98	Acceptable	Dec

## Sheet: Mating-Seasonal
			Model_ID	Model	Formula	AICc	BIC	logLik	Coefficients	Delta_AICc	Weight	Rank
			217	Latitude_Summer_tm_Autumn_rrr	JulianDay ~ Latitude + Summer_tm + Autumn_rrr + (1 | Studyarea)	399.787	411.146	−193.143	(Intercept) : 249.827 ± 55.93 (t= 4.47 , p= 0.006 ); Latitude : 4.243 ± 1.456 (t= 2.91 , p= 0.044 ); Summer_tm : -3.368 ± 1.129 (t= -2.98 , p= 0.004 ); Autumn_rrr : 5.043 ± 2.461 (t= 2.05 , p= 0.045 )	0	0.194	1
			377	Spring_um_Autumn_rrr_Winter_tm	JulianDay ~ Spring_um + Autumn_rrr + Winter_tm + (1 | Studyarea)	402.211	413.57	−194.355	(Intercept) : 301.322 ± 8.321 (t= 36.21 , p= <0.001 ); Spring_um : 0.343 ± 0.101 (t= 3.41 , p= 0.001 ); Autumn_rrr : 3.265 ± 2.258 (t= 1.45 , p= 0.154 ); Winter_tm : -1.454 ± 0.462 (t= -3.15 , p= 0.003 )	2.424	0.058	2
			211	Latitude_Spring_um_Winter_tm	JulianDay ~ Latitude + Spring_um + Winter_tm + (1 | Studyarea)	402.55	413.909	−194.525	(Intercept) : 208.985 ± 61.413 (t= 3.4 , p= 0.027 ); Latitude : 2.697 ± 1.721 (t= 1.57 , p= 0.189 ); Spring_um : 0.299 ± 0.101 (t= 2.97 , p= 0.004 ); Winter_tm : -1.519 ± 0.462 (t= -3.29 , p= 0.002 )	2.763	0.049	3
			266	Spring_tm_Spring_um_Winter_tm	JulianDay ~ Spring_tm + Spring_um + Winter_tm + (1 | Studyarea)	402.864	414.223	−194.682	(Intercept) : 272.99 ± 18.779 (t= 14.54 , p= <0.001 ); Spring_tm : 1.586 ± 0.856 (t= 1.85 , p= 0.069 ); Spring_um : 0.493 ± 0.136 (t= 3.62 , p= <0.001 ); Winter_tm : -2.017 ± 0.52 (t= -3.88 , p= <0.001 )	3.077	0.042	4
			219	Latitude_Summer_tm_Winter_tm	JulianDay ~ Latitude + Summer_tm + Winter_tm + (1 | Studyarea)	403.48	414.838	−194.990	(Intercept) : 227.15 ± 60.755 (t= 3.74 , p= 0.015 ); Latitude : 3.939 ± 1.62 (t= 2.43 , p= 0.071 ); Summer_tm : -1.849 ± 1.13 (t= -1.64 , p= 0.107 ); Winter_tm : -0.962 ± 0.501 (t= -1.92 , p= 0.060 )	3.693	0.031	5
			214	Latitude_Summer_tm_Summer_rrr	JulianDay ~ Latitude + Summer_tm + Summer_rrr + (1 | Studyarea)	403.694	415.052	−195.097	(Intercept) : 234.053 ± 58.647 (t= 3.99 , p= 0.011 ); Latitude : 4.251 ± 1.547 (t= 2.75 , p= 0.051 ); Summer_tm : -2.698 ± 1.12 (t= -2.41 , p= 0.019 ); Summer_rrr : -1.24 ± 2.379 (t= -0.52 , p= 0.604 )	3.907	0.028	6
			362	Spring_um_Summer_rrr_Winter_tm	JulianDay ~ Spring_um + Summer_rrr + Winter_tm + (1 | Studyarea)	403.936	415.295	−195.218	(Intercept) : 304.875 ± 8.044 (t= 37.9 , p= <0.001 ); Spring_um : 0.325 ± 0.101 (t= 3.21 , p= 0.002 ); Summer_rrr : -1.425 ± 2.187 (t= -0.65 , p= 0.518 ); Winter_tm : -1.578 ± 0.467 (t= -3.38 , p= 0.001 )	4.149	0.024	7
			241	Latitude_Autumn_rrr_Winter_tm	JulianDay ~ Latitude + Autumn_rrr + Winter_tm + (1 | Studyarea)	404.02	415.379	−195.260	(Intercept) : 195.525 ± 63.92 (t= 3.06 , p= 0.037 ); Latitude : 3.429 ± 1.776 (t= 1.93 , p= 0.126 ); Autumn_rrr : 1.753 ± 2.388 (t= 0.73 , p= 0.466 ); Winter_tm : -1.162 ± 0.488 (t= -2.38 , p= 0.021 )	4.233	0.023	8
			388	Summer_tm_Summer_rrr_Autumn_rrr	JulianDay ~ Summer_tm + Summer_rrr + Autumn_rrr + (1 | Studyarea)	404.099	415.457	−195.299	(Intercept) : 391.683 ± 32.312 (t= 12.12 , p= <0.001 ); Summer_tm : -2.985 ± 1.17 (t= -2.55 , p= 0.013 ); Summer_rrr : -1.089 ± 2.345 (t= -0.46 , p= 0.644 ); Autumn_rrr : 4.869 ± 2.49 (t= 1.96 , p= 0.056 )	4.312	0.023	9
			202	Latitude_Spring_rrr_Winter_tm	JulianDay ~ Latitude + Spring_rrr + Winter_tm + (1 | Studyarea)	404.334	415.693	−195.417	(Intercept) : 196.765 ± 63.398 (t= 3.1 , p= 0.036 ); Latitude : 3.398 ± 1.761 (t= 1.93 , p= 0.126 ); Spring_rrr : 1.357 ± 0.935 (t= 1.45 , p= 0.152 ); Winter_tm : -1.361 ± 0.485 (t= -2.81 , p= 0.007 )	4.547	0.02	10
			226	Latitude_Summer_rrr_Winter_tm	JulianDay ~ Latitude + Summer_rrr + Winter_tm + (1 | Studyarea)	404.551	415.91	−195.526	(Intercept) : 195.077 ± 64.106 (t= 3.04 , p= 0.038 ); Latitude : 3.48 ± 1.78 (t= 1.95 , p= 0.122 ); Summer_rrr : -0.641 ± 2.313 (t= -0.28 , p= 0.783 ); Winter_tm : -1.232 ± 0.485 (t= -2.54 , p= 0.014 )	4.764	0.018	11
			405	Summer_tm_Autumn_rrr_Winter_tm	JulianDay ~ Summer_tm + Autumn_rrr + Winter_tm + (1 | Studyarea)	404.915	416.274	−195.708	(Intercept) : 373.653 ± 32.539 (t= 11.48 , p= <0.001 ); Summer_tm : -2.146 ± 1.225 (t= -1.75 , p= 0.085 ); Autumn_rrr : 3.651 ± 2.567 (t= 1.42 , p= 0.161 ); Winter_tm : -0.812 ± 0.523 (t= -1.55 , p= 0.126 )	5.128	0.015	12
			31	Latitude_Summer_tm	JulianDay ~ Latitude + Summer_tm + (1 | Studyarea)	405.084	414.747	−197.016	(Intercept) : 231.957 ± 58.571 (t= 3.96 , p= 0.011 ); Latitude : 4.218 ± 1.548 (t= 2.72 , p= 0.053 ); Summer_tm : -2.588 ± 1.095 (t= -2.36 , p= 0.021 )	5.297	0.014	13
			220	Latitude_Summer_tm_Winter_rrr	JulianDay ~ Latitude + Summer_tm + Winter_rrr + (1 | Studyarea)	405.155	416.513	−195.827	(Intercept) : 237.905 ± 58.93 (t= 4.04 , p= 0.010 ); Latitude : 4.266 ± 1.541 (t= 2.77 , p= 0.050 ); Summer_tm : -2.844 ± 1.158 (t= -2.46 , p= 0.017 ); Winter_rrr : -0.713 ± 1.034 (t= -0.69 , p= 0.493 )	5.368	0.013	14
			311	Spring_rrr_Spring_um_Winter_tm	JulianDay ~ Spring_rrr + Spring_um + Winter_tm + (1 | Studyarea)	405.287	416.646	−195.894	(Intercept) : 302.922 ± 8.565 (t= 35.37 , p= <0.001 ); Spring_rrr : -0.681 ± 1.16 (t= -0.59 , p= 0.559 ); Spring_um : 0.367 ± 0.131 (t= 2.8 , p= 0.007 ); Winter_tm : -1.525 ± 0.467 (t= -3.27 , p= 0.002 )	5.5	0.012	15
			67	Spring_um_Winter_tm	JulianDay ~ Spring_um + Winter_tm + (1 | Studyarea)	405.312	414.975	−197.130	(Intercept) : 304.727 ± 8.045 (t= 37.88 , p= <0.001 ); Spring_um : 0.317 ± 0.1 (t= 3.17 , p= 0.002 ); Winter_tm : -1.544 ± 0.462 (t= -3.34 , p= 0.001 )	5.525	0.012	16
			353	Spring_um_Summer_tm_Autumn_rrr	JulianDay ~ Spring_um + Summer_tm + Autumn_rrr + (1 | Studyarea)	405.335	416.694	−195.918	(Intercept) : 361.956 ± 32.45 (t= 11.15 , p= <0.001 ); Spring_um : 0.243 ± 0.105 (t= 2.32 , p= 0.024 ); Summer_tm : -2.38 ± 1.126 (t= -2.11 , p= 0.039 ); Autumn_rrr : 5.688 ± 2.424 (t= 2.35 , p= 0.023 )	5.548	0.012	17
			73	Summer_tm_Autumn_rrr	JulianDay ~ Summer_tm + Autumn_rrr + (1 | Studyarea)	405.404	415.067	−197.176	(Intercept) : 388.661 ± 31.44 (t= 12.36 , p= <0.001 ); Summer_tm : -2.884 ± 1.142 (t= -2.53 , p= 0.014 ); Autumn_rrr : 4.86 ± 2.473 (t= 1.97 , p= 0.054 )	5.617	0.012	18
			383	Spring_um_Winter_tm_Winter_rrr	JulianDay ~ Spring_um + Winter_tm + Winter_rrr + (1 | Studyarea)	405.476	416.835	−195.988	(Intercept) : 304.596 ± 8.017 (t= 37.99 , p= <0.001 ); Spring_um : 0.337 ± 0.104 (t= 3.25 , p= 0.002 ); Winter_tm : -1.571 ± 0.465 (t= -3.38 , p= 0.001 ); Winter_rrr : -0.713 ± 0.936 (t= -0.76 , p= 0.449 )	5.689	0.011	19
			355	Spring_um_Summer_tm_Winter_tm	JulianDay ~ Spring_um + Summer_tm + Winter_tm + (1 | Studyarea)	405.569	416.928	−196.035	(Intercept) : 314.803 ± 32.665 (t= 9.64 , p= <0.001 ); Spring_um : 0.306 ± 0.107 (t= 2.87 , p= 0.006 ); Summer_tm : -0.362 ± 1.138 (t= -0.32 , p= 0.751 ); Winter_tm : -1.484 ± 0.502 (t= -2.95 , p= 0.005 )	5.782	0.011	20
			317	Spring_rrr_Summer_tm_Autumn_rrr	JulianDay ~ Spring_rrr + Summer_tm + Autumn_rrr + (1 | Studyarea)	405.596	416.955	−196.048	(Intercept) : 383.181 ± 32.504 (t= 11.79 , p= <0.001 ); Spring_rrr : 0.679 ± 0.962 (t= 0.71 , p= 0.484 ); Summer_tm : -2.718 ± 1.171 (t= -2.32 , p= 0.024 ); Autumn_rrr : 5.077 ± 2.504 (t= 2.03 , p= 0.047 )	5.809	0.011	21
			196	Latitude_Spring_rrr_Summer_tm	JulianDay ~ Latitude + Spring_rrr + Summer_tm + (1 | Studyarea)	405.637	416.996	−196.069	(Intercept) : 230.414 ± 59.166 (t= 3.89 , p= 0.012 ); Latitude : 4.182 ± 1.562 (t= 2.68 , p= 0.055 ); Spring_rrr : 0.319 ± 0.979 (t= 0.33 , p= 0.746 ); Summer_tm : -2.499 ± 1.137 (t= -2.2 , p= 0.032 )	5.85	0.01	22
			37	Latitude_Winter_tm	JulianDay ~ Latitude + Winter_tm + (1 | Studyarea)	405.688	415.352	−197.318	(Intercept) : 194.957 ± 63.892 (t= 3.05 , p= 0.038 ); Latitude : 3.477 ± 1.774 (t= 1.96 , p= 0.122 ); Winter_tm : -1.222 ± 0.479 (t= -2.55 , p= 0.013 )	5.901	0.01	23
			186	Latitude_Spring_tm_Summer_tm	JulianDay ~ Latitude + Spring_tm + Summer_tm + (1 | Studyarea)	405.721	417.08	−196.111	(Intercept) : 232.589 ± 58.91 (t= 3.95 , p= 0.012 ); Latitude : 4.214 ± 1.557 (t= 2.71 , p= 0.054 ); Spring_tm : -0.58 ± 0.701 (t= -0.83 , p= 0.412 ); Summer_tm : -2.267 ± 1.164 (t= -1.95 , p= 0.056 )	5.934	0.01	24
			341	Spring_rrr_Autumn_rrr_Winter_tm	JulianDay ~ Spring_rrr + Autumn_rrr + Winter_tm + (1 | Studyarea)	405.81	417.169	−196.155	(Intercept) : 316.669 ± 7.522 (t= 42.1 , p= <0.001 ); Spring_rrr : 1.547 ± 0.947 (t= 1.63 , p= 0.108 ); Autumn_rrr : 2.495 ± 2.398 (t= 1.04 , p= 0.303 ); Winter_tm : -1.304 ± 0.492 (t= -2.65 , p= 0.010 )	6.023	0.01	25
			406	Summer_tm_Autumn_rrr_Winter_rrr	JulianDay ~ Summer_tm + Autumn_rrr + Winter_rrr + (1 | Studyarea)	405.839	417.198	−196.170	(Intercept) : 392.141 ± 33.273 (t= 11.79 , p= <0.001 ); Summer_tm : -2.997 ± 1.197 (t= -2.5 , p= 0.015 ); Autumn_rrr : 4.742 ± 2.516 (t= 1.88 , p= 0.065 ); Winter_rrr : -0.354 ± 1.032 (t= -0.34 , p= 0.733 )	6.052	0.009	26
			272	Spring_tm_Summer_tm_Autumn_rrr	JulianDay ~ Spring_tm + Summer_tm + Autumn_rrr + (1 | Studyarea)	405.894	417.252	−196.197	(Intercept) : 389.67 ± 31.489 (t= 12.37 , p= <0.001 ); Spring_tm : -0.642 ± 0.684 (t= -0.94 , p= 0.352 ); Summer_tm : -2.546 ± 1.198 (t= -2.13 , p= 0.038 ); Autumn_rrr : 4.944 ± 2.477 (t= 2 , p= 0.051 )	6.107	0.009	27
			237	Latitude_Autumn_tm_Winter_tm	JulianDay ~ Latitude + Autumn_tm + Winter_tm + (1 | Studyarea)	405.921	417.28	−196.211	(Intercept) : 212.882 ± 65.207 (t= 3.26 , p= 0.026 ); Latitude : 3.31 ± 1.763 (t= 1.88 , p= 0.133 ); Autumn_tm : -0.719 ± 0.631 (t= -1.14 , p= 0.259 ); Winter_tm : -1.22 ± 0.478 (t= -2.55 , p= 0.013 )	6.134	0.009	28
			216	Latitude_Summer_tm_Autumn_tm	JulianDay ~ Latitude + Summer_tm + Autumn_tm + (1 | Studyarea)	405.986	417.345	−196.243	(Intercept) : 241.307 ± 59.919 (t= 4.03 , p= 0.009 ); Latitude : 4.068 ± 1.562 (t= 2.61 , p= 0.057 ); Summer_tm : -2.436 ± 1.118 (t= -2.18 , p= 0.033 ); Autumn_tm : -0.489 ± 0.653 (t= -0.75 , p= 0.457 )	6.199	0.009	29
			190	Latitude_Spring_tm_Autumn_rrr	JulianDay ~ Latitude + Spring_tm + Autumn_rrr + (1 | Studyarea)	406.046	417.405	−196.273	(Intercept) : 198.625 ± 64.495 (t= 3.08 , p= 0.036 ); Latitude : 3.65 ± 1.784 (t= 2.05 , p= 0.110 ); Spring_tm : -1.137 ± 0.672 (t= -1.69 , p= 0.096 ); Autumn_rrr : 3.267 ± 2.434 (t= 1.34 , p= 0.185 )	6.259	0.009	30
			192	Latitude_Spring_tm_Winter_tm	JulianDay ~ Latitude + Spring_tm + Winter_tm + (1 | Studyarea)	406.226	417.585	−196.363	(Intercept) : 201.017 ± 63.368 (t= 3.17 , p= 0.033 ); Latitude : 3.568 ± 1.753 (t= 2.04 , p= 0.111 ); Spring_tm : -0.626 ± 0.672 (t= -0.93 , p= 0.355 ); Winter_tm : -1.102 ± 0.497 (t= -2.22 , p= 0.031 )	6.439	0.008	31
			224	Latitude_Summer_rrr_Autumn_rrr	JulianDay ~ Latitude + Summer_rrr + Autumn_rrr + (1 | Studyarea)	406.331	417.689	−196.415	(Intercept) : 185.218 ± 66.718 (t= 2.78 , p= 0.050 ); Latitude : 3.527 ± 1.858 (t= 1.9 , p= 0.130 ); Summer_rrr : -0.057 ± 2.408 (t= -0.02 , p= 0.981 ); Autumn_rrr : 2.696 ± 2.469 (t= 1.09 , p= 0.279 )	6.544	0.007	32
			247	Latitude_Winter_tm_Winter_rrr	JulianDay ~ Latitude + Winter_tm + Winter_rrr + (1 | Studyarea)	406.367	417.726	−196.434	(Intercept) : 194.885 ± 63.986 (t= 3.05 , p= 0.038 ); Latitude : 3.478 ± 1.776 (t= 1.96 , p= 0.122 ); Winter_tm : -1.222 ± 0.484 (t= -2.53 , p= 0.014 ); Winter_rrr : 0.043 ± 0.969 (t= 0.04 , p= 0.964 )	6.58	0.007	33
			399	Summer_tm_Autumn_tm_Autumn_rrr	JulianDay ~ Summer_tm + Autumn_tm + Autumn_rrr + (1 | Studyarea)	406.464	417.822	−196.482	(Intercept) : 391.814 ± 31.979 (t= 12.25 , p= <0.001 ); Summer_tm : -2.738 ± 1.17 (t= -2.34 , p= 0.023 ); Autumn_tm : -0.422 ± 0.65 (t= -0.65 , p= 0.519 ); Autumn_rrr : 4.648 ± 2.513 (t= 1.85 , p= 0.070 )	6.677	0.007	34
			426	Summer_rrr_Autumn_rrr_Winter_tm	JulianDay ~ Summer_rrr + Autumn_rrr + Winter_tm + (1 | Studyarea)	406.608	417.967	−196.554	(Intercept) : 318.466 ± 7.68 (t= 41.47 , p= <0.001 ); Summer_rrr : -0.511 ± 2.338 (t= -0.22 , p= 0.828 ); Autumn_rrr : 1.822 ± 2.425 (t= 0.75 , p= 0.455 ); Winter_tm : -1.18 ± 0.498 (t= -2.37 , p= 0.021 )	6.821	0.006	35
			209	Latitude_Spring_um_Autumn_rrr	JulianDay ~ Latitude + Spring_um + Autumn_rrr + (1 | Studyarea)	406.623	417.982	−196.562	(Intercept) : 196.039 ± 69.551 (t= 2.82 , p= 0.048 ); Latitude : 2.822 ± 1.953 (t= 1.44 , p= 0.220 ); Spring_um : 0.266 ± 0.107 (t= 2.49 , p= 0.016 ); Autumn_rrr : 3.991 ± 2.391 (t= 1.67 , p= 0.101 )	6.836	0.006	36
			232	Latitude_Summer_um_Winter_tm	JulianDay ~ Latitude + Summer_um + Winter_tm + (1 | Studyarea)	406.625	417.984	−196.563	(Intercept) : 203.114 ± 64.854 (t= 3.13 , p= 0.035 ); Latitude : 2.979 ± 1.82 (t= 1.64 , p= 0.175 ); Summer_um : 0.344 ± 0.202 (t= 1.71 , p= 0.094 ); Winter_tm : -1.366 ± 0.479 (t= -2.85 , p= 0.006 )	6.838	0.006	37
			373	Spring_um_Autumn_tm_Winter_tm	JulianDay ~ Spring_um + Autumn_tm + Winter_tm + (1 | Studyarea)	406.778	418.137	−196.639	(Intercept) : 306.31 ± 15.093 (t= 20.29 , p= <0.001 ); Spring_um : 0.312 ± 0.109 (t= 2.86 , p= 0.006 ); Autumn_tm : -0.081 ± 0.649 (t= -0.12 , p= 0.901 ); Winter_tm : -1.54 ± 0.468 (t= -3.29 , p= 0.002 )	6.991	0.006	38
			326	Spring_rrr_Summer_rrr_Winter_tm	JulianDay ~ Spring_rrr + Summer_rrr + Winter_tm + (1 | Studyarea)	406.823	418.182	−196.661	(Intercept) : 318.762 ± 7.453 (t= 42.77 , p= <0.001 ); Spring_rrr : 1.415 ± 0.944 (t= 1.5 , p= 0.140 ); Summer_rrr : -0.903 ± 2.305 (t= -0.39 , p= 0.697 ); Winter_tm : -1.396 ± 0.493 (t= -2.83 , p= 0.006 )	7.036	0.006	39
			390	Summer_tm_Summer_rrr_Winter_tm	JulianDay ~ Summer_tm + Summer_rrr + Winter_tm + (1 | Studyarea)	406.86	418.218	−196.680	(Intercept) : 360.914 ± 31.622 (t= 11.41 , p= <0.001 ); Summer_tm : -1.554 ± 1.157 (t= -1.34 , p= 0.185 ); Summer_rrr : -1.196 ± 2.338 (t= -0.51 , p= 0.611 ); Winter_tm : -1.045 ± 0.506 (t= -2.07 , p= 0.043 )	7.073	0.006	40
			200	Latitude_Spring_rrr_Autumn_rrr	JulianDay ~ Latitude + Spring_rrr + Autumn_rrr + (1 | Studyarea)	406.908	418.267	−196.704	(Intercept) : 185.955 ± 66.991 (t= 2.78 , p= 0.050 ); Latitude : 3.46 ± 1.866 (t= 1.85 , p= 0.137 ); Spring_rrr : 1.079 ± 0.979 (t= 1.1 , p= 0.275 ); Autumn_rrr : 3.22 ± 2.484 (t= 1.3 , p= 0.200 )	7.121	0.006	41
			35	Latitude_Autumn_rrr	JulianDay ~ Latitude + Autumn_rrr + (1 | Studyarea)	407.47	417.133	−198.209	(Intercept) : 185.22 ± 66.594 (t= 2.78 , p= 0.050 ); Latitude : 3.527 ± 1.854 (t= 1.9 , p= 0.130 ); Autumn_rrr : 2.701 ± 2.444 (t= 1.1 , p= 0.274 )	7.683	0.004	42
			205	Latitude_Spring_um_Summer_tm	JulianDay ~ Latitude + Spring_um + Summer_tm + (1 | Studyarea)	407.549	418.908	−197.024	(Intercept) : 229.703 ± 59.864 (t= 3.84 , p= 0.014 ); Latitude : 3.67 ± 1.622 (t= 2.26 , p= 0.083 ); Spring_um : 0.175 ± 0.108 (t= 1.62 , p= 0.110 ); Summer_tm : -2.116 ± 1.114 (t= -1.9 , p= 0.062 )	7.762	0.004	43
			319	Spring_rrr_Summer_tm_Winter_tm	JulianDay ~ Spring_rrr + Summer_tm + Winter_tm + (1 | Studyarea)	407.577	418.935	−197.038	(Intercept) : 345.207 ± 32.673 (t= 10.57 , p= <0.001 ); Spring_rrr : 1.112 ± 0.99 (t= 1.12 , p= 0.266 ); Summer_tm : -1.006 ± 1.196 (t= -0.84 , p= 0.404 ); Winter_tm : -1.212 ± 0.525 (t= -2.31 , p= 0.025 )	7.79	0.004	44
			97	Autumn_rrr_Winter_tm	JulianDay ~ Autumn_rrr + Winter_tm + (1 | Studyarea)	407.736	417.399	−198.342	(Intercept) : 318.254 ± 7.597 (t= 41.89 , p= <0.001 ); Autumn_rrr : 1.859 ± 2.398 (t= 0.78 , p= 0.442 ); Winter_tm : -1.169 ± 0.491 (t= -2.38 , p= 0.021 )	7.949	0.004	45
			441	Summer_um_Autumn_rrr_Winter_tm	JulianDay ~ Summer_um + Autumn_rrr + Winter_tm + (1 | Studyarea)	407.772	419.13	−197.136	(Intercept) : 306.812 ± 9.32 (t= 32.92 , p= <0.001 ); Summer_um : 0.399 ± 0.204 (t= 1.96 , p= 0.055 ); Autumn_rrr : 2.082 ± 2.351 (t= 0.89 , p= 0.380 ); Winter_tm : -1.315 ± 0.487 (t= -2.7 , p= 0.009 )	7.985	0.004	46
			187	Latitude_Spring_tm_Summer_rrr	JulianDay ~ Latitude + Spring_tm + Summer_rrr + (1 | Studyarea)	407.81	419.169	−197.155	(Intercept) : 195.358 ± 64.209 (t= 3.04 , p= 0.037 ); Latitude : 3.743 ± 1.776 (t= 2.11 , p= 0.103 ); Spring_tm : -1.034 ± 0.681 (t= -1.52 , p= 0.134 ); Summer_rrr : -0.609 ± 2.403 (t= -0.25 , p= 0.801 )	8.023	0.004	47
			235	Latitude_Autumn_tm_Autumn_rrr	JulianDay ~ Latitude + Autumn_tm + Autumn_rrr + (1 | Studyarea)	407.837	419.196	−197.169	(Intercept) : 202.263 ± 66.322 (t= 3.05 , p= 0.033 ); Latitude : 3.372 ± 1.796 (t= 1.88 , p= 0.133 ); Autumn_tm : -0.687 ± 0.66 (t= -1.04 , p= 0.302 ); Autumn_rrr : 2.536 ± 2.452 (t= 1.03 , p= 0.305 )	8.05	0.003	48
			417	Summer_rrr_Summer_um_Winter_tm	JulianDay ~ Summer_rrr + Summer_um + Winter_tm + (1 | Studyarea)	407.873	419.232	−197.187	(Intercept) : 307.806 ± 9.07 (t= 33.94 , p= <0.001 ); Summer_rrr : -1.945 ± 2.357 (t= -0.83 , p= 0.413 ); Summer_um : 0.438 ± 0.212 (t= 2.07 , p= 0.043 ); Winter_tm : -1.441 ± 0.485 (t= -2.97 , p= 0.004 )	8.086	0.003	49
			451	Autumn_tm_Autumn_rrr_Winter_tm	JulianDay ~ Autumn_tm + Autumn_rrr + Winter_tm + (1 | Studyarea)	407.879	419.238	−197.189	(Intercept) : 330.866 ± 13.053 (t= 25.35 , p= <0.001 ); Autumn_tm : -0.748 ± 0.638 (t= -1.17 , p= 0.246 ); Autumn_rrr : 1.654 ± 2.402 (t= 0.69 , p= 0.494 ); Winter_tm : -1.181 ± 0.491 (t= -2.41 , p= 0.019 )	8.092	0.003	50
			242	Latitude_Autumn_rrr_Winter_rrr	JulianDay ~ Latitude + Autumn_rrr + Winter_rrr + (1 | Studyarea)	407.907	419.266	−197.204	(Intercept) : 184.786 ± 66.926 (t= 2.76 , p= 0.051 ); Latitude : 3.526 ± 1.863 (t= 1.89 , p= 0.131 ); Autumn_rrr : 2.888 ± 2.526 (t= 1.14 , p= 0.258 ); Winter_rrr : 0.345 ± 1.035 (t= 0.33 , p= 0.740 )	8.12	0.003	51
			58	Spring_rrr_Winter_tm	JulianDay ~ Spring_rrr + Winter_tm + (1 | Studyarea)	408.031	417.694	−198.489	(Intercept) : 318.455 ± 7.391 (t= 43.09 , p= <0.001 ); Spring_rrr : 1.386 ± 0.935 (t= 1.48 , p= 0.144 ); Winter_tm : -1.376 ± 0.487 (t= -2.83 , p= 0.006 )	8.244	0.003	52
			422	Summer_rrr_Autumn_tm_Winter_tm	JulianDay ~ Summer_rrr + Autumn_tm + Winter_tm + (1 | Studyarea)	408.055	419.414	−197.278	(Intercept) : 334.381 ± 13.303 (t= 25.14 , p= <0.001 ); Summer_rrr : -1.347 ± 2.373 (t= -0.57 , p= 0.572 ); Autumn_tm : -0.864 ± 0.654 (t= -1.32 , p= 0.192 ); Winter_tm : -1.264 ± 0.485 (t= -2.6 , p= 0.012 )	8.268	0.003	53
			296	Spring_tm_Autumn_rrr_Winter_tm	JulianDay ~ Spring_tm + Autumn_rrr + Winter_tm + (1 | Studyarea)	408.092	419.451	−197.296	(Intercept) : 328.18 ± 12.48 (t= 26.3 , p= <0.001 ); Spring_tm : -0.689 ± 0.685 (t= -1 , p= 0.319 ); Autumn_rrr : 2.326 ± 2.442 (t= 0.95 , p= 0.345 ); Winter_tm : -1.022 ± 0.512 (t= -2 , p= 0.051 )	8.305	0.003	54
			347	Spring_rrr_Winter_tm_Winter_rrr	JulianDay ~ Spring_rrr + Winter_tm + Winter_rrr + (1 | Studyarea)	408.142	419.501	−197.321	(Intercept) : 318.988 ± 7.442 (t= 42.86 , p= <0.001 ); Spring_rrr : 1.653 ± 1.029 (t= 1.61 , p= 0.114 ); Winter_tm : -1.411 ± 0.492 (t= -2.87 , p= 0.006 ); Winter_rrr : -0.668 ± 1.05 (t= -0.64 , p= 0.528 )	8.355	0.003	55
			75	Summer_tm_Winter_tm	JulianDay ~ Summer_tm + Winter_tm + (1 | Studyarea)	408.206	417.869	−198.577	(Intercept) : 357.715 ± 30.806 (t= 11.61 , p= <0.001 ); Summer_tm : -1.449 ± 1.132 (t= -1.28 , p= 0.206 ); Winter_tm : -1.038 ± 0.502 (t= -2.07 , p= 0.043 )	8.419	0.003	56
			360	Spring_um_Summer_rrr_Autumn_rrr	JulianDay ~ Spring_um + Summer_rrr + Autumn_rrr + (1 | Studyarea)	408.228	419.587	−197.364	(Intercept) : 295.925 ± 8.934 (t= 33.12 , p= <0.001 ); Spring_um : 0.288 ± 0.107 (t= 2.68 , p= 0.009 ); Summer_rrr : -0.494 ± 2.311 (t= -0.21 , p= 0.832 ); Autumn_rrr : 4.208 ± 2.413 (t= 1.74 , p= 0.087 )	8.441	0.003	57
			394	Summer_tm_Summer_um_Autumn_rrr	JulianDay ~ Summer_tm + Summer_um + Autumn_rrr + (1 | Studyarea)	408.248	419.606	−197.374	(Intercept) : 375.062 ± 34.69 (t= 10.81 , p= <0.001 ); Summer_tm : -2.604 ± 1.183 (t= -2.2 , p= 0.032 ); Summer_um : 0.198 ± 0.213 (t= 0.93 , p= 0.357 ); Autumn_rrr : 4.848 ± 2.48 (t= 1.95 , p= 0.056 )	8.461	0.003	58
			463	Autumn_rrr_Winter_tm_Winter_rrr	JulianDay ~ Autumn_rrr + Winter_tm + Winter_rrr + (1 | Studyarea)	408.304	419.663	−197.402	(Intercept) : 317.946 ± 7.758 (t= 40.98 , p= <0.001 ); Autumn_rrr : 1.982 ± 2.489 (t= 0.8 , p= 0.429 ); Winter_tm : -1.163 ± 0.497 (t= -2.34 , p= 0.023 ); Winter_rrr : 0.208 ± 1.003 (t= 0.21 , p= 0.836 )	8.517	0.003	59
			82	Summer_rrr_Winter_tm	JulianDay ~ Summer_rrr + Winter_tm + (1 | Studyarea)	408.332	417.995	−198.640	(Intercept) : 319.727 ± 7.535 (t= 42.43 , p= <0.001 ); Summer_rrr : -0.637 ± 2.321 (t= -0.27 , p= 0.785 ); Winter_tm : -1.247 ± 0.487 (t= -2.56 , p= 0.013 )	8.545	0.003	60
			215	Latitude_Summer_tm_Summer_um	JulianDay ~ Latitude + Summer_tm + Summer_um + (1 | Studyarea)	408.493	419.851	−197.496	(Intercept) : 231 ± 60.617 (t= 3.81 , p= 0.015 ); Latitude : 3.999 ± 1.645 (t= 2.43 , p= 0.070 ); Summer_tm : -2.405 ± 1.132 (t= -2.12 , p= 0.038 ); Summer_um : 0.125 ± 0.207 (t= 0.6 , p= 0.549 )	8.706	0.003	61
			218	Latitude_Summer_tm_Autumn_um	JulianDay ~ Latitude + Summer_tm + Autumn_um + (1 | Studyarea)	408.529	419.888	−197.514	(Intercept) : 239.291 ± 57.898 (t= 4.13 , p= 0.009 ); Latitude : 3.915 ± 1.546 (t= 2.53 , p= 0.061 ); Summer_tm : -2.701 ± 1.099 (t= -2.46 , p= 0.017 ); Autumn_um : 0.147 ± 0.147 (t= 1 , p= 0.320 )	8.742	0.002	62
			411	Summer_tm_Winter_tm_Winter_rrr	JulianDay ~ Summer_tm + Winter_tm + Winter_rrr + (1 | Studyarea)	408.587	419.945	−197.543	(Intercept) : 362.884 ± 33.219 (t= 10.92 , p= <0.001 ); Summer_tm : -1.626 ± 1.211 (t= -1.34 , p= 0.184 ); Winter_tm : -1.019 ± 0.508 (t= -2.01 , p= 0.050 ); Winter_rrr : -0.445 ± 1.023 (t= -0.43 , p= 0.665 )	8.8	0.002	63
			197	Latitude_Spring_rrr_Summer_rrr	JulianDay ~ Latitude + Spring_rrr + Summer_rrr + (1 | Studyarea)	408.625	419.983	−197.562	(Intercept) : 183.804 ± 66.054 (t= 2.78 , p= 0.050 ); Latitude : 3.573 ± 1.839 (t= 1.94 , p= 0.124 ); Spring_rrr : 0.847 ± 0.979 (t= 0.87 , p= 0.391 ); Summer_rrr : -0.318 ± 2.42 (t= -0.13 , p= 0.896 )	8.838	0.002	64
			401	Summer_tm_Autumn_tm_Winter_tm	JulianDay ~ Summer_tm + Autumn_tm + Winter_tm + (1 | Studyarea)	408.648	420.007	−197.574	(Intercept) : 363.459 ± 31.305 (t= 11.61 , p= <0.001 ); Summer_tm : -1.249 ± 1.148 (t= -1.09 , p= 0.281 ); Autumn_tm : -0.661 ± 0.64 (t= -1.03 , p= 0.306 ); Winter_tm : -1.069 ± 0.504 (t= -2.12 , p= 0.038 )	8.861	0.002	65
			368	Spring_um_Summer_um_Winter_tm	JulianDay ~ Spring_um + Summer_um + Winter_tm + (1 | Studyarea)	408.714	420.073	−197.607	(Intercept) : 303.405 ± 8.84 (t= 34.32 , p= <0.001 ); Spring_um : 0.293 ± 0.12 (t= 2.45 , p= 0.017 ); Summer_um : 0.086 ± 0.232 (t= 0.37 , p= 0.711 ); Winter_tm : -1.555 ± 0.466 (t= -3.33 , p= 0.002 )	8.927	0.002	66
			32	Latitude_Summer_rrr	JulianDay ~ Latitude + Summer_rrr + (1 | Studyarea)	408.72	418.383	−198.834	(Intercept) : 183.486 ± 66.016 (t= 2.78 , p= 0.050 ); Latitude : 3.612 ± 1.837 (t= 1.97 , p= 0.121 ); Summer_rrr : -0.191 ± 2.41 (t= -0.08 , p= 0.937 )	8.933	0.002	67
			223	Latitude_Summer_rrr_Autumn_tm	JulianDay ~ Latitude + Summer_rrr + Autumn_tm + (1 | Studyarea)	408.799	420.157	−197.649	(Intercept) : 202.93 ± 66.222 (t= 3.06 , p= 0.032 ); Latitude : 3.435 ± 1.788 (t= 1.92 , p= 0.127 ); Summer_rrr : -0.798 ± 2.465 (t= -0.32 , p= 0.747 ); Autumn_tm : -0.778 ± 0.68 (t= -1.14 , p= 0.257 )	9.012	0.002	68
			279	Spring_tm_Summer_rrr_Autumn_rrr	JulianDay ~ Spring_tm + Summer_rrr + Autumn_rrr + (1 | Studyarea)	408.895	420.254	−197.697	(Intercept) : 328.598 ± 13.019 (t= 25.24 , p= <0.001 ); Spring_tm : -1.091 ± 0.683 (t= -1.6 , p= 0.116 ); Summer_rrr : -0.402 ± 2.397 (t= -0.17 , p= 0.867 ); Autumn_rrr : 3.378 ± 2.464 (t= 1.37 , p= 0.176 )	9.108	0.002	69
			337	Spring_rrr_Autumn_tm_Winter_tm	JulianDay ~ Spring_rrr + Autumn_tm + Winter_tm + (1 | Studyarea)	408.928	420.287	−197.714	(Intercept) : 326.27 ± 14.136 (t= 23.08 , p= <0.001 ); Spring_rrr : 1.089 ± 1.049 (t= 1.04 , p= 0.304 ); Autumn_tm : -0.455 ± 0.705 (t= -0.65 , p= 0.521 ); Winter_tm : -1.349 ± 0.492 (t= -2.74 , p= 0.008 )	9.141	0.002	70
			281	Spring_tm_Summer_rrr_Winter_tm	JulianDay ~ Spring_tm + Summer_rrr + Winter_tm + (1 | Studyarea)	408.965	420.323	−197.732	(Intercept) : 328.548 ± 12.708 (t= 25.85 , p= <0.001 ); Spring_tm : -0.588 ± 0.68 (t= -0.86 , p= 0.391 ); Summer_rrr : -0.838 ± 2.337 (t= -0.36 , p= 0.721 ); Winter_tm : -1.139 ± 0.504 (t= -2.26 , p= 0.028 )	9.178	0.002	71
			432	Summer_rrr_Winter_tm_Winter_rrr	JulianDay ~ Summer_rrr + Winter_tm + Winter_rrr + (1 | Studyarea)	408.989	420.347	−197.744	(Intercept) : 319.696 ± 7.619 (t= 41.96 , p= <0.001 ); Summer_rrr : -0.64 ± 2.345 (t= -0.27 , p= 0.786 ); Winter_tm : -1.247 ± 0.492 (t= -2.54 , p= 0.014 ); Winter_rrr : 0.032 ± 0.981 (t= 0.03 , p= 0.974 )	9.202	0.002	72
			28	Latitude_Spring_tm	JulianDay ~ Latitude + Spring_tm + (1 | Studyarea)	409.011	418.674	−198.979	(Intercept) : 195.102 ± 64.179 (t= 3.04 , p= 0.037 ); Latitude : 3.736 ± 1.775 (t= 2.11 , p= 0.103 ); Spring_tm : -1.014 ± 0.671 (t= -1.51 , p= 0.136 )	9.224	0.002	73
			70	Summer_tm_Summer_rrr	JulianDay ~ Summer_tm + Summer_rrr + (1 | Studyarea)	409.072	418.735	−199.010	(Intercept) : 374.279 ± 31.785 (t= 11.78 , p= <0.001 ); Summer_tm : -2.258 ± 1.136 (t= -1.99 , p= 0.051 ); Summer_rrr : -1.059 ± 2.4 (t= -0.44 , p= 0.661 )	9.285	0.002	74
			309	Spring_rrr_Spring_um_Autumn_rrr	JulianDay ~ Spring_rrr + Spring_um + Autumn_rrr + (1 | Studyarea)	409.083	420.442	−197.792	(Intercept) : 293.909 ± 9.354 (t= 31.42 , p= <0.001 ); Spring_rrr : -0.827 ± 1.225 (t= -0.68 , p= 0.502 ); Spring_um : 0.346 ± 0.139 (t= 2.5 , p= 0.015 ); Autumn_rrr : 4.113 ± 2.41 (t= 1.71 , p= 0.093 )	9.296	0.002	75
			257	Spring_tm_Spring_rrr_Winter_tm	JulianDay ~ Spring_tm + Spring_rrr + Winter_tm + (1 | Studyarea)	409.159	420.518	−197.830	(Intercept) : 320.156 ± 13.933 (t= 22.98 , p= <0.001 ); Spring_tm : -0.11 ± 0.767 (t= -0.14 , p= 0.886 ); Spring_rrr : 1.311 ± 1.079 (t= 1.22 , p= 0.229 ); Winter_tm : -1.348 ± 0.529 (t= -2.55 , p= 0.014 )	9.372	0.002	76
			391	Summer_tm_Summer_rrr_Winter_rrr	JulianDay ~ Summer_tm + Summer_rrr + Winter_rrr + (1 | Studyarea)	409.225	420.583	−197.862	(Intercept) : 381.332 ± 34.049 (t= 11.2 , p= <0.001 ); Summer_tm : -2.494 ± 1.207 (t= -2.07 , p= 0.043 ); Summer_rrr : -1.084 ± 2.413 (t= -0.45 , p= 0.655 ); Winter_rrr : -0.631 ± 1.051 (t= -0.6 , p= 0.551 )	9.438	0.002	77
			244	Latitude_Autumn_um_Winter_tm	JulianDay ~ Latitude + Autumn_um + Winter_tm + (1 | Studyarea)	409.24	420.598	−197.870	(Intercept) : 200.162 ± 63.123 (t= 3.17 , p= 0.033 ); Latitude : 3.162 ± 1.777 (t= 1.78 , p= 0.145 ); Autumn_um : 0.139 ± 0.145 (t= 0.96 , p= 0.341 ); Winter_tm : -1.25 ± 0.481 (t= -2.6 , p= 0.012 )	9.453	0.002	78
			274	Spring_tm_Summer_tm_Winter_tm	JulianDay ~ Spring_tm + Summer_tm + Winter_tm + (1 | Studyarea)	409.275	420.634	−197.888	(Intercept) : 358.699 ± 31.054 (t= 11.55 , p= <0.001 ); Spring_tm : -0.361 ± 0.696 (t= -0.52 , p= 0.606 ); Summer_tm : -1.282 ± 1.183 (t= -1.08 , p= 0.283 ); Winter_tm : -0.993 ± 0.513 (t= -1.93 , p= 0.058 )	9.488	0.002	79
			227	Latitude_Summer_rrr_Winter_rrr	JulianDay ~ Latitude + Summer_rrr + Winter_rrr + (1 | Studyarea)	409.287	420.645	−197.893	(Intercept) : 183.347 ± 66.122 (t= 2.77 , p= 0.050 ); Latitude : 3.614 ± 1.84 (t= 1.96 , p= 0.121 ); Summer_rrr : -0.203 ± 2.435 (t= -0.08 , p= 0.934 ); Winter_rrr : 0.086 ± 1.023 (t= 0.08 , p= 0.933 )	9.5	0.002	80
			206	Latitude_Spring_um_Summer_rrr	JulianDay ~ Latitude + Spring_um + Summer_rrr + (1 | Studyarea)	409.324	420.683	−197.912	(Intercept) : 192.142 ± 66.701 (t= 2.88 , p= 0.045 ); Latitude : 3.041 ± 1.872 (t= 1.62 , p= 0.177 ); Spring_um : 0.23 ± 0.107 (t= 2.14 , p= 0.037 ); Summer_rrr : -0.669 ± 2.348 (t= -0.28 , p= 0.777 )	9.537	0.002	81
			65	Spring_um_Autumn_rrr	JulianDay ~ Spring_um + Autumn_rrr + (1 | Studyarea)	409.331	418.994	−199.139	(Intercept) : 295.894 ± 8.911 (t= 33.2 , p= <0.001 ); Spring_um : 0.286 ± 0.106 (t= 2.7 , p= 0.009 ); Autumn_rrr : 4.228 ± 2.391 (t= 1.77 , p= 0.082 )	9.544	0.002	82
			324	Spring_rrr_Summer_rrr_Autumn_rrr	JulianDay ~ Spring_rrr + Summer_rrr + Autumn_rrr + (1 | Studyarea)	409.384	420.743	−197.942	(Intercept) : 309.689 ± 7.437 (t= 41.64 , p= <0.001 ); Spring_rrr : 1.129 ± 0.99 (t= 1.14 , p= 0.259 ); Summer_rrr : -0.116 ± 2.413 (t= -0.05 , p= 0.962 ); Autumn_rrr : 3.399 ± 2.515 (t= 1.35 , p= 0.182 )	9.597	0.002	83
			184	Latitude_Spring_tm_Spring_rrr	JulianDay ~ Latitude + Spring_tm + Spring_rrr + (1 | Studyarea)	409.436	420.795	−197.968	(Intercept) : 194.247 ± 64.502 (t= 3.01 , p= 0.038 ); Latitude : 3.712 ± 1.784 (t= 2.08 , p= 0.106 ); Spring_tm : -0.93 ± 0.741 (t= -1.25 , p= 0.215 ); Spring_rrr : 0.294 ± 1.059 (t= 0.28 , p= 0.782 )	9.649	0.002	84
			396	Summer_tm_Summer_um_Winter_tm	JulianDay ~ Summer_tm + Summer_um + Winter_tm + (1 | Studyarea)	409.44	420.799	−197.970	(Intercept) : 331.648 ± 34.535 (t= 9.6 , p= <0.001 ); Summer_tm : -0.827 ± 1.186 (t= -0.7 , p= 0.489 ); Summer_um : 0.341 ± 0.216 (t= 1.58 , p= 0.120 ); Winter_tm : -1.255 ± 0.517 (t= -2.43 , p= 0.018 )	9.653	0.002	85
			380	Spring_um_Autumn_um_Winter_tm	JulianDay ~ Spring_um + Autumn_um + Winter_tm + (1 | Studyarea)	409.465	420.824	−197.983	(Intercept) : 301.412 ± 9.453 (t= 31.88 , p= <0.001 ); Spring_um : 0.305 ± 0.103 (t= 2.96 , p= 0.004 ); Autumn_um : 0.089 ± 0.139 (t= 0.64 , p= 0.522 ); Winter_tm : -1.55 ± 0.465 (t= -3.33 , p= 0.002 )	9.678	0.002	86
			193	Latitude_Spring_tm_Winter_rrr	JulianDay ~ Latitude + Spring_tm + Winter_rrr + (1 | Studyarea)	409.467	420.825	−197.983	(Intercept) : 196.217 ± 64.356 (t= 3.05 , p= 0.037 ); Latitude : 3.738 ± 1.777 (t= 2.1 , p= 0.103 ); Spring_tm : -1.067 ± 0.698 (t= -1.53 , p= 0.132 ); Winter_rrr : -0.313 ± 1.035 (t= -0.3 , p= 0.763 )	9.68	0.002	87
			387	Summer_tm_Summer_rrr_Autumn_tm	JulianDay ~ Summer_tm + Summer_rrr + Autumn_tm + (1 | Studyarea)	409.488	420.846	−197.994	(Intercept) : 381.86 ± 32.707 (t= 11.68 , p= <0.001 ); Summer_tm : -2.122 ± 1.145 (t= -1.85 , p= 0.069 ); Summer_rrr : -1.551 ± 2.456 (t= -0.63 , p= 0.530 ); Autumn_tm : -0.671 ± 0.675 (t= -0.99 , p= 0.324 )	9.701	0.002	88
			93	Autumn_tm_Winter_tm	JulianDay ~ Autumn_tm + Winter_tm + (1 | Studyarea)	409.492	419.156	−199.220	(Intercept) : 332.486 ± 12.811 (t= 25.95 , p= <0.001 ); Autumn_tm : -0.779 ± 0.633 (t= -1.23 , p= 0.223 ); Winter_tm : -1.24 ± 0.481 (t= -2.58 , p= 0.013 )	9.705	0.002	89
			314	Spring_rrr_Summer_tm_Summer_rrr	JulianDay ~ Spring_rrr + Summer_tm + Summer_rrr + (1 | Studyarea)	409.509	420.868	−198.004	(Intercept) : 370.174 ± 33.222 (t= 11.14 , p= <0.001 ); Spring_rrr : 0.447 ± 0.987 (t= 0.45 , p= 0.652 ); Summer_tm : -2.129 ± 1.178 (t= -1.81 , p= 0.076 ); Summer_rrr : -1.07 ± 2.418 (t= -0.44 , p= 0.660 )	9.722	0.002	90
			404	Summer_tm_Autumn_rrr_Autumn_um	JulianDay ~ Summer_tm + Autumn_rrr + Autumn_um + (1 | Studyarea)	409.53	420.888	−198.015	(Intercept) : 385.786 ± 33 (t= 11.69 , p= <0.001 ); Summer_tm : -2.854 ± 1.155 (t= -2.47 , p= 0.016 ); Autumn_rrr : 4.452 ± 2.838 (t= 1.57 , p= 0.122 ); Autumn_um : 0.051 ± 0.165 (t= 0.31 , p= 0.761 )	9.743	0.001	91
			12	Winter_tm	JulianDay ~ Winter_tm + (1 | Studyarea)	409.559	417.442	−200.435	(Intercept) : 319.495 ± 7.467 (t= 42.79 , p= <0.001 ); Winter_tm : -1.235 ± 0.482 (t= -2.56 , p= 0.013 )	9.772	0.001	92
			269	Spring_tm_Summer_tm_Summer_rrr	JulianDay ~ Spring_tm + Summer_tm + Summer_rrr + (1 | Studyarea)	409.626	420.985	−198.063	(Intercept) : 375.291 ± 31.873 (t= 11.77 , p= <0.001 ); Spring_tm : -0.612 ± 0.706 (t= -0.87 , p= 0.390 ); Summer_tm : -1.936 ± 1.197 (t= -1.62 , p= 0.111 ); Summer_rrr : -1.181 ± 2.409 (t= -0.49 , p= 0.626 )	9.839	0.001	93
			88	Summer_um_Winter_tm	JulianDay ~ Summer_um + Winter_tm + (1 | Studyarea)	409.655	419.318	−199.301	(Intercept) : 308.441 ± 9.094 (t= 33.92 , p= <0.001 ); Summer_um : 0.391 ± 0.203 (t= 1.92 , p= 0.060 ); Winter_tm : -1.387 ± 0.479 (t= -2.89 , p= 0.005 )	9.868	0.001	94
			332	Spring_rrr_Summer_um_Winter_tm	JulianDay ~ Spring_rrr + Summer_um + Winter_tm + (1 | Studyarea)	409.668	421.027	−198.084	(Intercept) : 309.932 ± 9.354 (t= 33.13 , p= <0.001 ); Spring_rrr : 0.753 ± 1.036 (t= 0.73 , p= 0.470 ); Summer_um : 0.318 ± 0.227 (t= 1.4 , p= 0.167 ); Winter_tm : -1.436 ± 0.486 (t= -2.95 , p= 0.005 )	9.881	0.001	95
			230	Latitude_Summer_um_Autumn_rrr	JulianDay ~ Latitude + Summer_um + Autumn_rrr + (1 | Studyarea)	409.669	421.028	−198.084	(Intercept) : 190.601 ± 71.769 (t= 2.66 , p= 0.059 ); Latitude : 3.148 ± 2.017 (t= 1.56 , p= 0.194 ); Summer_um : 0.265 ± 0.211 (t= 1.26 , p= 0.215 ); Autumn_rrr : 2.929 ± 2.429 (t= 1.21 , p= 0.233 )	9.882	0.001	96
			29	Latitude_Spring_rrr	JulianDay ~ Latitude + Spring_rrr + (1 | Studyarea)	409.791	419.454	−199.369	(Intercept) : 183.791 ± 66.015 (t= 2.78 , p= 0.050 ); Latitude : 3.572 ± 1.838 (t= 1.94 , p= 0.124 ); Spring_rrr : 0.839 ± 0.968 (t= 0.87 , p= 0.390 )	10.004	0.001	97
			189	Latitude_Spring_tm_Autumn_tm	JulianDay ~ Latitude + Spring_tm + Autumn_tm + (1 | Studyarea)	409.845	421.204	−198.173	(Intercept) : 206.116 ± 65.003 (t= 3.17 , p= 0.029 ); Latitude : 3.603 ± 1.759 (t= 2.05 , p= 0.109 ); Spring_tm : -0.878 ± 0.7 (t= -1.25 , p= 0.215 ); Autumn_tm : -0.504 ± 0.681 (t= -0.74 , p= 0.462 )	10.058	0.001	98
			378	Spring_um_Autumn_rrr_Winter_rrr	JulianDay ~ Spring_um + Autumn_rrr + Winter_rrr + (1 | Studyarea)	409.904	421.263	−198.202	(Intercept) : 295.912 ± 8.937 (t= 33.11 , p= <0.001 ); Spring_um : 0.29 ± 0.109 (t= 2.66 , p= 0.010 ); Autumn_rrr : 4.154 ± 2.456 (t= 1.69 , p= 0.096 ); Winter_rrr : -0.16 ± 1.01 (t= -0.16 , p= 0.875 )	10.117	0.001	99
			2	Latitude	JulianDay ~ Latitude + (1 | Studyarea)	409.952	417.835	−200.631	(Intercept) : 183.48 ± 65.932 (t= 2.78 , p= 0.050 ); Latitude : 3.611 ± 1.835 (t= 1.97 , p= 0.121 )	10.165	0.001	100
			46	Spring_tm_Autumn_rrr	JulianDay ~ Spring_tm + Autumn_rrr + (1 | Studyarea)	410.054	419.717	−199.501	(Intercept) : 328.281 ± 12.801 (t= 25.64 , p= <0.001 ); Spring_tm : -1.078 ± 0.673 (t= -1.6 , p= 0.115 ); Autumn_rrr : 3.394 ± 2.44 (t= 1.39 , p= 0.170 )	10.267	0.001	101
			80	Summer_rrr_Autumn_rrr	JulianDay ~ Summer_rrr + Autumn_rrr + (1 | Studyarea)	410.054	419.717	−199.501	(Intercept) : 311.383 ± 7.332 (t= 42.47 , p= <0.001 ); Summer_rrr : 0.02 ± 2.415 (t= 0.01 , p= 0.993 ); Autumn_rrr : 2.859 ± 2.475 (t= 1.16 , p= 0.253 )	10.267	0.001	102
			34	Latitude_Autumn_tm	JulianDay ~ Latitude + Autumn_tm + (1 | Studyarea)	410.091	419.754	−199.519	(Intercept) : 201.704 ± 65.993 (t= 3.06 , p= 0.033 ); Latitude : 3.441 ± 1.785 (t= 1.93 , p= 0.126 ); Autumn_tm : -0.73 ± 0.659 (t= -1.11 , p= 0.272 )	10.304	0.001	103
			457	Autumn_tm_Winter_tm_Winter_rrr	JulianDay ~ Autumn_tm + Winter_tm + Winter_rrr + (1 | Studyarea)	410.115	421.474	−198.308	(Intercept) : 333.003 ± 13.197 (t= 25.23 , p= <0.001 ); Autumn_tm : -0.799 ± 0.647 (t= -1.23 , p= 0.222 ); Winter_tm : -1.242 ± 0.485 (t= -2.56 , p= 0.013 ); Winter_rrr : -0.175 ± 0.982 (t= -0.18 , p= 0.860 )	10.328	0.001	104
			203	Latitude_Spring_rrr_Winter_rrr	JulianDay ~ Latitude + Spring_rrr + Winter_rrr + (1 | Studyarea)	410.13	421.489	−198.315	(Intercept) : 184.335 ± 66.104 (t= 2.79 , p= 0.049 ); Latitude : 3.561 ± 1.84 (t= 1.94 , p= 0.125 ); Spring_rrr : 0.958 ± 1.063 (t= 0.9 , p= 0.371 ); Winter_rrr : -0.313 ± 1.104 (t= -0.28 , p= 0.778 )	10.343	0.001	105
			447	Summer_um_Winter_tm_Winter_rrr	JulianDay ~ Summer_um + Winter_tm + Winter_rrr + (1 | Studyarea)	410.132	421.49	−198.316	(Intercept) : 308.31 ± 9.102 (t= 33.87 , p= <0.001 ); Summer_um : 0.412 ± 0.21 (t= 1.96 , p= 0.055 ); Winter_tm : -1.401 ± 0.484 (t= -2.89 , p= 0.005 ); Winter_rrr : -0.418 ± 0.979 (t= -0.43 , p= 0.671 )	10.345	0.001	106
			103	Winter_tm_Winter_rrr	JulianDay ~ Winter_tm + Winter_rrr + (1 | Studyarea)	410.15	419.813	−199.549	(Intercept) : 319.476 ± 7.555 (t= 42.29 , p= <0.001 ); Winter_tm : -1.235 ± 0.486 (t= -2.54 , p= 0.014 ); Winter_rrr : 0.019 ± 0.971 (t= 0.02 , p= 0.984 )	10.363	0.001	107
			437	Summer_um_Autumn_tm_Winter_tm	JulianDay ~ Summer_um + Autumn_tm + Winter_tm + (1 | Studyarea)	410.153	421.511	−198.326	(Intercept) : 319.941 ± 14.31 (t= 22.36 , p= <0.001 ); Summer_um : 0.366 ± 0.205 (t= 1.79 , p= 0.079 ); Autumn_tm : -0.647 ± 0.629 (t= -1.03 , p= 0.308 ); Winter_tm : -1.384 ± 0.481 (t= -2.88 , p= 0.006 )	10.366	0.001	108
			48	Spring_tm_Winter_tm	JulianDay ~ Spring_tm + Winter_tm + (1 | Studyarea)	410.175	419.838	−199.561	(Intercept) : 327.886 ± 12.495 (t= 26.24 , p= <0.001 ); Spring_tm : -0.564 ± 0.672 (t= -0.84 , p= 0.404 ); Winter_tm : -1.129 ± 0.499 (t= -2.26 , p= 0.028 )	10.388	0.001	109
			420	Summer_rrr_Autumn_tm_Autumn_rrr	JulianDay ~ Summer_rrr + Autumn_tm + Autumn_rrr + (1 | Studyarea)	410.188	421.547	−198.344	(Intercept) : 324.421 ± 13.644 (t= 23.78 , p= <0.001 ); Summer_rrr : -0.621 ± 2.484 (t= -0.25 , p= 0.804 ); Autumn_tm : -0.767 ± 0.688 (t= -1.12 , p= 0.269 ); Autumn_rrr : 2.623 ± 2.488 (t= 1.05 , p= 0.296 )	10.401	0.001	110
			195	Latitude_Spring_rrr_Spring_um	JulianDay ~ Latitude + Spring_rrr + Spring_um + (1 | Studyarea)	410.218	421.577	−198.359	(Intercept) : 194.03 ± 67.238 (t= 2.89 , p= 0.044 ); Latitude : 2.928 ± 1.893 (t= 1.55 , p= 0.193 ); Spring_rrr : -0.835 ± 1.246 (t= -0.67 , p= 0.506 ); Spring_um : 0.289 ± 0.141 (t= 2.05 , p= 0.045 )	10.431	0.001	111
			255	Spring_tm_Spring_rrr_Autumn_rrr	JulianDay ~ Spring_tm + Spring_rrr + Autumn_rrr + (1 | Studyarea)	410.223	421.581	−198.361	(Intercept) : 324.74 ± 14.27 (t= 22.76 , p= <0.001 ); Spring_tm : -0.912 ± 0.738 (t= -1.24 , p= 0.222 ); Spring_rrr : 0.605 ± 1.062 (t= 0.57 , p= 0.571 ); Autumn_rrr : 3.605 ± 2.483 (t= 1.45 , p= 0.152 )	10.436	0.001	112
			221	Latitude_Summer_tm_Winter_um	JulianDay ~ Latitude + Summer_tm + Winter_um + (1 | Studyarea)	410.234	421.593	−198.367	(Intercept) : 231.3 ± 59.022 (t= 3.92 , p= 0.012 ); Latitude : 4.159 ± 1.595 (t= 2.61 , p= 0.055 ); Summer_tm : -2.525 ± 1.173 (t= -2.15 , p= 0.035 ); Winter_um : 0.017 ± 0.102 (t= 0.17 , p= 0.869 )	10.447	0.001	113
			264	Spring_tm_Spring_um_Autumn_rrr	JulianDay ~ Spring_tm + Spring_um + Autumn_rrr + (1 | Studyarea)	410.352	421.711	−198.426	(Intercept) : 297.06 ± 19.275 (t= 15.41 , p= <0.001 ); Spring_tm : -0.056 ± 0.816 (t= -0.07 , p= 0.946 ); Spring_um : 0.281 ± 0.133 (t= 2.11 , p= 0.039 ); Autumn_rrr : 4.23 ± 2.411 (t= 1.75 , p= 0.085 )	10.565	0.001	114
			199	Latitude_Spring_rrr_Autumn_tm	JulianDay ~ Latitude + Spring_rrr + Autumn_tm + (1 | Studyarea)	410.372	421.73	−198.436	(Intercept) : 198.476 ± 66.949 (t= 2.96 , p= 0.035 ); Latitude : 3.451 ± 1.8 (t= 1.92 , p= 0.128 ); Spring_rrr : 0.467 ± 1.076 (t= 0.43 , p= 0.666 ); Autumn_tm : -0.594 ± 0.734 (t= -0.81 , p= 0.422 )	10.585	0.001	115
			407	Summer_tm_Autumn_rrr_Winter_um	JulianDay ~ Summer_tm + Autumn_rrr + Winter_um + (1 | Studyarea)	410.385	421.744	−198.442	(Intercept) : 380.245 ± 35.622 (t= 10.67 , p= <0.001 ); Summer_tm : -2.688 ± 1.211 (t= -2.22 , p= 0.030 ); Autumn_rrr : 4.884 ± 2.494 (t= 1.96 , p= 0.055 ); Winter_um : 0.051 ± 0.099 (t= 0.51 , p= 0.612 )	10.598	0.001	116
			350	Spring_um_Summer_tm_Summer_rrr	JulianDay ~ Spring_um + Summer_tm + Summer_rrr + (1 | Studyarea)	410.447	421.806	−198.474	(Intercept) : 349.116 ± 33.585 (t= 10.4 , p= <0.001 ); Spring_um : 0.211 ± 0.109 (t= 1.95 , p= 0.057 ); Summer_tm : -1.733 ± 1.144 (t= -1.51 , p= 0.135 ); Summer_rrr : -1.268 ± 2.361 (t= -0.54 , p= 0.593 )	10.66	0.001	117
			38	Latitude_Winter_rrr	JulianDay ~ Latitude + Winter_rrr + (1 | Studyarea)	410.455	420.118	−199.701	(Intercept) : 183.348 ± 66.049 (t= 2.78 , p= 0.050 ); Latitude : 3.612 ± 1.837 (t= 1.97 , p= 0.121 ); Winter_rrr : 0.082 ± 1.012 (t= 0.08 , p= 0.936 )	10.668	0.001	118
			384	Spring_um_Winter_tm_Winter_um	JulianDay ~ Spring_um + Winter_tm + Winter_um + (1 | Studyarea)	410.459	421.818	−198.479	(Intercept) : 306.533 ± 9.288 (t= 33 , p= <0.001 ); Spring_um : 0.332 ± 0.108 (t= 3.08 , p= 0.003 ); Winter_tm : -1.593 ± 0.481 (t= -3.31 , p= 0.002 ); Winter_um : -0.038 ± 0.096 (t= -0.4 , p= 0.692 )	10.672	0.001	119
			427	Summer_rrr_Autumn_rrr_Winter_rrr	JulianDay ~ Summer_rrr + Autumn_rrr + Winter_rrr + (1 | Studyarea)	410.46	421.819	−198.480	(Intercept) : 310.926 ± 7.472 (t= 41.61 , p= <0.001 ); Summer_rrr : -0.011 ± 2.436 (t= 0 , p= 0.996 ); Autumn_rrr : 3.058 ± 2.561 (t= 1.19 , p= 0.238 ); Winter_rrr : 0.358 ± 1.048 (t= 0.34 , p= 0.734 )	10.673	0.001	120
			6	Summer_tm	JulianDay ~ Summer_tm + (1 | Studyarea)	410.487	418.37	−200.899	(Intercept) : 371.371 ± 30.885 (t= 12.02 , p= <0.001 ); Summer_tm : -2.162 ± 1.106 (t= -1.95 , p= 0.055 )	10.7	0.001	121
			30	Latitude_Spring_um	JulianDay ~ Latitude + Spring_um + (1 | Studyarea)	410.494	420.157	−199.721	(Intercept) : 192.013 ± 66.924 (t= 2.87 , p= 0.045 ); Latitude : 3.043 ± 1.878 (t= 1.62 , p= 0.178 ); Spring_um : 0.227 ± 0.106 (t= 2.14 , p= 0.036 )	10.707	0.001	122
			56	Spring_rrr_Autumn_rrr	JulianDay ~ Spring_rrr + Autumn_rrr + (1 | Studyarea)	410.529	420.192	−199.738	(Intercept) : 309.659 ± 7.4 (t= 41.85 , p= <0.001 ); Spring_rrr : 1.126 ± 0.98 (t= 1.15 , p= 0.255 ); Autumn_rrr : 3.403 ± 2.49 (t= 1.37 , p= 0.177 )	10.742	0.001	123
			292	Spring_tm_Autumn_tm_Winter_tm	JulianDay ~ Spring_tm + Autumn_tm + Winter_tm + (1 | Studyarea)	410.546	421.905	−198.523	(Intercept) : 336.378 ± 14.875 (t= 22.61 , p= <0.001 ); Spring_tm : -0.367 ± 0.699 (t= -0.53 , p= 0.601 ); Autumn_tm : -0.685 ± 0.662 (t= -1.04 , p= 0.305 ); Winter_tm : -1.17 ± 0.501 (t= -2.33 , p= 0.023 )	10.759	0.001	124
			297	Spring_tm_Autumn_rrr_Winter_rrr	JulianDay ~ Spring_tm + Autumn_rrr + Winter_rrr + (1 | Studyarea)	410.567	421.926	−198.534	(Intercept) : 328.346 ± 13.459 (t= 24.4 , p= <0.001 ); Spring_tm : -1.081 ± 0.698 (t= -1.55 , p= 0.127 ); Autumn_rrr : 3.387 ± 2.514 (t= 1.35 , p= 0.183 ); Winter_rrr : -0.017 ± 1.054 (t= -0.02 , p= 0.987 )	10.78	0.001	125
			76	Summer_tm_Winter_rrr	JulianDay ~ Summer_tm + Winter_rrr + (1 | Studyarea)	410.574	420.237	−199.760	(Intercept) : 378.262 ± 33.13 (t= 11.42 , p= <0.001 ); Summer_tm : -2.392 ± 1.177 (t= -2.03 , p= 0.047 ); Winter_rrr : -0.623 ± 1.044 (t= -0.6 , p= 0.553 )	10.787	0.001	126
			320	Spring_rrr_Summer_tm_Winter_rrr	JulianDay ~ Spring_rrr + Summer_tm + Winter_rrr + (1 | Studyarea)	410.611	421.97	−198.556	(Intercept) : 374.495 ± 33.694 (t= 11.11 , p= <0.001 ); Spring_rrr : 0.728 ± 1.047 (t= 0.7 , p= 0.490 ); Summer_tm : -2.278 ± 1.194 (t= -1.91 , p= 0.061 ); Winter_rrr : -0.889 ± 1.117 (t= -0.8 , p= 0.430 )	10.824	0.001	127
			238	Latitude_Autumn_tm_Winter_rrr	JulianDay ~ Latitude + Autumn_tm + Winter_rrr + (1 | Studyarea)	410.654	422.013	−198.577	(Intercept) : 202.094 ± 66.322 (t= 3.05 , p= 0.033 ); Latitude : 3.438 ± 1.79 (t= 1.92 , p= 0.127 ); Autumn_tm : -0.74 ± 0.673 (t= -1.1 , p= 0.276 ); Winter_rrr : -0.09 ± 1.024 (t= -0.09 , p= 0.931 )	10.867	0.001	128
			371	Spring_um_Autumn_tm_Autumn_rrr	JulianDay ~ Spring_um + Autumn_tm + Autumn_rrr + (1 | Studyarea)	410.67	422.028	−198.585	(Intercept) : 296.778 ± 16.799 (t= 17.67 , p= <0.001 ); Spring_um : 0.283 ± 0.117 (t= 2.42 , p= 0.018 ); Autumn_tm : -0.044 ± 0.696 (t= -0.06 , p= 0.950 ); Autumn_rrr : 4.202 ± 2.447 (t= 1.72 , p= 0.091 )	10.883	0.001	129
			248	Latitude_Winter_tm_Winter_um	JulianDay ~ Latitude + Winter_tm + Winter_um + (1 | Studyarea)	410.708	422.067	−198.604	(Intercept) : 196.133 ± 63.521 (t= 3.09 , p= 0.036 ); Latitude : 3.35 ± 1.779 (t= 1.88 , p= 0.130 ); Winter_tm : -1.178 ± 0.49 (t= -2.41 , p= 0.019 ); Winter_um : 0.051 ± 0.096 (t= 0.54 , p= 0.594 )	10.921	0.001	130
			302	Spring_tm_Winter_tm_Winter_rrr	JulianDay ~ Spring_tm + Winter_tm + Winter_rrr + (1 | Studyarea)	410.739	422.098	−198.619	(Intercept) : 328.638 ± 13.13 (t= 25.03 , p= <0.001 ); Spring_tm : -0.6 ± 0.701 (t= -0.86 , p= 0.396 ); Winter_tm : -1.124 ± 0.504 (t= -2.23 , p= 0.030 ); Winter_rrr : -0.202 ± 1.007 (t= -0.2 , p= 0.842 )	10.952	0.001	131
			52	Spring_rrr_Summer_tm	JulianDay ~ Spring_rrr + Summer_tm + (1 | Studyarea)	410.856	420.519	−199.901	(Intercept) : 367.291 ± 32.353 (t= 11.35 , p= <0.001 ); Spring_rrr : 0.442 ± 0.98 (t= 0.45 , p= 0.654 ); Summer_tm : -2.032 ± 1.15 (t= -1.77 , p= 0.082 )	11.069	0.001	132
			212	Latitude_Spring_um_Winter_rrr	JulianDay ~ Latitude + Spring_um + Winter_rrr + (1 | Studyarea)	410.905	422.264	−198.703	(Intercept) : 193.132 ± 66.843 (t= 2.89 , p= 0.044 ); Latitude : 3.009 ± 1.876 (t= 1.6 , p= 0.181 ); Spring_um : 0.238 ± 0.11 (t= 2.17 , p= 0.034 ); Winter_rrr : -0.437 ± 1.009 (t= -0.43 , p= 0.667 )	11.118	0.001	133
			342	Spring_rrr_Autumn_rrr_Winter_rrr	JulianDay ~ Spring_rrr + Autumn_rrr + Winter_rrr + (1 | Studyarea)	410.923	422.282	−198.712	(Intercept) : 309.727 ± 7.456 (t= 41.54 , p= <0.001 ); Spring_rrr : 1.158 ± 1.063 (t= 1.09 , p= 0.281 ); Autumn_rrr : 3.37 ± 2.549 (t= 1.32 , p= 0.192 ); Winter_rrr : -0.09 ± 1.115 (t= -0.08 , p= 0.936 )	11.136	0.001	134
			287	Spring_tm_Summer_um_Winter_tm	JulianDay ~ Spring_tm + Summer_um + Winter_tm + (1 | Studyarea)	410.924	422.283	−198.712	(Intercept) : 311.207 ± 15.524 (t= 20.05 , p= <0.001 ); Spring_tm : -0.156 ± 0.705 (t= -0.22 , p= 0.826 ); Summer_um : 0.375 ± 0.218 (t= 1.72 , p= 0.090 ); Winter_tm : -1.352 ± 0.509 (t= -2.65 , p= 0.010 )	11.137	0.001	135
			222	Latitude_Summer_rrr_Summer_um	JulianDay ~ Latitude + Summer_rrr + Summer_um + (1 | Studyarea)	410.93	422.288	−198.715	(Intercept) : 188.747 ± 69.278 (t= 2.72 , p= 0.054 ); Latitude : 3.246 ± 1.948 (t= 1.67 , p= 0.170 ); Summer_rrr : -0.953 ± 2.479 (t= -0.38 , p= 0.702 ); Summer_um : 0.265 ± 0.219 (t= 1.21 , p= 0.232 )	11.143	0.001	136
			275	Spring_tm_Summer_tm_Winter_rrr	JulianDay ~ Spring_tm + Summer_tm + Winter_rrr + (1 | Studyarea)	410.953	422.312	−198.726	(Intercept) : 380.858 ± 33.268 (t= 11.45 , p= <0.001 ); Spring_tm : -0.679 ± 0.713 (t= -0.95 , p= 0.345 ); Summer_tm : -2.083 ± 1.222 (t= -1.7 , p= 0.094 ); Winter_rrr : -0.789 ± 1.059 (t= -0.74 , p= 0.460 )	11.166	0.001	137
			290	Spring_tm_Autumn_tm_Autumn_rrr	JulianDay ~ Spring_tm + Autumn_tm + Autumn_rrr + (1 | Studyarea)	410.966	422.325	−198.733	(Intercept) : 334.062 ± 15.314 (t= 21.81 , p= <0.001 ); Spring_tm : -0.947 ± 0.704 (t= -1.34 , p= 0.184 ); Autumn_tm : -0.468 ± 0.685 (t= -0.68 , p= 0.497 ); Autumn_rrr : 3.206 ± 2.473 (t= 1.3 , p= 0.200 )	11.179	0.001	138
			42	Spring_tm_Summer_tm	JulianDay ~ Spring_tm + Summer_tm + (1 | Studyarea)	411.011	420.674	−199.979	(Intercept) : 372.022 ± 30.967 (t= 12.01 , p= <0.001 ); Spring_tm : -0.592 ± 0.701 (t= -0.84 , p= 0.402 ); Summer_tm : -1.839 ± 1.173 (t= -1.57 , p= 0.122 )	11.224	0.001	139
			344	Spring_rrr_Autumn_um_Winter_tm	JulianDay ~ Spring_rrr + Autumn_um + Winter_tm + (1 | Studyarea)	411.019	422.378	−198.759	(Intercept) : 310.65 ± 9.381 (t= 33.11 , p= <0.001 ); Spring_rrr : 1.432 ± 0.936 (t= 1.53 , p= 0.132 ); Autumn_um : 0.178 ± 0.143 (t= 1.25 , p= 0.217 ); Winter_tm : -1.413 ± 0.487 (t= -2.9 , p= 0.005 )	11.232	0.001	140
			72	Summer_tm_Autumn_tm	JulianDay ~ Summer_tm + Autumn_tm + (1 | Studyarea)	411.071	420.734	−200.009	(Intercept) : 376.795 ± 31.548 (t= 11.94 , p= <0.001 ); Summer_tm : -2.003 ± 1.123 (t= -1.78 , p= 0.080 ); Autumn_tm : -0.584 ± 0.658 (t= -0.89 , p= 0.378 )	11.284	0.001	141
			305	Spring_rrr_Spring_um_Summer_tm	JulianDay ~ Spring_rrr + Spring_um + Summer_tm + (1 | Studyarea)	411.083	422.441	−198.791	(Intercept) : 346.564 ± 32.886 (t= 10.54 , p= <0.001 ); Spring_rrr : -1.204 ± 1.237 (t= -0.97 , p= 0.335 ); Spring_um : 0.295 ± 0.139 (t= 2.12 , p= 0.038 ); Summer_tm : -1.753 ± 1.128 (t= -1.55 , p= 0.126 )	11.296	0.001	142
			402	Summer_tm_Autumn_tm_Winter_rrr	JulianDay ~ Summer_tm + Autumn_tm + Winter_rrr + (1 | Studyarea)	411.083	422.441	−198.791	(Intercept) : 385.497 ± 34.014 (t= 11.33 , p= <0.001 ); Summer_tm : -2.262 ± 1.187 (t= -1.91 , p= 0.062 ); Autumn_tm : -0.639 ± 0.665 (t= -0.96 , p= 0.340 ); Winter_rrr : -0.741 ± 1.054 (t= -0.7 , p= 0.485 )	11.296	0.001	143
			408	Summer_tm_Autumn_um_Winter_tm	JulianDay ~ Summer_tm + Autumn_um + Winter_tm + (1 | Studyarea)	411.093	422.452	−198.797	(Intercept) : 352.367 ± 30.886 (t= 11.41 , p= <0.001 ); Summer_tm : -1.552 ± 1.134 (t= -1.37 , p= 0.176 ); Autumn_um : 0.185 ± 0.144 (t= 1.29 , p= 0.202 ); Winter_tm : -1.056 ± 0.503 (t= -2.1 , p= 0.040 )	11.306	0.001	144
			460	Autumn_rrr_Autumn_um_Winter_tm	JulianDay ~ Autumn_rrr + Autumn_um + Winter_tm + (1 | Studyarea)	411.128	422.486	−198.814	(Intercept) : 312.459 ± 9.703 (t= 32.2 , p= <0.001 ); Autumn_rrr : 0.628 ± 2.774 (t= 0.23 , p= 0.822 ); Autumn_um : 0.152 ± 0.167 (t= 0.91 , p= 0.368 ); Winter_tm : -1.241 ± 0.499 (t= -2.48 , p= 0.016 )	11.341	0.001	145
			429	Summer_rrr_Autumn_um_Winter_tm	JulianDay ~ Summer_rrr + Autumn_um + Winter_tm + (1 | Studyarea)	411.265	422.624	−198.883	(Intercept) : 311.895 ± 9.491 (t= 32.86 , p= <0.001 ); Summer_rrr : -1.146 ± 2.359 (t= -0.49 , p= 0.629 ); Autumn_um : 0.184 ± 0.147 (t= 1.25 , p= 0.217 ); Winter_tm : -1.289 ± 0.488 (t= -2.64 , p= 0.011 )	11.478	0.001	146
			10	Autumn_rrr	JulianDay ~ Autumn_rrr + (1 | Studyarea)	411.283	419.166	−201.297	(Intercept) : 311.389 ± 7.288 (t= 42.73 , p= <0.001 ); Autumn_rrr : 2.857 ± 2.45 (t= 1.17 , p= 0.248 )	11.496	0.001	147
			335	Spring_rrr_Autumn_tm_Autumn_rrr	JulianDay ~ Spring_rrr + Autumn_tm + Autumn_rrr + (1 | Studyarea)	411.329	422.688	−198.914	(Intercept) : 318.096 ± 15.173 (t= 20.96 , p= <0.001 ); Spring_rrr : 0.806 ± 1.11 (t= 0.73 , p= 0.471 ); Autumn_tm : -0.474 ± 0.749 (t= -0.63 , p= 0.529 ); Autumn_rrr : 3.123 ± 2.548 (t= 1.23 , p= 0.225 )	11.542	0.001	148
			415	Summer_rrr_Summer_um_Autumn_rrr	JulianDay ~ Summer_rrr + Summer_um + Autumn_rrr + (1 | Studyarea)	411.381	422.74	−198.941	(Intercept) : 301.3 ± 9.829 (t= 30.65 , p= <0.001 ); Summer_rrr : -0.903 ± 2.464 (t= -0.37 , p= 0.716 ); Summer_um : 0.336 ± 0.221 (t= 1.52 , p= 0.133 ); Autumn_rrr : 3.099 ± 2.453 (t= 1.26 , p= 0.212 )	11.594	0.001	149
			185	Latitude_Spring_tm_Spring_um	JulianDay ~ Latitude + Spring_tm + Spring_um + (1 | Studyarea)	411.392	422.751	−198.946	(Intercept) : 193.905 ± 66.798 (t= 2.9 , p= 0.044 ); Latitude : 3.134 ± 1.891 (t= 1.66 , p= 0.168 ); Spring_tm : -0.244 ± 0.833 (t= -0.29 , p= 0.771 ); Spring_um : 0.203 ± 0.135 (t= 1.51 , p= 0.137 )	11.605	0.001	150
			91	Autumn_tm_Autumn_rrr	JulianDay ~ Autumn_tm + Autumn_rrr + (1 | Studyarea)	411.453	421.116	−200.200	(Intercept) : 323.542 ± 13.144 (t= 24.62 , p= <0.001 ); Autumn_tm : -0.725 ± 0.664 (t= -1.09 , p= 0.279 ); Autumn_rrr : 2.667 ± 2.46 (t= 1.08 , p= 0.283 )	11.666	0.001	151
			251	Spring_tm_Spring_rrr_Summer_tm	JulianDay ~ Spring_tm + Spring_rrr + Summer_tm + (1 | Studyarea)	411.497	422.855	−198.998	(Intercept) : 370.429 ± 32.771 (t= 11.3 , p= <0.001 ); Spring_tm : -0.549 ± 0.758 (t= -0.72 , p= 0.472 ); Spring_rrr : 0.166 ± 1.056 (t= 0.16 , p= 0.876 ); Summer_tm : -1.813 ± 1.193 (t= -1.52 , p= 0.134 )	11.71	0.001	152
			356	Spring_um_Summer_tm_Winter_rrr	JulianDay ~ Spring_um + Summer_tm + Winter_rrr + (1 | Studyarea)	411.498	422.857	−198.999	(Intercept) : 354.609 ± 34.171 (t= 10.38 , p= <0.001 ); Spring_um : 0.226 ± 0.11 (t= 2.06 , p= 0.044 ); Summer_tm : -1.938 ± 1.17 (t= -1.66 , p= 0.103 ); Winter_rrr : -0.973 ± 1.037 (t= -0.94 , p= 0.352 )	11.711	0.001	153
			240	Latitude_Autumn_rrr_Autumn_um	JulianDay ~ Latitude + Autumn_rrr + Autumn_um + (1 | Studyarea)	411.518	422.877	−199.009	(Intercept) : 186.652 ± 66.993 (t= 2.79 , p= 0.049 ); Latitude : 3.433 ± 1.891 (t= 1.82 , p= 0.139 ); Autumn_rrr : 2.331 ± 2.812 (t= 0.83 , p= 0.411 ); Autumn_um : 0.047 ± 0.173 (t= 0.27 , p= 0.787 )	11.731	0.001	154
			316	Spring_rrr_Summer_tm_Autumn_tm	JulianDay ~ Spring_rrr + Summer_tm + Autumn_tm + (1 | Studyarea)	411.521	422.88	−199.011	(Intercept) : 375.585 ± 34.262 (t= 10.96 , p= <0.001 ); Spring_rrr : 0.102 ± 1.083 (t= 0.09 , p= 0.925 ); Summer_tm : -1.98 ± 1.157 (t= -1.71 , p= 0.092 ); Autumn_tm : -0.557 ± 0.729 (t= -0.76 , p= 0.448 )	11.734	0.001	155
			243	Latitude_Autumn_rrr_Winter_um	JulianDay ~ Latitude + Autumn_rrr + Winter_um + (1 | Studyarea)	411.583	422.941	−199.041	(Intercept) : 188.67 ± 66.41 (t= 2.84 , p= 0.047 ); Latitude : 3.247 ± 1.865 (t= 1.74 , p= 0.154 ); Autumn_rrr : 3.018 ± 2.46 (t= 1.23 , p= 0.225 ); Winter_um : 0.105 ± 0.098 (t= 1.07 , p= 0.291 )	11.796	0.001	156
			386	Summer_tm_Summer_rrr_Summer_um	JulianDay ~ Summer_tm + Summer_rrr + Summer_um + (1 | Studyarea)	411.604	422.963	−199.052	(Intercept) : 359.801 ± 34.585 (t= 10.4 , p= <0.001 ); Summer_tm : -1.981 ± 1.166 (t= -1.7 , p= 0.095 ); Summer_rrr : -1.593 ± 2.46 (t= -0.65 , p= 0.520 ); Summer_um : 0.233 ± 0.223 (t= 1.04 , p= 0.301 )	11.817	0.001	157
			98	Autumn_rrr_Winter_rrr	JulianDay ~ Autumn_rrr + Winter_rrr + (1 | Studyarea)	411.622	421.285	−200.285	(Intercept) : 310.923 ± 7.431 (t= 41.84 , p= <0.001 ); Autumn_rrr : 3.058 ± 2.536 (t= 1.21 , p= 0.233 ); Winter_rrr : 0.358 ± 1.038 (t= 0.34 , p= 0.732 )	11.835	0.001	158
			208	Latitude_Spring_um_Autumn_tm	JulianDay ~ Latitude + Spring_um + Autumn_tm + (1 | Studyarea)	411.704	423.062	−199.102	(Intercept) : 198.031 ± 67.931 (t= 2.92 , p= 0.039 ); Latitude : 3.022 ± 1.856 (t= 1.63 , p= 0.178 ); Spring_um : 0.211 ± 0.114 (t= 1.84 , p= 0.070 ); Autumn_tm : -0.265 ± 0.692 (t= -0.38 , p= 0.703 )	11.917	0.001	159
			389	Summer_tm_Summer_rrr_Autumn_um	JulianDay ~ Summer_tm + Summer_rrr + Autumn_um + (1 | Studyarea)	411.791	423.15	−199.146	(Intercept) : 370.452 ± 31.688 (t= 11.69 , p= <0.001 ); Summer_tm : -2.438 ± 1.141 (t= -2.14 , p= 0.037 ); Summer_rrr : -1.663 ± 2.443 (t= -0.68 , p= 0.499 ); Autumn_um : 0.199 ± 0.151 (t= 1.31 , p= 0.194 )	12.004	0	160
			61	Spring_um_Summer_tm	JulianDay ~ Spring_um + Summer_tm + (1 | Studyarea)	411.839	421.502	−200.393	(Intercept) : 346.034 ± 32.893 (t= 10.52 , p= <0.001 ); Spring_um : 0.208 ± 0.108 (t= 1.93 , p= 0.058 ); Summer_tm : -1.626 ± 1.12 (t= -1.45 , p= 0.152 )	12.052	0	161
			271	Spring_tm_Summer_tm_Autumn_tm	JulianDay ~ Spring_tm + Summer_tm + Autumn_tm + (1 | Studyarea)	411.898	423.257	−199.199	(Intercept) : 376.377 ± 31.705 (t= 11.87 , p= <0.001 ); Spring_tm : -0.476 ± 0.724 (t= -0.66 , p= 0.514 ); Summer_tm : -1.77 ± 1.183 (t= -1.5 , p= 0.140 ); Autumn_tm : -0.484 ± 0.678 (t= -0.71 , p= 0.478 )	12.111	0	162
			306	Spring_rrr_Spring_um_Summer_rrr	JulianDay ~ Spring_rrr + Spring_um + Summer_rrr + (1 | Studyarea)	411.934	423.293	−199.217	(Intercept) : 297.456 ± 9.195 (t= 32.35 , p= <0.001 ); Spring_rrr : -0.982 ± 1.254 (t= -0.78 , p= 0.437 ); Spring_um : 0.323 ± 0.142 (t= 2.28 , p= 0.026 ); Summer_rrr : -0.654 ± 2.362 (t= -0.28 , p= 0.783 )	12.147	0	163
			452	Autumn_tm_Autumn_rrr_Winter_rrr	JulianDay ~ Autumn_tm + Autumn_rrr + Winter_rrr + (1 | Studyarea)	411.936	423.295	−199.218	(Intercept) : 323.058 ± 13.677 (t= 23.62 , p= <0.001 ); Autumn_tm : -0.708 ± 0.681 (t= -1.04 , p= 0.302 ); Autumn_rrr : 2.76 ± 2.558 (t= 1.08 , p= 0.285 ); Winter_rrr : 0.156 ± 1.058 (t= 0.15 , p= 0.883 )	12.149	0	164
			43	Spring_tm_Summer_rrr	JulianDay ~ Spring_tm + Summer_rrr + (1 | Studyarea)	411.963	421.626	−200.455	(Intercept) : 328.264 ± 13.123 (t= 25.02 , p= <0.001 ); Spring_tm : -0.967 ± 0.682 (t= -1.42 , p= 0.162 ); Summer_rrr : -0.535 ± 2.412 (t= -0.22 , p= 0.825 )	12.176	0	165
			188	Latitude_Spring_tm_Summer_um	JulianDay ~ Latitude + Spring_tm + Summer_um + (1 | Studyarea)	412.095	423.454	−199.298	(Intercept) : 196.673 ± 66.824 (t= 2.94 , p= 0.042 ); Latitude : 3.483 ± 1.877 (t= 1.86 , p= 0.135 ); Spring_tm : -0.862 ± 0.698 (t= -1.24 , p= 0.222 ); Summer_um : 0.167 ± 0.217 (t= 0.77 , p= 0.445 )	12.308	0	166
			33	Latitude_Summer_um	JulianDay ~ Latitude + Summer_um + (1 | Studyarea)	412.276	421.939	−200.612	(Intercept) : 188.303 ± 69.503 (t= 2.71 , p= 0.055 ); Latitude : 3.269 ± 1.953 (t= 1.67 , p= 0.168 ); Summer_um : 0.244 ± 0.21 (t= 1.16 , p= 0.252 )	12.489	0	167
			252	Spring_tm_Spring_rrr_Summer_rrr	JulianDay ~ Spring_tm + Spring_rrr + Summer_rrr + (1 | Studyarea)	412.32	423.679	−199.410	(Intercept) : 326.033 ± 14.607 (t= 22.32 , p= <0.001 ); Spring_tm : -0.858 ± 0.753 (t= -1.14 , p= 0.259 ); Spring_rrr : 0.38 ± 1.069 (t= 0.36 , p= 0.724 ); Summer_rrr : -0.545 ± 2.432 (t= -0.22 , p= 0.824 )	12.533	0	168
			464	Autumn_rrr_Winter_tm_Winter_um	JulianDay ~ Autumn_rrr + Winter_tm + Winter_um + (1 | Studyarea)	412.354	423.713	−199.427	(Intercept) : 312.802 ± 9.947 (t= 31.45 , p= <0.001 ); Autumn_rrr : 2.177 ± 2.44 (t= 0.89 , p= 0.376 ); Winter_tm : -1.088 ± 0.504 (t= -2.16 , p= 0.035 ); Winter_um : 0.08 ± 0.097 (t= 0.82 , p= 0.414 )	12.567	0	169
			62	Spring_um_Summer_rrr	JulianDay ~ Spring_um + Summer_rrr + (1 | Studyarea)	412.386	422.049	−200.667	(Intercept) : 299.952 ± 8.699 (t= 34.48 , p= <0.001 ); Spring_um : 0.25 ± 0.107 (t= 2.34 , p= 0.023 ); Summer_rrr : -0.645 ± 2.351 (t= -0.27 , p= 0.785 )	12.599	0	170
			282	Spring_tm_Summer_rrr_Winter_rrr	JulianDay ~ Spring_tm + Summer_rrr + Winter_rrr + (1 | Studyarea)	412.404	423.763	−199.452	(Intercept) : 329.378 ± 13.763 (t= 23.93 , p= <0.001 ); Spring_tm : -1.018 ± 0.71 (t= -1.43 , p= 0.157 ); Summer_rrr : -0.521 ± 2.433 (t= -0.21 , p= 0.831 ); Winter_rrr : -0.3 ± 1.048 (t= -0.29 , p= 0.776 )	12.617	0	171
			225	Latitude_Summer_rrr_Autumn_um	JulianDay ~ Latitude + Summer_rrr + Autumn_um + (1 | Studyarea)	412.436	423.794	−199.468	(Intercept) : 187.836 ± 66.301 (t= 2.83 , p= 0.047 ); Latitude : 3.341 ± 1.871 (t= 1.79 , p= 0.144 ); Summer_rrr : -0.534 ± 2.457 (t= -0.22 , p= 0.829 ); Autumn_um : 0.122 ± 0.155 (t= 0.79 , p= 0.434 )	12.649	0	172
			53	Spring_rrr_Summer_rrr	JulianDay ~ Spring_rrr + Summer_rrr + (1 | Studyarea)	412.44	422.103	−200.694	(Intercept) : 311.665 ± 7.347 (t= 42.42 , p= <0.001 ); Spring_rrr : 0.877 ± 0.979 (t= 0.9 , p= 0.374 ); Summer_rrr : -0.263 ± 2.427 (t= -0.11 , p= 0.914 )	12.653	0	173
			285	Spring_tm_Summer_um_Autumn_rrr	JulianDay ~ Spring_tm + Summer_um + Autumn_rrr + (1 | Studyarea)	412.488	423.847	−199.494	(Intercept) : 317.546 ± 16.08 (t= 19.75 , p= <0.001 ); Spring_tm : -0.868 ± 0.699 (t= -1.24 , p= 0.219 ); Summer_um : 0.241 ± 0.22 (t= 1.1 , p= 0.277 ); Autumn_rrr : 3.502 ± 2.439 (t= 1.44 , p= 0.157 )	12.701	0	174
			278	Spring_tm_Summer_rrr_Autumn_tm	JulianDay ~ Spring_tm + Summer_rrr + Autumn_tm + (1 | Studyarea)	412.49	423.849	−199.495	(Intercept) : 336.405 ± 15.924 (t= 21.13 , p= <0.001 ); Spring_tm : -0.815 ± 0.706 (t= -1.15 , p= 0.253 ); Summer_rrr : -0.984 ± 2.474 (t= -0.4 , p= 0.692 ); Autumn_tm : -0.628 ± 0.704 (t= -0.89 , p= 0.376 )	12.703	0	175
			79	Summer_rrr_Autumn_tm	JulianDay ~ Summer_rrr + Autumn_tm + (1 | Studyarea)	412.513	422.176	−200.730	(Intercept) : 326.738 ± 13.494 (t= 24.21 , p= <0.001 ); Summer_rrr : -0.81 ± 2.479 (t= -0.33 , p= 0.745 ); Autumn_tm : -0.828 ± 0.685 (t= -1.21 , p= 0.232 )	12.726	0	176
			198	Latitude_Spring_rrr_Summer_um	JulianDay ~ Latitude + Spring_rrr + Summer_um + (1 | Studyarea)	412.576	423.935	−199.538	(Intercept) : 187.611 ± 69.264 (t= 2.71 , p= 0.055 ); Latitude : 3.309 ± 1.949 (t= 1.7 , p= 0.163 ); Spring_rrr : 0.422 ± 1.086 (t= 0.39 , p= 0.699 ); Summer_um : 0.201 ± 0.238 (t= 0.85 , p= 0.402 )	12.789	0	177
			100	Autumn_um_Winter_tm	JulianDay ~ Autumn_um + Winter_tm + (1 | Studyarea)	412.602	422.265	−200.775	(Intercept) : 312.067 ± 9.475 (t= 32.94 , p= <0.001 ); Autumn_um : 0.17 ± 0.144 (t= 1.18 , p= 0.242 ); Winter_tm : -1.266 ± 0.483 (t= -2.62 , p= 0.011 )	12.815	0	178
			7	Summer_rrr	JulianDay ~ Summer_rrr + (1 | Studyarea)	412.675	420.558	−201.993	(Intercept) : 312.777 ± 7.278 (t= 42.98 , p= <0.001 ); Summer_rrr : -0.134 ± 2.417 (t= -0.06 , p= 0.956 )	12.888	0	179
			86	Summer_um_Autumn_rrr	JulianDay ~ Summer_um + Autumn_rrr + (1 | Studyarea)	412.702	422.365	−200.825	(Intercept) : 301.641 ± 9.778 (t= 30.85 , p= <0.001 ); Summer_um : 0.316 ± 0.212 (t= 1.49 , p= 0.142 ); Autumn_rrr : 3.135 ± 2.432 (t= 1.29 , p= 0.202 )	12.915	0	180
			260	Spring_tm_Spring_um_Summer_tm	JulianDay ~ Spring_tm + Spring_um + Summer_tm + (1 | Studyarea)	412.704	424.063	−199.602	(Intercept) : 342.982 ± 34.621 (t= 9.91 , p= <0.001 ); Spring_tm : 0.253 ± 0.845 (t= 0.3 , p= 0.766 ); Spring_um : 0.231 ± 0.132 (t= 1.75 , p= 0.086 ); Summer_tm : -1.706 ± 1.16 (t= -1.47 , p= 0.147 )	12.917	0	181
			229	Latitude_Summer_um_Autumn_tm	JulianDay ~ Latitude + Summer_um + Autumn_tm + (1 | Studyarea)	412.742	424.101	−199.621	(Intercept) : 204.244 ± 68.224 (t= 2.99 , p= 0.036 ); Latitude : 3.15 ± 1.869 (t= 1.69 , p= 0.166 ); Summer_um : 0.219 ± 0.211 (t= 1.04 , p= 0.303 ); Autumn_tm : -0.658 ± 0.661 (t= -1 , p= 0.324 )	12.955	0	182
			366	Spring_um_Summer_um_Autumn_rrr	JulianDay ~ Spring_um + Summer_um + Autumn_rrr + (1 | Studyarea)	412.744	424.103	−199.622	(Intercept) : 295.613 ± 9.761 (t= 30.29 , p= <0.001 ); Spring_um : 0.281 ± 0.128 (t= 2.19 , p= 0.033 ); Summer_um : 0.019 ± 0.246 (t= 0.08 , p= 0.940 ); Autumn_rrr : 4.218 ± 2.414 (t= 1.75 , p= 0.086 )	12.957	0	183
			327	Spring_rrr_Summer_rrr_Winter_rrr	JulianDay ~ Spring_rrr + Summer_rrr + Winter_rrr + (1 | Studyarea)	412.746	424.105	−199.623	(Intercept) : 311.842 ± 7.366 (t= 42.34 , p= <0.001 ); Spring_rrr : 1.006 ± 1.074 (t= 0.94 , p= 0.353 ); Summer_rrr : -0.244 ± 2.448 (t= -0.1 , p= 0.921 ); Winter_rrr : -0.337 ± 1.116 (t= -0.3 , p= 0.764 )	12.959	0	184
			363	Spring_um_Summer_rrr_Winter_rrr	JulianDay ~ Spring_um + Summer_rrr + Winter_rrr + (1 | Studyarea)	412.746	424.105	−199.623	(Intercept) : 299.803 ± 8.697 (t= 34.47 , p= <0.001 ); Spring_um : 0.262 ± 0.111 (t= 2.37 , p= 0.021 ); Summer_rrr : -0.617 ± 2.37 (t= -0.26 , p= 0.796 ); Winter_rrr : -0.478 ± 1.018 (t= -0.47 , p= 0.641 )	12.959	0	185
			323	Spring_rrr_Summer_rrr_Autumn_tm	JulianDay ~ Spring_rrr + Summer_rrr + Autumn_tm + (1 | Studyarea)	412.782	424.141	−199.641	(Intercept) : 323.846 ± 15.26 (t= 21.22 , p= <0.001 ); Spring_rrr : 0.454 ± 1.09 (t= 0.42 , p= 0.678 ); Summer_rrr : -0.765 ± 2.499 (t= -0.31 , p= 0.761 ); Autumn_tm : -0.691 ± 0.765 (t= -0.9 , p= 0.370 )	12.995	0	186
			233	Latitude_Summer_um_Winter_rrr	JulianDay ~ Latitude + Summer_um + Winter_rrr + (1 | Studyarea)	412.792	424.151	−199.646	(Intercept) : 188.785 ± 69.556 (t= 2.71 , p= 0.054 ); Latitude : 3.254 ± 1.955 (t= 1.66 , p= 0.170 ); Summer_um : 0.253 ± 0.218 (t= 1.16 , p= 0.251 ); Winter_rrr : -0.194 ± 1.034 (t= -0.19 , p= 0.852 )	13.005	0	187
			330	Spring_rrr_Summer_um_Autumn_rrr	JulianDay ~ Spring_rrr + Summer_um + Autumn_rrr + (1 | Studyarea)	412.84	424.199	−199.670	(Intercept) : 302.54 ± 9.943 (t= 30.43 , p= <0.001 ); Spring_rrr : 0.591 ± 1.097 (t= 0.54 , p= 0.592 ); Summer_um : 0.258 ± 0.24 (t= 1.08 , p= 0.287 ); Autumn_rrr : 3.37 ± 2.486 (t= 1.36 , p= 0.181 )	13.053	0	188
			228	Latitude_Summer_rrr_Winter_um	JulianDay ~ Latitude + Summer_rrr + Winter_um + (1 | Studyarea)	413.044	424.402	−199.772	(Intercept) : 186.423 ± 65.483 (t= 2.85 , p= 0.046 ); Latitude : 3.372 ± 1.838 (t= 1.83 , p= 0.138 ); Summer_rrr : -0.583 ± 2.449 (t= -0.24 , p= 0.813 ); Winter_um : 0.094 ± 0.1 (t= 0.94 , p= 0.351 )	13.257	0	189
			423	Summer_rrr_Autumn_tm_Winter_rrr	JulianDay ~ Summer_rrr + Autumn_tm + Winter_rrr + (1 | Studyarea)	413.048	424.406	−199.774	(Intercept) : 327.091 ± 13.877 (t= 23.57 , p= <0.001 ); Summer_rrr : -0.808 ± 2.501 (t= -0.32 , p= 0.748 ); Autumn_tm : -0.842 ± 0.699 (t= -1.2 , p= 0.233 ); Winter_rrr : -0.117 ± 1.036 (t= -0.11 , p= 0.911 )	13.261	0	190
			433	Summer_rrr_Winter_tm_Winter_um	JulianDay ~ Summer_rrr + Winter_tm + Winter_um + (1 | Studyarea)	413.07	424.429	−199.785	(Intercept) : 315.095 ± 9.678 (t= 32.56 , p= <0.001 ); Summer_rrr : -0.906 ± 2.365 (t= -0.38 , p= 0.703 ); Winter_tm : -1.188 ± 0.497 (t= -2.39 , p= 0.020 ); Winter_um : 0.072 ± 0.097 (t= 0.74 , p= 0.464 )	13.283	0	191
			51	Spring_rrr_Spring_um	JulianDay ~ Spring_rrr + Spring_um + (1 | Studyarea)	413.112	422.775	−201.030	(Intercept) : 297.45 ± 9.172 (t= 32.43 , p= <0.001 ); Spring_rrr : -0.979 ± 1.243 (t= -0.79 , p= 0.434 ); Spring_um : 0.319 ± 0.14 (t= 2.28 , p= 0.026 )	13.325	0	192
			352	Spring_um_Summer_tm_Autumn_tm	JulianDay ~ Spring_um + Summer_tm + Autumn_tm + (1 | Studyarea)	413.123	424.482	−199.812	(Intercept) : 348.933 ± 35.06 (t= 9.95 , p= <0.001 ); Spring_um : 0.198 ± 0.116 (t= 1.71 , p= 0.093 ); Summer_tm : -1.604 ± 1.132 (t= -1.42 , p= 0.162 ); Autumn_tm : -0.178 ± 0.693 (t= -0.26 , p= 0.798 )	13.336	0	193
			454	Autumn_tm_Autumn_um_Winter_tm	JulianDay ~ Autumn_tm + Autumn_um + Winter_tm + (1 | Studyarea)	413.127	424.486	−199.814	(Intercept) : 324.197 ± 15.813 (t= 20.5 , p= <0.001 ); Autumn_tm : -0.632 ± 0.66 (t= -0.96 , p= 0.342 ); Autumn_um : 0.134 ± 0.15 (t= 0.89 , p= 0.375 ); Winter_tm : -1.262 ± 0.484 (t= -2.61 , p= 0.012 )	13.34	0	194
			191	Latitude_Spring_tm_Autumn_um	JulianDay ~ Latitude + Spring_tm + Autumn_um + (1 | Studyarea)	413.148	424.506	−199.824	(Intercept) : 196.892 ± 64.626 (t= 3.05 , p= 0.037 ); Latitude : 3.566 ± 1.821 (t= 1.96 , p= 0.117 ); Spring_tm : -0.946 ± 0.69 (t= -1.37 , p= 0.176 ); Autumn_um : 0.072 ± 0.154 (t= 0.47 , p= 0.640 )	13.361	0	195
			348	Spring_rrr_Winter_tm_Winter_um	JulianDay ~ Spring_rrr + Winter_tm + Winter_um + (1 | Studyarea)	413.148	424.507	−199.824	(Intercept) : 315.792 ± 9.597 (t= 32.91 , p= <0.001 ); Spring_rrr : 1.313 ± 0.959 (t= 1.37 , p= 0.177 ); Winter_tm : -1.333 ± 0.502 (t= -2.66 , p= 0.010 ); Winter_um : 0.041 ± 0.096 (t= 0.43 , p= 0.670 )	13.361	0	196
			83	Summer_rrr_Winter_rrr	JulianDay ~ Summer_rrr + Winter_rrr + (1 | Studyarea)	413.155	422.818	−201.051	(Intercept) : 312.702 ± 7.357 (t= 42.5 , p= <0.001 ); Summer_rrr : -0.144 ± 2.441 (t= -0.06 , p= 0.953 ); Winter_rrr : 0.075 ± 1.024 (t= 0.07 , p= 0.942 )	13.368	0	197
			397	Summer_tm_Summer_um_Winter_rrr	JulianDay ~ Summer_tm + Summer_um + Winter_rrr + (1 | Studyarea)	413.161	424.52	−199.831	(Intercept) : 364.484 ± 35.639 (t= 10.23 , p= <0.001 ); Summer_tm : -2.132 ± 1.204 (t= -1.77 , p= 0.082 ); Summer_um : 0.227 ± 0.221 (t= 1.03 , p= 0.308 ); Winter_rrr : -0.783 ± 1.058 (t= -0.74 , p= 0.463 )	13.374	0	198
			71	Summer_tm_Summer_um	JulianDay ~ Summer_tm + Summer_um + (1 | Studyarea)	413.21	422.873	−201.078	(Intercept) : 357.561 ± 34.267 (t= 10.43 , p= <0.001 ); Summer_tm : -1.879 ± 1.149 (t= -1.63 , p= 0.107 ); Summer_um : 0.202 ± 0.218 (t= 0.93 , p= 0.358 )	13.423	0	199
			376	Spring_um_Autumn_rrr_Autumn_um	JulianDay ~ Spring_um + Autumn_rrr + Autumn_um + (1 | Studyarea)	413.213	424.572	−199.856	(Intercept) : 298.199 ± 10.285 (t= 28.99 , p= <0.001 ); Spring_um : 0.305 ± 0.114 (t= 2.67 , p= 0.010 ); Autumn_rrr : 4.951 ± 2.868 (t= 1.73 , p= 0.090 ); Autumn_um : -0.081 ± 0.175 (t= -0.46 , p= 0.645 )	13.426	0	200
			442	Summer_um_Autumn_rrr_Winter_rrr	JulianDay ~ Summer_um + Autumn_rrr + Winter_rrr + (1 | Studyarea)	413.217	424.576	−199.858	(Intercept) : 301.648 ± 9.819 (t= 30.72 , p= <0.001 ); Summer_um : 0.314 ± 0.219 (t= 1.44 , p= 0.156 ); Autumn_rrr : 3.155 ± 2.514 (t= 1.26 , p= 0.215 ); Winter_rrr : 0.041 ± 1.052 (t= 0.04 , p= 0.969 )	13.43	0	201
			3	Spring_tm	JulianDay ~ Spring_tm + (1 | Studyarea)	413.24	421.123	−202.275	(Intercept) : 327.842 ± 12.904 (t= 25.41 , p= <0.001 ); Spring_tm : -0.95 ± 0.671 (t= -1.41 , p= 0.163 )	13.453	0	202
			466	Autumn_um_Winter_tm_Winter_rrr	JulianDay ~ Autumn_um + Winter_tm + Winter_rrr + (1 | Studyarea)	413.273	424.632	−199.887	(Intercept) : 312.054 ± 9.56 (t= 32.64 , p= <0.001 ); Autumn_um : 0.171 ± 0.146 (t= 1.18 , p= 0.244 ); Winter_tm : -1.267 ± 0.487 (t= -2.6 , p= 0.012 ); Winter_rrr : -0.014 ± 0.974 (t= -0.01 , p= 0.988 )	13.486	0	203
			435	Summer_um_Autumn_tm_Autumn_rrr	JulianDay ~ Summer_um + Autumn_tm + Autumn_rrr + (1 | Studyarea)	413.328	424.687	−199.914	(Intercept) : 312.603 ± 15.365 (t= 20.35 , p= <0.001 ); Summer_um : 0.289 ± 0.214 (t= 1.35 , p= 0.183 ); Autumn_tm : -0.604 ± 0.665 (t= -0.91 , p= 0.368 ); Autumn_rrr : 2.941 ± 2.452 (t= 1.2 , p= 0.235 )	13.541	0	204
			412	Summer_tm_Winter_tm_Winter_um	JulianDay ~ Summer_tm + Winter_tm + Winter_um + (1 | Studyarea)	413.342	424.701	−199.921	(Intercept) : 352.598 ± 34.907 (t= 10.1 , p= <0.001 ); Summer_tm : -1.333 ± 1.196 (t= -1.11 , p= 0.270 ); Winter_tm : -1.026 ± 0.509 (t= -2.02 , p= 0.049 ); Winter_um : 0.031 ± 0.1 (t= 0.31 , p= 0.754 )	13.555	0	205
			261	Spring_tm_Spring_um_Summer_rrr	JulianDay ~ Spring_tm + Spring_um + Summer_rrr + (1 | Studyarea)	413.351	424.709	−199.925	(Intercept) : 301.063 ± 19.639 (t= 15.33 , p= <0.001 ); Spring_tm : -0.053 ± 0.839 (t= -0.06 , p= 0.950 ); Spring_um : 0.245 ± 0.135 (t= 1.82 , p= 0.074 ); Summer_rrr : -0.657 ± 2.378 (t= -0.28 , p= 0.783 )	13.564	0	206
			151	MeanElevation_Summer_tm_Autumn_rrr	JulianDay ~ MeanElevation + Summer_tm + Autumn_rrr + (1 | Studyarea)	413.37	424.729	−199.935	(Intercept) : 420.06 ± 53.096 (t= 7.91 , p= <0.001 ); MeanElevation : -0.014 ± 0.02 (t= -0.73 , p= 0.503 ); Summer_tm : -2.997 ± 1.153 (t= -2.6 , p= 0.012 ); Autumn_rrr : 4.817 ± 2.475 (t= 1.95 , p= 0.057 )	13.583	0	207
			74	Summer_tm_Autumn_um	JulianDay ~ Summer_tm + Autumn_um + (1 | Studyarea)	413.428	423.091	−201.188	(Intercept) : 366.488 ± 31.003 (t= 11.82 , p= <0.001 ); Summer_tm : -2.274 ± 1.11 (t= -2.05 , p= 0.045 ); Autumn_um : 0.178 ± 0.148 (t= 1.21 , p= 0.233 )	13.641	0	208
			359	Spring_um_Summer_rrr_Autumn_tm	JulianDay ~ Spring_um + Summer_rrr + Autumn_tm + (1 | Studyarea)	413.481	424.839	−199.990	(Intercept) : 306.073 ± 16.686 (t= 18.34 , p= <0.001 ); Spring_um : 0.232 ± 0.116 (t= 2.01 , p= 0.049 ); Summer_rrr : -0.865 ± 2.422 (t= -0.36 , p= 0.722 ); Autumn_tm : -0.31 ± 0.718 (t= -0.43 , p= 0.668 )	13.694	0	209
			409	Summer_tm_Autumn_um_Winter_rrr	JulianDay ~ Summer_tm + Autumn_um + Winter_rrr + (1 | Studyarea)	413.503	424.862	−200.001	(Intercept) : 373.984 ± 33.113 (t= 11.29 , p= <0.001 ); Summer_tm : -2.535 ± 1.182 (t= -2.14 , p= 0.036 ); Autumn_um : 0.185 ± 0.149 (t= 1.24 , p= 0.219 ); Winter_rrr : -0.699 ± 1.047 (t= -0.67 , p= 0.507 )	13.716	0	210
			40	Spring_tm_Spring_rrr	JulianDay ~ Spring_tm + Spring_rrr + (1 | Studyarea)	413.53	423.193	−201.239	(Intercept) : 325.622 ± 14.394 (t= 22.62 , p= <0.001 ); Spring_tm : -0.841 ± 0.743 (t= -1.13 , p= 0.262 ); Spring_rrr : 0.376 ± 1.06 (t= 0.36 , p= 0.724 )	13.743	0	211
			312	Spring_rrr_Spring_um_Winter_rrr	JulianDay ~ Spring_rrr + Spring_um + Winter_rrr + (1 | Studyarea)	413.53	424.889	−200.015	(Intercept) : 297.621 ± 9.239 (t= 32.22 , p= <0.001 ); Spring_rrr : -0.879 ± 1.329 (t= -0.66 , p= 0.511 ); Spring_um : 0.318 ± 0.141 (t= 2.25 , p= 0.028 ); Winter_rrr : -0.251 ± 1.076 (t= -0.23 , p= 0.817 )	13.743	0	212
			201	Latitude_Spring_rrr_Autumn_um	JulianDay ~ Latitude + Spring_rrr + Autumn_um + (1 | Studyarea)	413.552	424.91	−200.026	(Intercept) : 188.038 ± 66.615 (t= 2.82 , p= 0.047 ); Latitude : 3.303 ± 1.879 (t= 1.76 , p= 0.149 ); Spring_rrr : 0.857 ± 0.971 (t= 0.88 , p= 0.381 ); Autumn_um : 0.12 ± 0.152 (t= 0.79 , p= 0.434 )	13.765	0	213
			49	Spring_tm_Winter_rrr	JulianDay ~ Spring_tm + Winter_rrr + (1 | Studyarea)	413.61	423.273	−201.279	(Intercept) : 328.982 ± 13.551 (t= 24.28 , p= <0.001 ); Spring_tm : -1.001 ± 0.7 (t= -1.43 , p= 0.158 ); Winter_rrr : -0.304 ± 1.039 (t= -0.29 , p= 0.771 )	13.823	0	214
			299	Spring_tm_Autumn_um_Winter_tm	JulianDay ~ Spring_tm + Autumn_um + Winter_tm + (1 | Studyarea)	413.61	424.969	−200.055	(Intercept) : 318.942 ± 15.163 (t= 21.03 , p= <0.001 ); Spring_tm : -0.403 ± 0.693 (t= -0.58 , p= 0.563 ); Autumn_um : 0.15 ± 0.149 (t= 1.01 , p= 0.317 ); Winter_tm : -1.186 ± 0.504 (t= -2.35 , p= 0.022 )	13.823	0	215
			5	Spring_um	JulianDay ~ Spring_um + (1 | Studyarea)	413.638	421.521	−202.474	(Intercept) : 299.937 ± 8.682 (t= 34.55 , p= <0.001 ); Spring_um : 0.247 ± 0.106 (t= 2.34 , p= 0.023 )	13.851	0	216
			444	Summer_um_Autumn_um_Winter_tm	JulianDay ~ Summer_um + Autumn_um + Winter_tm + (1 | Studyarea)	413.643	425.002	−200.072	(Intercept) : 305.311 ± 10.175 (t= 30 , p= <0.001 ); Summer_um : 0.35 ± 0.214 (t= 1.64 , p= 0.107 ); Autumn_um : 0.099 ± 0.149 (t= 0.66 , p= 0.511 ); Winter_tm : -1.39 ± 0.482 (t= -2.88 , p= 0.006 )	13.856	0	217
			315	Spring_rrr_Summer_tm_Summer_um	JulianDay ~ Spring_rrr + Summer_tm + Summer_um + (1 | Studyarea)	413.658	425.017	−200.079	(Intercept) : 357.322 ± 34.668 (t= 10.31 , p= <0.001 ); Spring_rrr : 0.075 ± 1.086 (t= 0.07 , p= 0.945 ); Summer_tm : -1.866 ± 1.172 (t= -1.59 , p= 0.117 ); Summer_um : 0.195 ± 0.242 (t= 0.81 , p= 0.423 )	13.871	0	218
			36	Latitude_Autumn_um	JulianDay ~ Latitude + Autumn_um + (1 | Studyarea)	413.663	423.326	−201.305	(Intercept) : 187.606 ± 66.411 (t= 2.82 , p= 0.047 ); Latitude : 3.351 ± 1.873 (t= 1.79 , p= 0.144 ); Autumn_um : 0.116 ± 0.151 (t= 0.77 , p= 0.445 )	13.876	0	219
			4	Spring_rrr	JulianDay ~ Spring_rrr + (1 | Studyarea)	413.691	421.574	−202.501	(Intercept) : 311.604 ± 7.318 (t= 42.58 , p= <0.001 ); Spring_rrr : 0.871 ± 0.968 (t= 0.9 , p= 0.372 )	13.904	0	220
			428	Summer_rrr_Autumn_rrr_Winter_um	JulianDay ~ Summer_rrr + Autumn_rrr + Winter_um + (1 | Studyarea)	413.722	425.081	−200.111	(Intercept) : 303.702 ± 9.305 (t= 32.64 , p= <0.001 ); Summer_rrr : -0.483 ± 2.444 (t= -0.2 , p= 0.844 ); Autumn_rrr : 3.213 ± 2.487 (t= 1.29 , p= 0.202 ); Winter_um : 0.125 ± 0.1 (t= 1.25 , p= 0.215 )	13.935	0	221
			258	Spring_tm_Spring_rrr_Winter_rrr	JulianDay ~ Spring_tm + Spring_rrr + Winter_rrr + (1 | Studyarea)	413.753	425.112	−200.127	(Intercept) : 326.461 ± 14.602 (t= 22.36 , p= <0.001 ); Spring_tm : -0.876 ± 0.753 (t= -1.16 , p= 0.250 ); Spring_rrr : 0.538 ± 1.131 (t= 0.48 , p= 0.636 ); Winter_rrr : -0.478 ± 1.108 (t= -0.43 , p= 0.668 )	13.966	0	222
			45	Spring_tm_Autumn_tm	JulianDay ~ Spring_tm + Autumn_tm + (1 | Studyarea)	413.844	423.507	−201.396	(Intercept) : 334.899 ± 15.389 (t= 21.76 , p= <0.001 ); Spring_tm : -0.798 ± 0.699 (t= -1.14 , p= 0.258 ); Autumn_tm : -0.569 ± 0.684 (t= -0.83 , p= 0.409 )	14.057	0	223
			425	Summer_rrr_Autumn_rrr_Autumn_um	JulianDay ~ Summer_rrr + Autumn_rrr + Autumn_um + (1 | Studyarea)	413.86	425.218	−200.180	(Intercept) : 307.7 ± 10.113 (t= 30.43 , p= <0.001 ); Summer_rrr : -0.272 ± 2.498 (t= -0.11 , p= 0.914 ); Autumn_rrr : 2.128 ± 2.873 (t= 0.74 , p= 0.462 ); Autumn_um : 0.092 ± 0.178 (t= 0.52 , p= 0.607 )	14.073	0	224
			318	Spring_rrr_Summer_tm_Autumn_um	JulianDay ~ Spring_rrr + Summer_tm + Autumn_um + (1 | Studyarea)	413.87	425.229	−200.185	(Intercept) : 362.357 ± 32.454 (t= 11.17 , p= <0.001 ); Spring_rrr : 0.451 ± 0.981 (t= 0.46 , p= 0.648 ); Summer_tm : -2.145 ± 1.153 (t= -1.86 , p= 0.068 ); Autumn_um : 0.179 ± 0.149 (t= 1.2 , p= 0.234 )	14.083	0	225
			9	Autumn_tm	JulianDay ~ Autumn_tm + (1 | Studyarea)	413.903	421.786	−202.607	(Intercept) : 325.653 ± 13.032 (t= 24.99 , p= <0.001 ); Autumn_tm : -0.776 ± 0.663 (t= -1.17 , p= 0.246 )	14.116	0	226
			207	Latitude_Spring_um_Summer_um	JulianDay ~ Latitude + Spring_um + Summer_um + (1 | Studyarea)	413.908	425.267	−200.204	(Intercept) : 192.054 ± 68.117 (t= 2.82 , p= 0.048 ); Latitude : 3.04 ± 1.918 (t= 1.59 , p= 0.186 ); Spring_um : 0.226 ± 0.128 (t= 1.77 , p= 0.082 ); Summer_um : 0.004 ± 0.247 (t= 0.02 , p= 0.987 )	14.121	0	227
			68	Spring_um_Winter_rrr	JulianDay ~ Spring_um + Winter_rrr + (1 | Studyarea)	413.922	423.585	−201.435	(Intercept) : 299.789 ± 8.678 (t= 34.55 , p= <0.001 ); Spring_um : 0.259 ± 0.109 (t= 2.37 , p= 0.021 ); Winter_rrr : -0.484 ± 1.009 (t= -0.48 , p= 0.633 )	14.135	0	228
			59	Spring_rrr_Winter_rrr	JulianDay ~ Spring_rrr + Winter_rrr + (1 | Studyarea)	413.928	423.591	−201.438	(Intercept) : 311.787 ± 7.337 (t= 42.49 , p= <0.001 ); Spring_rrr : 1 ± 1.063 (t= 0.94 , p= 0.351 ); Winter_rrr : -0.34 ± 1.106 (t= -0.31 , p= 0.760 )	14.141	0	229
			392	Summer_tm_Summer_rrr_Winter_um	JulianDay ~ Summer_tm + Summer_rrr + Winter_um + (1 | Studyarea)	413.966	425.325	−200.233	(Intercept) : 365.574 ± 35.904 (t= 10.18 , p= <0.001 ); Summer_tm : -2.058 ± 1.203 (t= -1.71 , p= 0.092 ); Summer_rrr : -1.197 ± 2.435 (t= -0.49 , p= 0.625 ); Winter_um : 0.054 ± 0.103 (t= 0.52 , p= 0.602 )	14.179	0	230
			109	MeanElevation_Latitude_Summer_tm	JulianDay ~ MeanElevation + Latitude + Summer_tm + (1 | Studyarea)	413.971	425.33	−200.236	(Intercept) : 216.953 ± 100.71 (t= 2.15 , p= 0.107 ); MeanElevation : 0.003 ± 0.017 (t= 0.18 , p= 0.871 ); Latitude : 4.383 ± 2.072 (t= 2.12 , p= 0.127 ); Summer_tm : -2.471 ± 1.114 (t= -2.22 , p= 0.030 )	14.184	0	231
			194	Latitude_Spring_tm_Winter_um	JulianDay ~ Latitude + Spring_tm + Winter_um + (1 | Studyarea)	413.977	425.336	−200.239	(Intercept) : 195.027 ± 64.272 (t= 3.03 , p= 0.037 ); Latitude : 3.634 ± 1.805 (t= 2.01 , p= 0.110 ); Spring_tm : -0.913 ± 0.745 (t= -1.23 , p= 0.226 ); Winter_um : 0.035 ± 0.108 (t= 0.32 , p= 0.748 )	14.19	0	232
			393	Summer_tm_Summer_um_Autumn_tm	JulianDay ~ Summer_tm + Summer_um + Autumn_tm + (1 | Studyarea)	413.996	425.355	−200.248	(Intercept) : 363.604 ± 35.13 (t= 10.35 , p= <0.001 ); Summer_tm : -1.756 ± 1.162 (t= -1.51 , p= 0.136 ); Summer_um : 0.187 ± 0.219 (t= 0.86 , p= 0.395 ); Autumn_tm : -0.537 ± 0.663 (t= -0.81 , p= 0.421 )	14.209	0	233
			308	Spring_rrr_Spring_um_Autumn_tm	JulianDay ~ Spring_rrr + Spring_um + Autumn_tm + (1 | Studyarea)	414.001	425.36	−200.251	(Intercept) : 305.653 ± 16.272 (t= 18.78 , p= <0.001 ); Spring_rrr : -1.202 ± 1.301 (t= -0.92 , p= 0.360 ); Spring_um : 0.309 ± 0.142 (t= 2.18 , p= 0.034 ); Autumn_tm : -0.445 ± 0.726 (t= -0.61 , p= 0.543 )	14.214	0	234
			145	MeanElevation_Spring_um_Winter_tm	JulianDay ~ MeanElevation + Spring_um + Winter_tm + (1 | Studyarea)	414.002	425.361	−200.251	(Intercept) : 316.877 ± 36.063 (t= 8.79 , p= <0.001 ); MeanElevation : -0.006 ± 0.017 (t= -0.34 , p= 0.748 ); Spring_um : 0.309 ± 0.101 (t= 3.06 , p= 0.003 ); Winter_tm : -1.538 ± 0.463 (t= -3.32 , p= 0.002 )	14.215	0	235
			270	Spring_tm_Summer_tm_Summer_um	JulianDay ~ Spring_tm + Summer_tm + Summer_um + (1 | Studyarea)	414.044	425.403	−200.272	(Intercept) : 360.243 ± 34.675 (t= 10.39 , p= <0.001 ); Spring_tm : -0.474 ± 0.722 (t= -0.66 , p= 0.514 ); Summer_tm : -1.664 ± 1.2 (t= -1.39 , p= 0.171 ); Summer_um : 0.17 ± 0.224 (t= 0.76 , p= 0.451 )	14.257	0	236
			55	Spring_rrr_Autumn_tm	JulianDay ~ Spring_rrr + Autumn_tm + (1 | Studyarea)	414.09	423.753	−201.519	(Intercept) : 322.719 ± 14.754 (t= 21.87 , p= <0.001 ); Spring_rrr : 0.47 ± 1.08 (t= 0.43 , p= 0.665 ); Autumn_tm : -0.637 ± 0.74 (t= -0.86 , p= 0.393 )	14.303	0	237
			250	Spring_tm_Spring_rrr_Spring_um	JulianDay ~ Spring_tm + Spring_rrr + Spring_um + (1 | Studyarea)	414.09	425.449	−200.295	(Intercept) : 298.559 ± 19.659 (t= 15.19 , p= <0.001 ); Spring_tm : -0.053 ± 0.833 (t= -0.06 , p= 0.949 ); Spring_rrr : -0.982 ± 1.254 (t= -0.78 , p= 0.437 ); Spring_um : 0.314 ± 0.161 (t= 1.95 , p= 0.056 )	14.303	0	238
			295	Spring_tm_Autumn_rrr_Autumn_um	JulianDay ~ Spring_tm + Autumn_rrr + Autumn_um + (1 | Studyarea)	414.11	425.469	−200.305	(Intercept) : 328.329 ± 16.856 (t= 19.48 , p= <0.001 ); Spring_tm : -1.079 ± 0.715 (t= -1.51 , p= 0.137 ); Autumn_rrr : 3.401 ± 2.886 (t= 1.18 , p= 0.244 ); Autumn_um : -0.001 ± 0.179 (t= 0 , p= 0.997 )	14.323	0	239
			236	Latitude_Autumn_tm_Autumn_um	JulianDay ~ Latitude + Autumn_tm + Autumn_um + (1 | Studyarea)	414.15	425.508	−200.325	(Intercept) : 202.452 ± 66.395 (t= 3.05 , p= 0.033 ); Latitude : 3.28 ± 1.822 (t= 1.8 , p= 0.142 ); Autumn_tm : -0.645 ± 0.683 (t= -0.94 , p= 0.349 ); Autumn_um : 0.081 ± 0.156 (t= 0.52 , p= 0.607 )	14.363	0	240
			78	Summer_rrr_Summer_um	JulianDay ~ Summer_rrr + Summer_um + (1 | Studyarea)	414.158	423.821	−201.553	(Intercept) : 303.336 ± 9.673 (t= 31.36 , p= <0.001 ); Summer_rrr : -1.025 ± 2.477 (t= -0.41 , p= 0.681 ); Summer_um : 0.318 ± 0.221 (t= 1.44 , p= 0.155 )	14.371	0	241
			254	Spring_tm_Spring_rrr_Autumn_tm	JulianDay ~ Spring_tm + Spring_rrr + Autumn_tm + (1 | Studyarea)	414.183	425.542	−200.342	(Intercept) : 334.393 ± 18.555 (t= 18.02 , p= <0.001 ); Spring_tm : -0.784 ± 0.751 (t= -1.04 , p= 0.301 ); Spring_rrr : 0.059 ± 1.148 (t= 0.05 , p= 0.959 ); Autumn_tm : -0.556 ± 0.743 (t= -0.75 , p= 0.457 )	14.396	0	242
			249	Latitude_Winter_rrr_Winter_um	JulianDay ~ Latitude + Winter_rrr + Winter_um + (1 | Studyarea)	414.201	425.56	−200.351	(Intercept) : 188.423 ± 65.495 (t= 2.88 , p= 0.045 ); Latitude : 3.277 ± 1.845 (t= 1.78 , p= 0.146 ); Winter_rrr : -0.648 ± 1.226 (t= -0.53 , p= 0.599 ); Winter_um : 0.126 ± 0.12 (t= 1.05 , p= 0.297 )	14.414	0	243
			293	Spring_tm_Autumn_tm_Winter_rrr	JulianDay ~ Spring_tm + Autumn_tm + Winter_rrr + (1 | Studyarea)	414.222	425.581	−200.361	(Intercept) : 336.732 ± 16.211 (t= 20.77 , p= <0.001 ); Spring_tm : -0.858 ± 0.722 (t= -1.19 , p= 0.240 ); Autumn_tm : -0.597 ± 0.693 (t= -0.86 , p= 0.392 ); Winter_rrr : -0.396 ± 1.049 (t= -0.38 , p= 0.707 )	14.435	0	244
			245	Latitude_Autumn_um_Winter_rrr	JulianDay ~ Latitude + Autumn_um + Winter_rrr + (1 | Studyarea)	414.246	425.605	−200.373	(Intercept) : 187.51 ± 66.543 (t= 2.82 , p= 0.047 ); Latitude : 3.352 ± 1.876 (t= 1.79 , p= 0.144 ); Autumn_um : 0.116 ± 0.153 (t= 0.76 , p= 0.451 ); Winter_rrr : 0.053 ± 1.016 (t= 0.05 , p= 0.959 )	14.459	0	245
			39	Latitude_Winter_um	JulianDay ~ Latitude + Winter_um + (1 | Studyarea)	414.274	423.937	−201.611	(Intercept) : 186.276 ± 65.551 (t= 2.84 , p= 0.047 ); Latitude : 3.379 ± 1.839 (t= 1.84 , p= 0.138 ); Winter_um : 0.09 ± 0.098 (t= 0.92 , p= 0.361 )	14.487	0	246
			115	MeanElevation_Latitude_Winter_tm	JulianDay ~ MeanElevation + Latitude + Winter_tm + (1 | Studyarea)	414.293	425.651	−200.396	(Intercept) : 180.15 ± 111.251 (t= 1.62 , p= 0.202 ); MeanElevation : 0.003 ± 0.019 (t= 0.18 , p= 0.871 ); Latitude : 3.699 ± 2.394 (t= 1.55 , p= 0.219 ); Winter_tm : -1.21 ± 0.484 (t= -2.5 , p= 0.015 )	14.506	0	247
			277	Spring_tm_Summer_rrr_Summer_um	JulianDay ~ Spring_tm + Summer_rrr + Summer_um + (1 | Studyarea)	414.296	425.655	−200.398	(Intercept) : 317.46 ± 16.26 (t= 19.52 , p= <0.001 ); Spring_tm : -0.763 ± 0.706 (t= -1.08 , p= 0.285 ); Summer_rrr : -1.16 ± 2.477 (t= -0.47 , p= 0.641 ); Summer_um : 0.254 ± 0.229 (t= 1.11 , p= 0.272 )	14.509	0	248
			414	Summer_rrr_Summer_um_Autumn_tm	JulianDay ~ Summer_rrr + Summer_um + Autumn_tm + (1 | Studyarea)	414.299	425.658	−200.399	(Intercept) : 316.788 ± 15.224 (t= 20.81 , p= <0.001 ); Summer_rrr : -1.615 ± 2.535 (t= -0.64 , p= 0.527 ); Summer_um : 0.301 ± 0.221 (t= 1.36 , p= 0.178 ); Autumn_tm : -0.768 ± 0.683 (t= -1.12 , p= 0.266 )	14.512	0	249
			379	Spring_um_Autumn_rrr_Winter_um	JulianDay ~ Spring_um + Autumn_rrr + Winter_um + (1 | Studyarea)	414.301	425.66	−200.401	(Intercept) : 293.528 ± 9.901 (t= 29.65 , p= <0.001 ); Spring_um : 0.269 ± 0.112 (t= 2.41 , p= 0.019 ); Autumn_rrr : 4.302 ± 2.412 (t= 1.78 , p= 0.080 ); Winter_um : 0.053 ± 0.098 (t= 0.54 , p= 0.594 )	14.514	0	250
			104	Winter_tm_Winter_um	JulianDay ~ Winter_tm + Winter_um + (1 | Studyarea)	414.322	423.985	−201.635	(Intercept) : 315.169 ± 9.643 (t= 32.68 , p= <0.001 ); Winter_tm : -1.178 ± 0.493 (t= -2.39 , p= 0.020 ); Winter_um : 0.066 ± 0.095 (t= 0.69 , p= 0.494 )	14.535	0	251
			273	Spring_tm_Summer_tm_Autumn_um	JulianDay ~ Spring_tm + Summer_tm + Autumn_um + (1 | Studyarea)	414.368	425.727	−200.434	(Intercept) : 367.51 ± 31.237 (t= 11.77 , p= <0.001 ); Spring_tm : -0.405 ± 0.727 (t= -0.56 , p= 0.580 ); Summer_tm : -2.038 ± 1.194 (t= -1.71 , p= 0.093 ); Autumn_um : 0.156 ± 0.153 (t= 1.02 , p= 0.313 )	14.581	0	252
			94	Autumn_tm_Winter_rrr	JulianDay ~ Autumn_tm + Winter_rrr + (1 | Studyarea)	414.369	424.032	−201.658	(Intercept) : 326.023 ± 13.424 (t= 24.29 , p= <0.001 ); Autumn_tm : -0.791 ± 0.677 (t= -1.17 , p= 0.248 ); Winter_rrr : -0.121 ± 1.028 (t= -0.12 , p= 0.907 )	14.582	0	253
			204	Latitude_Spring_rrr_Winter_um	JulianDay ~ Latitude + Spring_rrr + Winter_um + (1 | Studyarea)	414.375	425.734	−200.438	(Intercept) : 186.218 ± 65.708 (t= 2.83 , p= 0.047 ); Latitude : 3.372 ± 1.844 (t= 1.83 , p= 0.139 ); Spring_rrr : 0.726 ± 0.982 (t= 0.74 , p= 0.463 ); Winter_um : 0.08 ± 0.099 (t= 0.8 , p= 0.426 )	14.588	0	254
			469	Winter_tm_Winter_rrr_Winter_um	JulianDay ~ Winter_tm + Winter_rrr + Winter_um + (1 | Studyarea)	414.401	425.76	−200.450	(Intercept) : 313.76 ± 10.102 (t= 31.06 , p= <0.001 ); Winter_tm : -1.157 ± 0.499 (t= -2.32 , p= 0.024 ); Winter_rrr : -0.531 ± 1.185 (t= -0.45 , p= 0.656 ); Winter_um : 0.096 ± 0.117 (t= 0.82 , p= 0.414 )	14.614	0	255
			338	Spring_rrr_Autumn_tm_Winter_rrr	JulianDay ~ Spring_rrr + Autumn_tm + Winter_rrr + (1 | Studyarea)	414.409	425.768	−200.454	(Intercept) : 322.884 ± 14.851 (t= 21.74 , p= <0.001 ); Spring_rrr : 0.596 ± 1.171 (t= 0.51 , p= 0.613 ); Autumn_tm : -0.636 ± 0.746 (t= -0.85 , p= 0.398 ); Winter_rrr : -0.328 ± 1.112 (t= -0.3 , p= 0.769 )	14.622	0	256
			13	Winter_rrr	JulianDay ~ Winter_rrr + (1 | Studyarea)	414.41	422.293	−202.860	(Intercept) : 312.667 ± 7.326 (t= 42.68 , p= <0.001 ); Winter_rrr : 0.072 ± 1.014 (t= 0.07 , p= 0.944 )	14.623	0	257
			400	Summer_tm_Autumn_tm_Autumn_um	JulianDay ~ Summer_tm + Autumn_tm + Autumn_um + (1 | Studyarea)	414.45	425.809	−200.475	(Intercept) : 370.879 ± 32.084 (t= 11.56 , p= <0.001 ); Summer_tm : -2.149 ± 1.137 (t= -1.89 , p= 0.064 ); Autumn_tm : -0.402 ± 0.688 (t= -0.58 , p= 0.561 ); Autumn_um : 0.154 ± 0.155 (t= 0.99 , p= 0.325 )	14.663	0	258
			340	Spring_rrr_Autumn_rrr_Autumn_um	JulianDay ~ Spring_rrr + Autumn_rrr + Autumn_um + (1 | Studyarea)	414.491	425.85	−200.496	(Intercept) : 306.758 ± 10.067 (t= 30.47 , p= <0.001 ); Spring_rrr : 1.095 ± 0.991 (t= 1.1 , p= 0.274 ); Autumn_rrr : 2.828 ± 2.866 (t= 0.99 , p= 0.328 ); Autumn_um : 0.072 ± 0.172 (t= 0.42 , p= 0.677 )	14.704	0	259
			322	Spring_rrr_Summer_rrr_Summer_um	JulianDay ~ Spring_rrr + Summer_rrr + Summer_um + (1 | Studyarea)	414.51	425.869	−200.505	(Intercept) : 303.886 ± 9.926 (t= 30.62 , p= <0.001 ); Spring_rrr : 0.302 ± 1.099 (t= 0.27 , p= 0.785 ); Summer_rrr : -0.983 ± 2.503 (t= -0.39 , p= 0.696 ); Summer_um : 0.287 ± 0.251 (t= 1.14 , p= 0.257 )	14.723	0	260
			41	Spring_tm_Spring_um	JulianDay ~ Spring_tm + Spring_um + (1 | Studyarea)	414.542	424.205	−201.745	(Intercept) : 300.699 ± 19.455 (t= 15.46 , p= <0.001 ); Spring_tm : -0.037 ± 0.83 (t= -0.04 , p= 0.965 ); Spring_um : 0.243 ± 0.134 (t= 1.82 , p= 0.073 )	14.755	0	261
			343	Spring_rrr_Autumn_rrr_Winter_um	JulianDay ~ Spring_rrr + Autumn_rrr + Winter_um + (1 | Studyarea)	414.556	425.915	−200.528	(Intercept) : 303.031 ± 9.305 (t= 32.57 , p= <0.001 ); Spring_rrr : 0.992 ± 0.989 (t= 1 , p= 0.320 ); Autumn_rrr : 3.67 ± 2.503 (t= 1.47 , p= 0.148 ); Winter_um : 0.109 ± 0.098 (t= 1.11 , p= 0.272 )	14.769	0	262
			458	Autumn_tm_Winter_tm_Winter_um	JulianDay ~ Autumn_tm + Winter_tm + Winter_um + (1 | Studyarea)	414.572	425.931	−200.536	(Intercept) : 328.674 ± 15.578 (t= 21.1 , p= <0.001 ); Autumn_tm : -0.72 ± 0.654 (t= -1.1 , p= 0.276 ); Winter_tm : -1.201 ± 0.493 (t= -2.44 , p= 0.018 ); Winter_um : 0.043 ± 0.098 (t= 0.44 , p= 0.662 )	14.785	0	263
			418	Summer_rrr_Summer_um_Winter_rrr	JulianDay ~ Summer_rrr + Summer_um + Winter_rrr + (1 | Studyarea)	414.635	425.994	−200.568	(Intercept) : 303.229 ± 9.703 (t= 31.25 , p= <0.001 ); Summer_rrr : -1.034 ± 2.499 (t= -0.41 , p= 0.681 ); Summer_um : 0.331 ± 0.228 (t= 1.45 , p= 0.153 ); Winter_rrr : -0.253 ± 1.042 (t= -0.24 , p= 0.809 )	14.848	0	264
			413	Summer_tm_Winter_rrr_Winter_um	JulianDay ~ Summer_tm + Winter_rrr + Winter_um + (1 | Studyarea)	414.655	426.014	−200.577	(Intercept) : 366.396 ± 35.533 (t= 10.31 , p= <0.001 ); Summer_tm : -2.175 ± 1.203 (t= -1.81 , p= 0.076 ); Winter_rrr : -1.181 ± 1.217 (t= -0.97 , p= 0.336 ); Winter_um : 0.108 ± 0.118 (t= 0.91 , p= 0.367 )	14.868	0	265
			298	Spring_tm_Autumn_rrr_Winter_um	JulianDay ~ Spring_tm + Autumn_rrr + Winter_um + (1 | Studyarea)	414.731	426.089	−200.615	(Intercept) : 320.863 ± 17.108 (t= 18.75 , p= <0.001 ); Spring_tm : -0.882 ± 0.742 (t= -1.19 , p= 0.240 ); Autumn_rrr : 3.51 ± 2.464 (t= 1.42 , p= 0.160 ); Winter_um : 0.069 ± 0.106 (t= 0.65 , p= 0.517 )	14.944	0	266
			210	Latitude_Spring_um_Autumn_um	JulianDay ~ Latitude + Spring_um + Autumn_um + (1 | Studyarea)	414.754	426.113	−200.627	(Intercept) : 193.718 ± 67.592 (t= 2.87 , p= 0.045 ); Latitude : 2.937 ± 1.913 (t= 1.54 , p= 0.194 ); Spring_um : 0.219 ± 0.109 (t= 2.01 , p= 0.049 ); Autumn_um : 0.057 ± 0.151 (t= 0.38 , p= 0.708 )	14.967	0	267
			64	Spring_um_Autumn_tm	JulianDay ~ Spring_um + Autumn_tm + (1 | Studyarea)	414.76	424.423	−201.854	(Intercept) : 304.939 ± 16.321 (t= 18.68 , p= <0.001 ); Spring_um : 0.232 ± 0.115 (t= 2.02 , p= 0.048 ); Autumn_tm : -0.254 ± 0.698 (t= -0.36 , p= 0.718 )	14.973	0	268
			239	Latitude_Autumn_tm_Winter_um	JulianDay ~ Latitude + Autumn_tm + Winter_um + (1 | Studyarea)	414.794	426.153	−200.647	(Intercept) : 201.508 ± 65.849 (t= 3.06 , p= 0.032 ); Latitude : 3.28 ± 1.795 (t= 1.83 , p= 0.139 ); Autumn_tm : -0.634 ± 0.676 (t= -0.94 , p= 0.352 ); Winter_um : 0.071 ± 0.1 (t= 0.71 , p= 0.480 )	15.007	0	269
			267	Spring_tm_Spring_um_Winter_rrr	JulianDay ~ Spring_tm + Spring_um + Winter_rrr + (1 | Studyarea)	414.865	426.223	−200.682	(Intercept) : 301.773 ± 19.688 (t= 15.33 , p= <0.001 ); Spring_tm : -0.095 ± 0.845 (t= -0.11 , p= 0.911 ); Spring_um : 0.251 ± 0.135 (t= 1.85 , p= 0.069 ); Winter_rrr : -0.501 ± 1.028 (t= -0.49 , p= 0.628 )	15.078	0	270
			448	Summer_um_Winter_tm_Winter_um	JulianDay ~ Summer_um + Winter_tm + Winter_um + (1 | Studyarea)	414.891	426.25	−200.696	(Intercept) : 307.683 ± 10.255 (t= 30 , p= <0.001 ); Summer_um : 0.381 ± 0.214 (t= 1.78 , p= 0.080 ); Winter_tm : -1.371 ± 0.497 (t= -2.76 , p= 0.008 ); Winter_um : 0.016 ± 0.098 (t= 0.16 , p= 0.873 )	15.104	0	271
			99	Autumn_rrr_Winter_um	JulianDay ~ Autumn_rrr + Winter_um + (1 | Studyarea)	414.93	424.593	−201.939	(Intercept) : 303.785 ± 9.272 (t= 32.76 , p= <0.001 ); Autumn_rrr : 3.228 ± 2.464 (t= 1.31 , p= 0.195 ); Winter_um : 0.122 ± 0.098 (t= 1.25 , p= 0.218 )	15.143	0	272
			465	Autumn_rrr_Winter_rrr_Winter_um	JulianDay ~ Autumn_rrr + Winter_rrr + Winter_um + (1 | Studyarea)	414.946	426.305	−200.723	(Intercept) : 302.737 ± 9.569 (t= 31.64 , p= <0.001 ); Autumn_rrr : 3.029 ± 2.533 (t= 1.2 , p= 0.237 ); Winter_rrr : -0.509 ± 1.243 (t= -0.41 , p= 0.684 ); Winter_um : 0.149 ± 0.118 (t= 1.26 , p= 0.212 )	15.159	0	273
			374	Spring_um_Autumn_tm_Winter_rrr	JulianDay ~ Spring_um + Autumn_tm + Winter_rrr + (1 | Studyarea)	415.075	426.434	−200.788	(Intercept) : 305.434 ± 16.408 (t= 18.62 , p= <0.001 ); Spring_um : 0.243 ± 0.118 (t= 2.07 , p= 0.043 ); Autumn_tm : -0.287 ± 0.705 (t= -0.41 , p= 0.685 ); Winter_rrr : -0.52 ± 1.021 (t= -0.51 , p= 0.612 )	15.288	0	274
			96	Autumn_rrr_Autumn_um	JulianDay ~ Autumn_rrr + Autumn_um + (1 | Studyarea)	415.084	424.747	−202.016	(Intercept) : 307.832 ± 10.035 (t= 30.68 , p= <0.001 ); Autumn_rrr : 2.183 ± 2.811 (t= 0.78 , p= 0.441 ); Autumn_um : 0.087 ± 0.172 (t= 0.51 , p= 0.615 )	15.297	0	275
			303	Spring_tm_Winter_tm_Winter_um	JulianDay ~ Spring_tm + Winter_tm + Winter_um + (1 | Studyarea)	415.171	426.53	−200.836	(Intercept) : 323.561 ± 16.764 (t= 19.3 , p= <0.001 ); Spring_tm : -0.452 ± 0.737 (t= -0.61 , p= 0.542 ); Winter_tm : -1.115 ± 0.505 (t= -2.21 , p= 0.031 ); Winter_um : 0.04 ± 0.104 (t= 0.39 , p= 0.700 )	15.384	0	276
			351	Spring_um_Summer_tm_Summer_um	JulianDay ~ Spring_um + Summer_tm + Summer_um + (1 | Studyarea)	415.219	426.577	−200.859	(Intercept) : 346.539 ± 34.345 (t= 10.09 , p= <0.001 ); Spring_um : 0.212 ± 0.128 (t= 1.66 , p= 0.103 ); Summer_tm : -1.636 ± 1.142 (t= -1.43 , p= 0.157 ); Summer_um : -0.014 ± 0.251 (t= -0.05 , p= 0.957 )	15.432	0	277
			77	Summer_tm_Winter_um	JulianDay ~ Summer_tm + Winter_um + (1 | Studyarea)	415.373	425.036	−202.160	(Intercept) : 363.296 ± 35.365 (t= 10.27 , p= <0.001 ); Summer_tm : -1.972 ± 1.182 (t= -1.67 , p= 0.101 ); Winter_um : 0.048 ± 0.102 (t= 0.47 , p= 0.638 )	15.586	0	278
			450	Autumn_tm_Autumn_rrr_Autumn_um	JulianDay ~ Autumn_tm + Autumn_rrr + Autumn_um + (1 | Studyarea)	415.458	426.817	−200.979	(Intercept) : 321.102 ± 16.778 (t= 19.14 , p= <0.001 ); Autumn_tm : -0.685 ± 0.694 (t= -0.99 , p= 0.328 ); Autumn_rrr : 2.344 ± 2.824 (t= 0.83 , p= 0.410 ); Autumn_um : 0.043 ± 0.179 (t= 0.24 , p= 0.810 )	15.671	0	279
			461	Autumn_rrr_Autumn_um_Winter_rrr	JulianDay ~ Autumn_rrr + Autumn_um + Winter_rrr + (1 | Studyarea)	415.514	426.872	−201.007	(Intercept) : 307.762 ± 10.099 (t= 30.47 , p= <0.001 ); Autumn_rrr : 2.394 ± 2.948 (t= 0.81 , p= 0.420 ); Autumn_um : 0.08 ± 0.176 (t= 0.45 , p= 0.652 ); Winter_rrr : 0.279 ± 1.061 (t= 0.26 , p= 0.794 )	15.727	0	280
			453	Autumn_tm_Autumn_rrr_Winter_um	JulianDay ~ Autumn_tm + Autumn_rrr + Winter_um + (1 | Studyarea)	415.603	426.962	−201.052	(Intercept) : 314.559 ± 15.774 (t= 19.94 , p= <0.001 ); Autumn_tm : -0.576 ± 0.682 (t= -0.84 , p= 0.402 ); Autumn_rrr : 3.024 ± 2.488 (t= 1.22 , p= 0.229 ); Winter_um : 0.104 ± 0.101 (t= 1.03 , p= 0.308 )	15.816	0	281
			213	Latitude_Spring_um_Winter_um	JulianDay ~ Latitude + Spring_um + Winter_um + (1 | Studyarea)	415.608	426.967	−201.054	(Intercept) : 192.599 ± 66.835 (t= 2.88 , p= 0.045 ); Latitude : 2.988 ± 1.883 (t= 1.59 , p= 0.184 ); Spring_um : 0.216 ± 0.112 (t= 1.93 , p= 0.058 ); Winter_um : 0.032 ± 0.1 (t= 0.32 , p= 0.750 )	15.821	0	282
			8	Summer_um	JulianDay ~ Summer_um + (1 | Studyarea)	415.611	423.494	−203.461	(Intercept) : 303.763 ± 9.619 (t= 31.58 , p= <0.001 ); Summer_um : 0.295 ± 0.213 (t= 1.39 , p= 0.170 )	15.824	0	283
			354	Spring_um_Summer_tm_Autumn_um	JulianDay ~ Spring_um + Summer_tm + Autumn_um + (1 | Studyarea)	415.612	426.971	−201.056	(Intercept) : 345.351 ± 32.962 (t= 10.48 , p= <0.001 ); Spring_um : 0.188 ± 0.111 (t= 1.69 , p= 0.097 ); Summer_tm : -1.76 ± 1.136 (t= -1.55 , p= 0.127 ); Autumn_um : 0.12 ± 0.15 (t= 0.8 , p= 0.425 )	15.825	0	284
			358	Spring_um_Summer_rrr_Summer_um	JulianDay ~ Spring_um + Summer_rrr + Summer_um + (1 | Studyarea)	415.645	427.004	−201.073	(Intercept) : 299.007 ± 9.671 (t= 30.92 , p= <0.001 ); Spring_um : 0.233 ± 0.129 (t= 1.81 , p= 0.076 ); Summer_rrr : -0.781 ± 2.441 (t= -0.32 , p= 0.750 ); Summer_um : 0.061 ± 0.26 (t= 0.23 , p= 0.816 )	15.858	0	285
			325	Spring_rrr_Summer_rrr_Autumn_um	JulianDay ~ Spring_rrr + Summer_rrr + Autumn_um + (1 | Studyarea)	415.683	427.042	−201.092	(Intercept) : 304.434 ± 9.798 (t= 31.07 , p= <0.001 ); Spring_rrr : 0.916 ± 0.982 (t= 0.93 , p= 0.355 ); Summer_rrr : -0.717 ± 2.47 (t= -0.29 , p= 0.773 ); Autumn_um : 0.164 ± 0.155 (t= 1.06 , p= 0.294 )	15.896	0	286
			280	Spring_tm_Summer_rrr_Autumn_um	JulianDay ~ Spring_tm + Summer_rrr + Autumn_um + (1 | Studyarea)	415.708	427.067	−201.104	(Intercept) : 321.331 ± 15.846 (t= 20.28 , p= <0.001 ); Spring_tm : -0.864 ± 0.699 (t= -1.24 , p= 0.222 ); Summer_rrr : -0.818 ± 2.456 (t= -0.33 , p= 0.740 ); Autumn_um : 0.12 ± 0.156 (t= 0.77 , p= 0.444 )	15.921	0	287
			44	Spring_tm_Summer_um	JulianDay ~ Spring_tm + Summer_um + (1 | Studyarea)	415.713	425.377	−202.330	(Intercept) : 317.644 ± 16.191 (t= 19.62 , p= <0.001 ); Spring_tm : -0.746 ± 0.7 (t= -1.07 , p= 0.291 ); Summer_um : 0.229 ± 0.221 (t= 1.03 , p= 0.305 )	15.926	0	288
			263	Spring_tm_Spring_um_Autumn_tm	JulianDay ~ Spring_tm + Spring_um + Autumn_tm + (1 | Studyarea)	415.732	427.091	−201.116	(Intercept) : 305.359 ± 23.561 (t= 12.96 , p= <0.001 ); Spring_tm : -0.02 ± 0.837 (t= -0.02 , p= 0.981 ); Spring_um : 0.23 ± 0.14 (t= 1.64 , p= 0.106 ); Autumn_tm : -0.254 ± 0.705 (t= -0.36 , p= 0.720 )	15.945	0	289
			113	MeanElevation_Latitude_Autumn_rrr	JulianDay ~ MeanElevation + Latitude + Autumn_rrr + (1 | Studyarea)	415.78	427.139	−201.140	(Intercept) : 143.04 ± 111.582 (t= 1.28 , p= 0.290 ); MeanElevation : 0.01 ± 0.019 (t= 0.5 , p= 0.649 ); Latitude : 4.16 ± 2.409 (t= 1.73 , p= 0.183 ); Autumn_rrr : 2.802 ± 2.454 (t= 1.14 , p= 0.258 )	15.993	0	290
			321	Spring_rrr_Summer_tm_Winter_um	JulianDay ~ Spring_rrr + Summer_tm + Winter_um + (1 | Studyarea)	415.832	427.19	−201.166	(Intercept) : 359.888 ± 36.467 (t= 9.87 , p= <0.001 ); Spring_rrr : 0.415 ± 0.991 (t= 0.42 , p= 0.677 ); Summer_tm : -1.861 ± 1.219 (t= -1.53 , p= 0.132 ); Winter_um : 0.046 ± 0.103 (t= 0.45 , p= 0.658 )	16.045	0	291
			54	Spring_rrr_Summer_um	JulianDay ~ Spring_rrr + Summer_um + (1 | Studyarea)	415.882	425.545	−202.415	(Intercept) : 304.347 ± 9.855 (t= 30.88 , p= <0.001 ); Spring_rrr : 0.33 ± 1.088 (t= 0.3 , p= 0.763 ); Summer_um : 0.262 ± 0.241 (t= 1.09 , p= 0.282 )	16.095	0	292
			81	Summer_rrr_Autumn_um	JulianDay ~ Summer_rrr + Autumn_um + (1 | Studyarea)	415.906	425.569	−202.427	(Intercept) : 305.831 ± 9.709 (t= 31.5 , p= <0.001 ); Summer_rrr : -0.567 ± 2.461 (t= -0.23 , p= 0.819 ); Autumn_um : 0.158 ± 0.154 (t= 1.03 , p= 0.309 )	16.119	0	293
			85	Summer_um_Autumn_tm	JulianDay ~ Summer_um + Autumn_tm + (1 | Studyarea)	415.949	425.612	−202.448	(Intercept) : 315.803 ± 15.154 (t= 20.84 , p= <0.001 ); Summer_um : 0.268 ± 0.214 (t= 1.25 , p= 0.215 ); Autumn_tm : -0.674 ± 0.666 (t= -1.01 , p= 0.315 )	16.162	0	294
			175	MeanElevation_Autumn_rrr_Winter_tm	JulianDay ~ MeanElevation + Autumn_rrr + Winter_tm + (1 | Studyarea)	415.957	427.316	−201.228	(Intercept) : 340.625 ± 39.083 (t= 8.72 , p= <0.001 ); MeanElevation : -0.011 ± 0.019 (t= -0.59 , p= 0.589 ); Autumn_rrr : 1.734 ± 2.408 (t= 0.72 , p= 0.475 ); Winter_tm : -1.187 ± 0.494 (t= -2.41 , p= 0.019 )	16.17	0	295
			288	Spring_tm_Summer_um_Winter_rrr	JulianDay ~ Spring_tm + Summer_um + Winter_rrr + (1 | Studyarea)	416.009	427.367	−201.254	(Intercept) : 318.708 ± 16.423 (t= 19.41 , p= <0.001 ); Spring_tm : -0.815 ± 0.72 (t= -1.13 , p= 0.263 ); Summer_um : 0.247 ± 0.226 (t= 1.09 , p= 0.279 ); Winter_rrr : -0.491 ± 1.053 (t= -0.47 , p= 0.643 )	16.222	0	296
			89	Summer_um_Winter_rrr	JulianDay ~ Summer_um + Winter_rrr + (1 | Studyarea)	416.021	425.684	−202.484	(Intercept) : 303.661 ± 9.647 (t= 31.48 , p= <0.001 ); Summer_um : 0.307 ± 0.22 (t= 1.4 , p= 0.168 ); Winter_rrr : -0.249 ± 1.033 (t= -0.24 , p= 0.811 )	16.234	0	297
			276	Spring_tm_Summer_tm_Winter_um	JulianDay ~ Spring_tm + Summer_tm + Winter_um + (1 | Studyarea)	416.032	427.391	−201.266	(Intercept) : 368.534 ± 36.221 (t= 10.17 , p= <0.001 ); Spring_tm : -0.543 ± 0.754 (t= -0.72 , p= 0.475 ); Summer_tm : -1.785 ± 1.216 (t= -1.47 , p= 0.148 ); Winter_um : 0.02 ± 0.109 (t= 0.19 , p= 0.852 )	16.245	0	298
			253	Spring_tm_Spring_rrr_Summer_um	JulianDay ~ Spring_tm + Spring_rrr + Summer_um + (1 | Studyarea)	416.043	427.402	−201.272	(Intercept) : 317.764 ± 16.504 (t= 19.25 , p= <0.001 ); Spring_tm : -0.759 ± 0.749 (t= -1.01 , p= 0.315 ); Spring_rrr : -0.058 ± 1.154 (t= -0.05 , p= 0.960 ); Summer_um : 0.234 ± 0.243 (t= 0.97 , p= 0.339 )	16.256	0	299
			153	MeanElevation_Summer_tm_Winter_tm	JulianDay ~ MeanElevation + Summer_tm + Winter_tm + (1 | Studyarea)	416.058	427.417	−201.279	(Intercept) : 392.652 ± 51.931 (t= 7.56 , p= <0.001 ); MeanElevation : -0.016 ± 0.019 (t= -0.83 , p= 0.449 ); Summer_tm : -1.581 ± 1.144 (t= -1.38 , p= 0.172 ); Winter_tm : -1.045 ± 0.503 (t= -2.08 , p= 0.042 )	16.271	0	300
			403	Summer_tm_Autumn_tm_Winter_um	JulianDay ~ Summer_tm + Autumn_tm + Winter_um + (1 | Studyarea)	416.113	427.472	−201.306	(Intercept) : 370.681 ± 36.663 (t= 10.11 , p= <0.001 ); Summer_tm : -1.877 ± 1.191 (t= -1.58 , p= 0.121 ); Autumn_tm : -0.55 ± 0.674 (t= -0.82 , p= 0.418 ); Winter_um : 0.034 ± 0.104 (t= 0.33 , p= 0.741 )	16.326	0	301
			333	Spring_rrr_Summer_um_Winter_rrr	JulianDay ~ Spring_rrr + Summer_um + Winter_rrr + (1 | Studyarea)	416.165	427.524	−201.333	(Intercept) : 304.435 ± 9.87 (t= 30.84 , p= <0.001 ); Spring_rrr : 0.473 ± 1.166 (t= 0.41 , p= 0.687 ); Summer_um : 0.267 ± 0.243 (t= 1.1 , p= 0.277 ); Winter_rrr : -0.401 ± 1.106 (t= -0.36 , p= 0.718 )	16.378	0	302
			329	Spring_rrr_Summer_um_Autumn_tm	JulianDay ~ Spring_rrr + Summer_um + Autumn_tm + (1 | Studyarea)	416.17	427.529	−201.335	(Intercept) : 316.358 ± 15.644 (t= 20.22 , p= <0.001 ); Spring_rrr : -0.171 ± 1.207 (t= -0.14 , p= 0.888 ); Summer_um : 0.284 ± 0.241 (t= 1.18 , p= 0.245 ); Autumn_tm : -0.722 ± 0.742 (t= -0.97 , p= 0.334 )	16.383	0	303
			421	Summer_rrr_Autumn_tm_Autumn_um	JulianDay ~ Summer_rrr + Autumn_tm + Autumn_um + (1 | Studyarea)	416.212	427.571	−201.356	(Intercept) : 319.311 ± 16.6 (t= 19.24 , p= <0.001 ); Summer_rrr : -1.049 ± 2.511 (t= -0.42 , p= 0.678 ); Autumn_tm : -0.709 ± 0.708 (t= -1 , p= 0.321 ); Autumn_um : 0.124 ± 0.159 (t= 0.78 , p= 0.440 )	16.425	0	304
			136	MeanElevation_Spring_rrr_Winter_tm	JulianDay ~ MeanElevation + Spring_rrr + Winter_tm + (1 | Studyarea)	416.229	427.588	−201.364	(Intercept) : 341.923 ± 38.308 (t= 8.93 , p= <0.001 ); MeanElevation : -0.012 ± 0.019 (t= -0.63 , p= 0.565 ); Spring_rrr : 1.37 ± 0.935 (t= 1.47 , p= 0.148 ); Winter_tm : -1.39 ± 0.488 (t= -2.85 , p= 0.006 )	16.442	0	305
			438	Summer_um_Autumn_tm_Winter_rrr	JulianDay ~ Summer_um + Autumn_tm + Winter_rrr + (1 | Studyarea)	416.326	427.685	−201.413	(Intercept) : 316.344 ± 15.262 (t= 20.73 , p= <0.001 ); Summer_um : 0.286 ± 0.22 (t= 1.3 , p= 0.199 ); Autumn_tm : -0.714 ± 0.677 (t= -1.05 , p= 0.296 ); Winter_rrr : -0.404 ± 1.046 (t= -0.39 , p= 0.701 )	16.539	0	306
			434	Summer_rrr_Winter_rrr_Winter_um	JulianDay ~ Summer_rrr + Winter_rrr + Winter_um + (1 | Studyarea)	416.351	427.71	−201.425	(Intercept) : 304.198 ± 9.546 (t= 31.87 , p= <0.001 ); Summer_rrr : -0.689 ± 2.475 (t= -0.28 , p= 0.782 ); Winter_rrr : -0.823 ± 1.236 (t= -0.67 , p= 0.508 ); Winter_um : 0.157 ± 0.121 (t= 1.29 , p= 0.201 )	16.564	0	307
			231	Latitude_Summer_um_Autumn_um	JulianDay ~ Latitude + Summer_um + Autumn_um + (1 | Studyarea)	416.373	427.732	−201.436	(Intercept) : 190.242 ± 69.813 (t= 2.73 , p= 0.054 ); Latitude : 3.151 ± 1.976 (t= 1.6 , p= 0.183 ); Summer_um : 0.214 ± 0.222 (t= 0.97 , p= 0.338 ); Autumn_um : 0.071 ± 0.158 (t= 0.45 , p= 0.654 )	16.586	0	308
			361	Spring_um_Summer_rrr_Autumn_um	JulianDay ~ Spring_um + Summer_rrr + Autumn_um + (1 | Studyarea)	416.376	427.735	−201.438	(Intercept) : 296.446 ± 10.291 (t= 28.81 , p= <0.001 ); Spring_um : 0.237 ± 0.11 (t= 2.16 , p= 0.035 ); Summer_rrr : -0.882 ± 2.396 (t= -0.37 , p= 0.714 ); Autumn_um : 0.095 ± 0.153 (t= 0.62 , p= 0.538 )	16.589	0	309
			307	Spring_rrr_Spring_um_Summer_um	JulianDay ~ Spring_rrr + Spring_um + Summer_um + (1 | Studyarea)	416.392	427.751	−201.446	(Intercept) : 296.198 ± 10.295 (t= 28.77 , p= <0.001 ); Spring_rrr : -1.031 ± 1.266 (t= -0.81 , p= 0.419 ); Spring_um : 0.303 ± 0.152 (t= 1.99 , p= 0.052 ); Summer_um : 0.072 ± 0.254 (t= 0.28 , p= 0.778 )	16.605	0	310
			160	MeanElevation_Summer_rrr_Winter_tm	JulianDay ~ MeanElevation + Summer_rrr + Winter_tm + (1 | Studyarea)	416.449	427.808	−201.474	(Intercept) : 344.931 ± 38.865 (t= 8.88 , p= <0.001 ); MeanElevation : -0.013 ± 0.019 (t= -0.66 , p= 0.543 ); Summer_rrr : -0.735 ± 2.327 (t= -0.32 , p= 0.753 ); Winter_tm : -1.266 ± 0.489 (t= -2.59 , p= 0.012 )	16.662	0	311
			430	Summer_rrr_Autumn_um_Winter_rrr	JulianDay ~ Summer_rrr + Autumn_um + Winter_rrr + (1 | Studyarea)	416.466	427.825	−201.483	(Intercept) : 305.763 ± 9.794 (t= 31.22 , p= <0.001 ); Summer_rrr : -0.575 ± 2.485 (t= -0.23 , p= 0.818 ); Autumn_um : 0.159 ± 0.156 (t= 1.02 , p= 0.312 ); Winter_rrr : 0.05 ± 1.028 (t= 0.05 , p= 0.961 )	16.679	0	312
			284	Spring_tm_Summer_um_Autumn_tm	JulianDay ~ Spring_tm + Summer_um + Autumn_tm + (1 | Studyarea)	416.488	427.847	−201.494	(Intercept) : 324.682 ± 18.528 (t= 17.52 , p= <0.001 ); Spring_tm : -0.613 ± 0.724 (t= -0.85 , p= 0.401 ); Summer_um : 0.22 ± 0.222 (t= 0.99 , p= 0.326 ); Autumn_tm : -0.533 ± 0.686 (t= -0.78 , p= 0.440 )	16.701	0	313
			84	Summer_rrr_Winter_um	JulianDay ~ Summer_rrr + Winter_um + (1 | Studyarea)	416.599	426.262	−202.773	(Intercept) : 306.142 ± 9.191 (t= 33.31 , p= <0.001 ); Summer_rrr : -0.593 ± 2.455 (t= -0.24 , p= 0.810 ); Winter_um : 0.111 ± 0.1 (t= 1.11 , p= 0.272 )	16.812	0	314
			395	Summer_tm_Summer_um_Autumn_um	JulianDay ~ Summer_tm + Summer_um + Autumn_um + (1 | Studyarea)	416.647	428.006	−201.573	(Intercept) : 358.35 ± 34.222 (t= 10.47 , p= <0.001 ); Summer_tm : -2.073 ± 1.17 (t= -1.77 , p= 0.081 ); Summer_um : 0.133 ± 0.23 (t= 0.58 , p= 0.567 ); Autumn_um : 0.148 ± 0.157 (t= 0.94 , p= 0.351 )	16.86	0	315
			328	Spring_rrr_Summer_rrr_Winter_um	JulianDay ~ Spring_rrr + Summer_rrr + Winter_um + (1 | Studyarea)	416.661	428.02	−201.581	(Intercept) : 305.808 ± 9.216 (t= 33.18 , p= <0.001 ); Spring_rrr : 0.746 ± 0.991 (t= 0.75 , p= 0.455 ); Summer_rrr : -0.66 ± 2.467 (t= -0.27 , p= 0.790 ); Winter_um : 0.1 ± 0.101 (t= 0.99 , p= 0.325 )	16.874	0	316
			283	Spring_tm_Summer_rrr_Winter_um	JulianDay ~ Spring_tm + Summer_rrr + Winter_um + (1 | Studyarea)	416.681	428.04	−201.590	(Intercept) : 321.617 ± 17.377 (t= 18.51 , p= <0.001 ); Spring_tm : -0.79 ± 0.752 (t= -1.05 , p= 0.298 ); Summer_rrr : -0.722 ± 2.453 (t= -0.29 , p= 0.769 ); Winter_um : 0.063 ± 0.109 (t= 0.58 , p= 0.563 )	16.894	0	317
			440	Summer_um_Autumn_rrr_Autumn_um	JulianDay ~ Summer_um + Autumn_rrr + Autumn_um + (1 | Studyarea)	416.698	428.057	−201.599	(Intercept) : 301.966 ± 10.962 (t= 27.55 , p= <0.001 ); Summer_um : 0.322 ± 0.231 (t= 1.39 , p= 0.169 ); Autumn_rrr : 3.235 ± 2.881 (t= 1.12 , p= 0.266 ); Autumn_um : -0.012 ± 0.184 (t= -0.07 , p= 0.947 )	16.911	0	318
			424	Summer_rrr_Autumn_tm_Winter_um	JulianDay ~ Summer_rrr + Autumn_tm + Winter_um + (1 | Studyarea)	416.875	428.234	−201.687	(Intercept) : 319.347 ± 15.758 (t= 20.27 , p= <0.001 ); Summer_rrr : -1.103 ± 2.508 (t= -0.44 , p= 0.662 ); Autumn_tm : -0.72 ± 0.699 (t= -1.03 , p= 0.308 ); Winter_um : 0.093 ± 0.102 (t= 0.91 , p= 0.366 )	17.088	0	319
			148	MeanElevation_Summer_tm_Summer_rrr	JulianDay ~ MeanElevation + Summer_tm + Summer_rrr + (1 | Studyarea)	416.892	428.251	−201.696	(Intercept) : 410.004 ± 54.427 (t= 7.53 , p= <0.001 ); MeanElevation : -0.016 ± 0.02 (t= -0.81 , p= 0.463 ); Summer_tm : -2.412 ± 1.152 (t= -2.09 , p= 0.041 ); Summer_rrr : -1.23 ± 2.411 (t= -0.51 , p= 0.612 )	17.105	0	320
			63	Spring_um_Summer_um	JulianDay ~ Spring_um + Summer_um + (1 | Studyarea)	416.915	426.578	−202.931	(Intercept) : 299.299 ± 9.615 (t= 31.13 , p= <0.001 ); Spring_um : 0.235 ± 0.128 (t= 1.84 , p= 0.071 ); Summer_um : 0.041 ± 0.25 (t= 0.16 , p= 0.871 )	17.128	0	321
			349	Spring_rrr_Winter_rrr_Winter_um	JulianDay ~ Spring_rrr + Winter_rrr + Winter_um + (1 | Studyarea)	416.933	428.292	−201.716	(Intercept) : 302.602 ± 9.572 (t= 31.61 , p= <0.001 ); Spring_rrr : 1.155 ± 1.066 (t= 1.08 , p= 0.284 ); Winter_rrr : -1.355 ± 1.324 (t= -1.02 , p= 0.311 ); Winter_um : 0.164 ± 0.119 (t= 1.38 , p= 0.173 )	17.146	0	322
			57	Spring_rrr_Autumn_um	JulianDay ~ Spring_rrr + Autumn_um + (1 | Studyarea)	416.958	426.621	−202.953	(Intercept) : 304.648 ± 9.759 (t= 31.22 , p= <0.001 ); Spring_rrr : 0.897 ± 0.972 (t= 0.92 , p= 0.360 ); Autumn_um : 0.155 ± 0.151 (t= 1.03 , p= 0.308 )	17.171	0	323
			47	Spring_tm_Autumn_um	JulianDay ~ Spring_tm + Autumn_um + (1 | Studyarea)	416.999	426.662	−202.973	(Intercept) : 321.199 ± 15.746 (t= 20.4 , p= <0.001 ); Spring_tm : -0.845 ± 0.691 (t= -1.22 , p= 0.226 ); Autumn_um : 0.112 ± 0.153 (t= 0.73 , p= 0.469 )	17.212	0	324
			357	Spring_um_Summer_tm_Winter_um	JulianDay ~ Spring_um + Summer_tm + Winter_um + (1 | Studyarea)	417	428.359	−201.750	(Intercept) : 345.589 ± 35.872 (t= 9.63 , p= <0.001 ); Spring_um : 0.208 ± 0.112 (t= 1.85 , p= 0.070 ); Summer_tm : -1.615 ± 1.175 (t= -1.37 , p= 0.174 ); Winter_um : 0.003 ± 0.103 (t= 0.03 , p= 0.976 )	17.213	0	325
			234	Latitude_Summer_um_Winter_um	JulianDay ~ Latitude + Summer_um + Winter_um + (1 | Studyarea)	417.043	428.402	−201.771	(Intercept) : 189.644 ± 68.946 (t= 2.75 , p= 0.052 ); Latitude : 3.149 ± 1.946 (t= 1.62 , p= 0.178 ); Summer_um : 0.208 ± 0.218 (t= 0.95 , p= 0.345 ); Winter_um : 0.066 ± 0.101 (t= 0.66 , p= 0.513 )	17.256	0	326
			443	Summer_um_Autumn_rrr_Winter_um	JulianDay ~ Summer_um + Autumn_rrr + Winter_um + (1 | Studyarea)	417.103	428.461	−201.801	(Intercept) : 297.514 ± 10.677 (t= 27.86 , p= <0.001 ); Summer_um : 0.267 ± 0.219 (t= 1.22 , p= 0.229 ); Autumn_rrr : 3.361 ± 2.454 (t= 1.37 , p= 0.176 ); Winter_um : 0.091 ± 0.1 (t= 0.9 , p= 0.370 )	17.316	0	327
			110	MeanElevation_Latitude_Summer_rrr	JulianDay ~ MeanElevation + Latitude + Summer_rrr + (1 | Studyarea)	417.118	428.476	−201.809	(Intercept) : 148.09 ± 112.066 (t= 1.32 , p= 0.278 ); MeanElevation : 0.008 ± 0.02 (t= 0.42 , p= 0.702 ); Latitude : 4.145 ± 2.419 (t= 1.71 , p= 0.185 ); Summer_rrr : -0.099 ± 2.421 (t= -0.04 , p= 0.967 )	17.331	0	328
			11	Autumn_um	JulianDay ~ Autumn_um + (1 | Studyarea)	417.226	425.109	−204.268	(Intercept) : 305.983 ± 9.67 (t= 31.64 , p= <0.001 ); Autumn_um : 0.152 ± 0.151 (t= 1.01 , p= 0.319 )	17.439	0	329
			369	Spring_um_Summer_um_Winter_rrr	JulianDay ~ Spring_um + Summer_um + Winter_rrr + (1 | Studyarea)	417.237	428.595	−201.868	(Intercept) : 298.917 ± 9.64 (t= 31.01 , p= <0.001 ); Spring_um : 0.244 ± 0.13 (t= 1.88 , p= 0.065 ); Summer_um : 0.055 ± 0.253 (t= 0.22 , p= 0.828 ); Winter_rrr : -0.51 ± 1.024 (t= -0.5 , p= 0.621 )	17.45	0	330
			345	Spring_rrr_Autumn_um_Winter_rrr	JulianDay ~ Spring_rrr + Autumn_um + Winter_rrr + (1 | Studyarea)	417.241	428.6	−201.871	(Intercept) : 304.724 ± 9.786 (t= 31.14 , p= <0.001 ); Spring_rrr : 1.046 ± 1.067 (t= 0.98 , p= 0.331 ); Autumn_um : 0.158 ± 0.152 (t= 1.04 , p= 0.303 ); Winter_rrr : -0.392 ± 1.11 (t= -0.35 , p= 0.726 )	17.454	0	331
			256	Spring_tm_Spring_rrr_Autumn_um	JulianDay ~ Spring_tm + Spring_rrr + Autumn_um + (1 | Studyarea)	417.27	428.629	−201.885	(Intercept) : 317.809 ± 17.494 (t= 18.17 , p= <0.001 ); Spring_tm : -0.698 ± 0.769 (t= -0.91 , p= 0.368 ); Spring_rrr : 0.481 ± 1.075 (t= 0.45 , p= 0.656 ); Autumn_um : 0.121 ± 0.156 (t= 0.78 , p= 0.440 )	17.483	0	332
			310	Spring_rrr_Spring_um_Autumn_um	JulianDay ~ Spring_rrr + Spring_um + Autumn_um + (1 | Studyarea)	417.299	428.657	−201.899	(Intercept) : 295.374 ± 10.434 (t= 28.31 , p= <0.001 ); Spring_rrr : -0.868 ± 1.283 (t= -0.68 , p= 0.501 ); Spring_um : 0.302 ± 0.148 (t= 2.04 , p= 0.046 ); Autumn_um : 0.064 ± 0.154 (t= 0.41 , p= 0.682 )	17.512	0	333
			364	Spring_um_Summer_rrr_Winter_um	JulianDay ~ Spring_um + Summer_rrr + Winter_um + (1 | Studyarea)	417.347	428.705	−201.923	(Intercept) : 297.839 ± 9.706 (t= 30.69 , p= <0.001 ); Spring_um : 0.234 ± 0.113 (t= 2.08 , p= 0.042 ); Summer_rrr : -0.817 ± 2.396 (t= -0.34 , p= 0.734 ); Winter_um : 0.048 ± 0.102 (t= 0.47 , p= 0.637 )	17.56	0	334
			300	Spring_tm_Autumn_um_Winter_rrr	JulianDay ~ Spring_tm + Autumn_um + Winter_rrr + (1 | Studyarea)	417.45	428.809	−201.975	(Intercept) : 322.297 ± 16.382 (t= 19.67 , p= <0.001 ); Spring_tm : -0.894 ± 0.72 (t= -1.24 , p= 0.219 ); Autumn_um : 0.111 ± 0.155 (t= 0.72 , p= 0.474 ); Winter_rrr : -0.286 ± 1.046 (t= -0.27 , p= 0.785 )	17.663	0	335
			106	MeanElevation_Latitude_Spring_tm	JulianDay ~ MeanElevation + Latitude + Spring_tm + (1 | Studyarea)	417.529	428.888	−202.015	(Intercept) : 165.755 ± 109.664 (t= 1.51 , p= 0.226 ); MeanElevation : 0.007 ± 0.019 (t= 0.36 , p= 0.746 ); Latitude : 4.171 ± 2.355 (t= 1.77 , p= 0.175 ); Spring_tm : -0.987 ± 0.672 (t= -1.47 , p= 0.148 )	17.742	0	336
			171	MeanElevation_Autumn_tm_Winter_tm	JulianDay ~ MeanElevation + Autumn_tm + Winter_tm + (1 | Studyarea)	417.569	428.928	−202.035	(Intercept) : 359.961 ± 39.109 (t= 9.2 , p= <0.001 ); MeanElevation : -0.014 ± 0.018 (t= -0.75 , p= 0.496 ); Autumn_tm : -0.801 ± 0.635 (t= -1.26 , p= 0.213 ); Winter_tm : -1.262 ± 0.482 (t= -2.62 , p= 0.011 )	17.782	0	337
			92	Autumn_tm_Autumn_um	JulianDay ~ Autumn_tm + Autumn_um + (1 | Studyarea)	417.612	427.275	−203.280	(Intercept) : 318.456 ± 16.396 (t= 19.42 , p= <0.001 ); Autumn_tm : -0.651 ± 0.691 (t= -0.94 , p= 0.350 ); Autumn_um : 0.115 ± 0.157 (t= 0.73 , p= 0.467 )	17.825	0	338
			25	MeanElevation_Winter_tm	JulianDay ~ MeanElevation + Winter_tm + (1 | Studyarea)	417.621	427.284	−203.284	(Intercept) : 343.926 ± 38.774 (t= 8.87 , p= <0.001 ); MeanElevation : -0.012 ± 0.019 (t= -0.64 , p= 0.555 ); Winter_tm : -1.252 ± 0.483 (t= -2.59 , p= 0.012 )	17.834	0	339
			105	Winter_rrr_Winter_um	JulianDay ~ Winter_rrr + Winter_um + (1 | Studyarea)	417.623	427.286	−203.285	(Intercept) : 304.379 ± 9.504 (t= 32.03 , p= <0.001 ); Winter_rrr : -0.8 ± 1.223 (t= -0.65 , p= 0.516 ); Winter_um : 0.151 ± 0.118 (t= 1.27 , p= 0.209 )	17.836	0	340
			66	Spring_um_Autumn_um	JulianDay ~ Spring_um + Autumn_um + (1 | Studyarea)	417.641	427.304	−203.294	(Intercept) : 296.767 ± 10.246 (t= 28.96 , p= <0.001 ); Spring_um : 0.234 ± 0.109 (t= 2.16 , p= 0.035 ); Autumn_um : 0.085 ± 0.15 (t= 0.57 , p= 0.570 )	17.854	0	341
			467	Autumn_um_Winter_tm_Winter_um	JulianDay ~ Autumn_um + Winter_tm + Winter_um + (1 | Studyarea)	417.658	429.017	−202.079	(Intercept) : 309.752 ± 10.695 (t= 28.96 , p= <0.001 ); Autumn_um : 0.157 ± 0.149 (t= 1.05 , p= 0.298 ); Winter_tm : -1.225 ± 0.496 (t= -2.47 , p= 0.016 ); Winter_um : 0.044 ± 0.098 (t= 0.45 , p= 0.654 )	17.871	0	342
			304	Spring_tm_Winter_rrr_Winter_um	JulianDay ~ Spring_tm + Winter_rrr + Winter_um + (1 | Studyarea)	417.706	429.065	−202.103	(Intercept) : 319.799 ± 17.455 (t= 18.32 , p= <0.001 ); Spring_tm : -0.789 ± 0.749 (t= -1.05 , p= 0.297 ); Winter_rrr : -0.826 ± 1.221 (t= -0.68 , p= 0.502 ); Winter_um : 0.104 ± 0.126 (t= 0.83 , p= 0.412 )	17.919	0	343
			101	Autumn_um_Winter_rrr	JulianDay ~ Autumn_um + Winter_rrr + (1 | Studyarea)	417.722	427.385	−203.335	(Intercept) : 305.926 ± 9.752 (t= 31.37 , p= <0.001 ); Autumn_um : 0.152 ± 0.152 (t= 1 , p= 0.322 ); Winter_rrr : 0.04 ± 1.018 (t= 0.04 , p= 0.969 )	17.935	0	344
			336	Spring_rrr_Autumn_tm_Autumn_um	JulianDay ~ Spring_rrr + Autumn_tm + Autumn_um + (1 | Studyarea)	417.732	429.091	−202.116	(Intercept) : 313.788 ± 18.543 (t= 16.92 , p= <0.001 ); Spring_rrr : 0.606 ± 1.099 (t= 0.55 , p= 0.584 ); Autumn_tm : -0.455 ± 0.78 (t= -0.58 , p= 0.562 ); Autumn_um : 0.128 ± 0.16 (t= 0.81 , p= 0.424 )	17.945	0	345
			291	Spring_tm_Autumn_tm_Autumn_um	JulianDay ~ Spring_tm + Autumn_tm + Autumn_um + (1 | Studyarea)	417.834	429.193	−202.167	(Intercept) : 328.581 ± 19.14 (t= 17.17 , p= <0.001 ); Spring_tm : -0.737 ± 0.712 (t= -1.03 , p= 0.306 ); Autumn_tm : -0.487 ± 0.707 (t= -0.69 , p= 0.493 ); Autumn_um : 0.089 ± 0.158 (t= 0.56 , p= 0.574 )	18.047	0	346
			262	Spring_tm_Spring_um_Summer_um	JulianDay ~ Spring_tm + Spring_um + Summer_um + (1 | Studyarea)	417.879	429.238	−202.190	(Intercept) : 300.292 ± 19.782 (t= 15.18 , p= <0.001 ); Spring_tm : -0.048 ± 0.84 (t= -0.06 , p= 0.954 ); Spring_um : 0.23 ± 0.156 (t= 1.48 , p= 0.145 ); Summer_um : 0.042 ± 0.253 (t= 0.17 , p= 0.869 )	18.092	0	347
			14	Winter_um	JulianDay ~ Winter_um + (1 | Studyarea)	417.92	425.803	−204.615	(Intercept) : 306.255 ± 9.16 (t= 33.44 , p= <0.001 ); Winter_um : 0.106 ± 0.098 (t= 1.09 , p= 0.281 )	18.133	0	348
			60	Spring_rrr_Winter_um	JulianDay ~ Spring_rrr + Winter_um + (1 | Studyarea)	417.921	427.584	−203.434	(Intercept) : 305.936 ± 9.186 (t= 33.31 , p= <0.001 ); Spring_rrr : 0.736 ± 0.982 (t= 0.75 , p= 0.457 ); Winter_um : 0.096 ± 0.099 (t= 0.97 , p= 0.338 )	18.134	0	349
			143	MeanElevation_Spring_um_Autumn_rrr	JulianDay ~ MeanElevation + Spring_um + Autumn_rrr + (1 | Studyarea)	417.928	429.287	−202.214	(Intercept) : 297.006 ± 40.56 (t= 7.32 , p= <0.001 ); MeanElevation : -0.001 ± 0.019 (t= -0.03 , p= 0.980 ); Spring_um : 0.284 ± 0.108 (t= 2.64 , p= 0.011 ); Autumn_rrr : 4.225 ± 2.407 (t= 1.76 , p= 0.085 )	18.141	0	350
			50	Spring_tm_Winter_um	JulianDay ~ Spring_tm + Winter_um + (1 | Studyarea)	417.945	427.608	−203.446	(Intercept) : 321.547 ± 17.258 (t= 18.63 , p= <0.001 ); Spring_tm : -0.779 ± 0.745 (t= -1.05 , p= 0.300 ); Winter_um : 0.059 ± 0.107 (t= 0.55 , p= 0.586 )	18.158	0	351
			459	Autumn_tm_Winter_rrr_Winter_um	JulianDay ~ Autumn_tm + Winter_rrr + Winter_um + (1 | Studyarea)	417.997	429.356	−202.248	(Intercept) : 316.873 ± 15.695 (t= 20.19 , p= <0.001 ); Autumn_tm : -0.686 ± 0.685 (t= -1 , p= 0.321 ); Winter_rrr : -0.87 ± 1.228 (t= -0.71 , p= 0.482 ); Winter_um : 0.134 ± 0.12 (t= 1.12 , p= 0.269 )	18.21	0	352
			416	Summer_rrr_Summer_um_Autumn_um	JulianDay ~ Summer_rrr + Summer_um + Autumn_um + (1 | Studyarea)	418.003	429.362	−202.252	(Intercept) : 299.889 ± 10.893 (t= 27.53 , p= <0.001 ); Summer_rrr : -1.206 ± 2.507 (t= -0.48 , p= 0.633 ); Summer_um : 0.277 ± 0.23 (t= 1.2 , p= 0.233 ); Autumn_um : 0.106 ± 0.16 (t= 0.67 , p= 0.508 )	18.216	0	353
			381	Spring_um_Autumn_um_Winter_rrr	JulianDay ~ Spring_um + Autumn_um + Winter_rrr + (1 | Studyarea)	418.006	429.365	−202.253	(Intercept) : 296.651 ± 10.259 (t= 28.92 , p= <0.001 ); Spring_um : 0.247 ± 0.112 (t= 2.19 , p= 0.032 ); Autumn_um : 0.085 ± 0.151 (t= 0.56 , p= 0.577 ); Winter_rrr : -0.476 ± 1.016 (t= -0.47 , p= 0.641 )	18.219	0	354
			365	Spring_um_Summer_um_Autumn_tm	JulianDay ~ Spring_um + Summer_um + Autumn_tm + (1 | Studyarea)	418.085	429.443	−202.292	(Intercept) : 304.428 ± 16.651 (t= 18.28 , p= <0.001 ); Spring_um : 0.217 ± 0.138 (t= 1.56 , p= 0.124 ); Summer_um : 0.05 ± 0.253 (t= 0.2 , p= 0.843 ); Autumn_tm : -0.268 ± 0.707 (t= -0.38 , p= 0.706 )	18.298	0	355
			455	Autumn_tm_Autumn_um_Winter_rrr	JulianDay ~ Autumn_tm + Autumn_um + Winter_rrr + (1 | Studyarea)	418.15	429.509	−202.325	(Intercept) : 318.789 ± 16.779 (t= 19 , p= <0.001 ); Autumn_tm : -0.665 ± 0.705 (t= -0.94 , p= 0.350 ); Autumn_um : 0.115 ± 0.158 (t= 0.73 , p= 0.469 ); Winter_rrr : -0.114 ± 1.034 (t= -0.11 , p= 0.913 )	18.363	0	356
			385	Spring_um_Winter_rrr_Winter_um	JulianDay ~ Spring_um + Winter_rrr + Winter_um + (1 | Studyarea)	418.156	429.514	−202.328	(Intercept) : 295.453 ± 10.034 (t= 29.44 , p= <0.001 ); Spring_um : 0.24 ± 0.113 (t= 2.13 , p= 0.037 ); Winter_rrr : -1.001 ± 1.194 (t= -0.84 , p= 0.406 ); Winter_um : 0.096 ± 0.118 (t= 0.81 , p= 0.420 )	18.369	0	357
			107	MeanElevation_Latitude_Spring_rrr	JulianDay ~ MeanElevation + Latitude + Spring_rrr + (1 | Studyarea)	418.169	429.527	−202.334	(Intercept) : 146.087 ± 111.503 (t= 1.31 , p= 0.281 ); MeanElevation : 0.009 ± 0.019 (t= 0.45 , p= 0.683 ); Latitude : 4.139 ± 2.409 (t= 1.72 , p= 0.184 ); Spring_rrr : 0.852 ± 0.969 (t= 0.88 , p= 0.383 )	18.382	0	358
			313	Spring_rrr_Spring_um_Winter_um	JulianDay ~ Spring_rrr + Spring_um + Winter_um + (1 | Studyarea)	418.183	429.542	−202.342	(Intercept) : 295.899 ± 10.042 (t= 29.47 , p= <0.001 ); Spring_rrr : -0.945 ± 1.258 (t= -0.75 , p= 0.455 ); Spring_um : 0.304 ± 0.147 (t= 2.07 , p= 0.043 ); Winter_um : 0.037 ± 0.101 (t= 0.37 , p= 0.713 )	18.396	0	359
			166	MeanElevation_Summer_um_Winter_tm	JulianDay ~ MeanElevation + Summer_um + Winter_tm + (1 | Studyarea)	418.21	429.569	−202.355	(Intercept) : 318.726 ± 40.29 (t= 7.91 , p= <0.001 ); MeanElevation : -0.005 ± 0.019 (t= -0.26 , p= 0.805 ); Summer_um : 0.375 ± 0.211 (t= 1.78 , p= 0.080 ); Winter_tm : -1.378 ± 0.48 (t= -2.87 , p= 0.006 )	18.423	0	360
			398	Summer_tm_Summer_um_Winter_um	JulianDay ~ Summer_tm + Summer_um + Winter_um + (1 | Studyarea)	418.26	429.619	−202.380	(Intercept) : 352.938 ± 37.371 (t= 9.44 , p= <0.001 ); Summer_tm : -1.769 ± 1.208 (t= -1.46 , p= 0.148 ); Summer_um : 0.19 ± 0.223 (t= 0.85 , p= 0.397 ); Winter_um : 0.033 ± 0.104 (t= 0.32 , p= 0.754 )	18.473	0	361
			246	Latitude_Autumn_um_Winter_um	JulianDay ~ Latitude + Autumn_um + Winter_um + (1 | Studyarea)	418.263	429.621	−202.381	(Intercept) : 189.157 ± 66.125 (t= 2.86 , p= 0.045 ); Latitude : 3.205 ± 1.874 (t= 1.71 , p= 0.157 ); Autumn_um : 0.092 ± 0.155 (t= 0.59 , p= 0.557 ); Winter_um : 0.078 ± 0.101 (t= 0.78 , p= 0.441 )	18.476	0	362
			126	MeanElevation_Spring_tm_Winter_tm	JulianDay ~ MeanElevation + Spring_tm + Winter_tm + (1 | Studyarea)	418.266	429.625	−202.383	(Intercept) : 354.029 ± 40.479 (t= 8.75 , p= <0.001 ); MeanElevation : -0.013 ± 0.019 (t= -0.68 , p= 0.534 ); Spring_tm : -0.586 ± 0.673 (t= -0.87 , p= 0.387 ); Winter_tm : -1.143 ± 0.5 (t= -2.28 , p= 0.026 )	18.479	0	363
			15	MeanElevation_Latitude	JulianDay ~ MeanElevation + Latitude + (1 | Studyarea)	418.269	427.932	−203.608	(Intercept) : 147.836 ± 111.754 (t= 1.32 , p= 0.278 ); MeanElevation : 0.008 ± 0.019 (t= 0.43 , p= 0.699 ); Latitude : 4.148 ± 2.414 (t= 1.72 , p= 0.184 )	18.482	0	364
			259	Spring_tm_Spring_rrr_Winter_um	JulianDay ~ Spring_tm + Spring_rrr + Winter_um + (1 | Studyarea)	418.289	429.648	−202.394	(Intercept) : 319 ± 18.607 (t= 17.14 , p= <0.001 ); Spring_tm : -0.659 ± 0.815 (t= -0.81 , p= 0.422 ); Spring_rrr : 0.399 ± 1.069 (t= 0.37 , p= 0.711 ); Winter_um : 0.061 ± 0.108 (t= 0.56 , p= 0.577 )	18.502	0	365
			95	Autumn_tm_Winter_um	JulianDay ~ Autumn_tm + Winter_um + (1 | Studyarea)	418.291	427.954	−203.619	(Intercept) : 318.386 ± 15.53 (t= 20.5 , p= <0.001 ); Autumn_tm : -0.658 ± 0.681 (t= -0.97 , p= 0.338 ); Winter_um : 0.087 ± 0.1 (t= 0.87 , p= 0.390 )	18.504	0	366
			181	MeanElevation_Winter_tm_Winter_rrr	JulianDay ~ MeanElevation + Winter_tm + Winter_rrr + (1 | Studyarea)	418.295	429.654	−202.398	(Intercept) : 343.948 ± 38.886 (t= 8.85 , p= <0.001 ); MeanElevation : -0.012 ± 0.019 (t= -0.64 , p= 0.555 ); Winter_tm : -1.252 ± 0.488 (t= -2.57 , p= 0.013 ); Winter_rrr : -0.006 ± 0.973 (t= -0.01 , p= 0.995 )	18.508	0	367
			19	MeanElevation_Summer_tm	JulianDay ~ MeanElevation + Summer_tm + (1 | Studyarea)	418.298	427.961	−203.622	(Intercept) : 404.632 ± 53.387 (t= 7.58 , p= <0.001 ); MeanElevation : -0.015 ± 0.02 (t= -0.76 , p= 0.487 ); Summer_tm : -2.289 ± 1.12 (t= -2.04 , p= 0.046 )	18.511	0	368
			124	MeanElevation_Spring_tm_Autumn_rrr	JulianDay ~ MeanElevation + Spring_tm + Autumn_rrr + (1 | Studyarea)	418.332	429.691	−202.416	(Intercept) : 346.881 ± 42.453 (t= 8.17 , p= <0.001 ); MeanElevation : -0.009 ± 0.02 (t= -0.46 , p= 0.668 ); Spring_tm : -1.092 ± 0.674 (t= -1.62 , p= 0.111 ); Autumn_rrr : 3.316 ± 2.446 (t= 1.36 , p= 0.181 )	18.545	0	369
			154	MeanElevation_Summer_tm_Winter_rrr	JulianDay ~ MeanElevation + Summer_tm + Winter_rrr + (1 | Studyarea)	418.365	429.724	−202.433	(Intercept) : 415.138 ± 55.544 (t= 7.47 , p= <0.001 ); MeanElevation : -0.016 ± 0.02 (t= -0.83 , p= 0.453 ); Summer_tm : -2.562 ± 1.196 (t= -2.14 , p= 0.037 ); Winter_rrr : -0.703 ± 1.049 (t= -0.67 , p= 0.506 )	18.578	0	370
			158	MeanElevation_Summer_rrr_Autumn_rrr	JulianDay ~ MeanElevation + Summer_rrr + Autumn_rrr + (1 | Studyarea)	418.387	429.746	−202.444	(Intercept) : 326.782 ± 41.203 (t= 7.93 , p= 0.001 ); MeanElevation : -0.008 ± 0.02 (t= -0.38 , p= 0.722 ); Summer_rrr : -0.024 ± 2.422 (t= -0.01 , p= 0.992 ); Autumn_rrr : 2.784 ± 2.484 (t= 1.12 , p= 0.267 )	18.6	0	371
			410	Summer_tm_Autumn_um_Winter_um	JulianDay ~ Summer_tm + Autumn_um + Winter_um + (1 | Studyarea)	418.511	429.87	−202.505	(Intercept) : 363.296 ± 35.262 (t= 10.3 , p= <0.001 ); Summer_tm : -2.191 ± 1.2 (t= -1.83 , p= 0.073 ); Autumn_um : 0.171 ± 0.154 (t= 1.11 , p= 0.271 ); Winter_um : 0.02 ± 0.105 (t= 0.19 , p= 0.848 )	18.724	0	372
			69	Spring_um_Winter_um	JulianDay ~ Spring_um + Winter_um + (1 | Studyarea)	418.593	428.256	−203.770	(Intercept) : 298.056 ± 9.672 (t= 30.82 , p= <0.001 ); Spring_um : 0.232 ± 0.112 (t= 2.08 , p= 0.042 ); Winter_um : 0.043 ± 0.1 (t= 0.43 , p= 0.669 )	18.806	0	373
			339	Spring_rrr_Autumn_tm_Winter_um	JulianDay ~ Spring_rrr + Autumn_tm + Winter_um + (1 | Studyarea)	418.595	429.954	−202.548	(Intercept) : 315.997 ± 16.857 (t= 18.75 , p= <0.001 ); Spring_rrr : 0.413 ± 1.087 (t= 0.38 , p= 0.705 ); Autumn_tm : -0.538 ± 0.754 (t= -0.71 , p= 0.478 ); Winter_um : 0.085 ± 0.101 (t= 0.84 , p= 0.407 )	18.808	0	374
			265	Spring_tm_Spring_um_Autumn_um	JulianDay ~ Spring_tm + Spring_um + Autumn_um + (1 | Studyarea)	418.609	429.968	−202.554	(Intercept) : 296.456 ± 20.878 (t= 14.2 , p= <0.001 ); Spring_tm : 0.014 ± 0.84 (t= 0.02 , p= 0.987 ); Spring_um : 0.236 ± 0.135 (t= 1.75 , p= 0.086 ); Autumn_um : 0.086 ± 0.152 (t= 0.56 , p= 0.574 )	18.822	0	375
			112	MeanElevation_Latitude_Autumn_tm	JulianDay ~ MeanElevation + Latitude + Autumn_tm + (1 | Studyarea)	418.625	429.984	−202.563	(Intercept) : 175.723 ± 113.095 (t= 1.55 , p= 0.208 ); MeanElevation : 0.006 ± 0.019 (t= 0.3 , p= 0.783 ); Latitude : 3.827 ± 2.393 (t= 1.6 , p= 0.205 ); Autumn_tm : -0.688 ± 0.668 (t= -1.03 , p= 0.307 )	18.838	0	376
			108	MeanElevation_Latitude_Spring_um	JulianDay ~ MeanElevation + Latitude + Spring_um + (1 | Studyarea)	418.653	430.012	−202.577	(Intercept) : 139.621 ± 109.313 (t= 1.28 , p= 0.291 ); MeanElevation : 0.012 ± 0.019 (t= 0.64 , p= 0.567 ); Latitude : 3.819 ± 2.365 (t= 1.61 , p= 0.204 ); Spring_um : 0.234 ± 0.107 (t= 2.19 , p= 0.032 )	18.866	0	377
			419	Summer_rrr_Summer_um_Winter_um	JulianDay ~ Summer_rrr + Summer_um + Winter_um + (1 | Studyarea)	418.683	430.042	−202.591	(Intercept) : 299.578 ± 10.6 (t= 28.26 , p= <0.001 ); Summer_rrr : -1.261 ± 2.506 (t= -0.5 , p= 0.617 ); Summer_um : 0.278 ± 0.227 (t= 1.22 , p= 0.227 ); Winter_um : 0.083 ± 0.102 (t= 0.81 , p= 0.420 )	18.896	0	378
			294	Spring_tm_Autumn_tm_Winter_um	JulianDay ~ Spring_tm + Autumn_tm + Winter_um + (1 | Studyarea)	418.696	430.054	−202.598	(Intercept) : 329.14 ± 19.964 (t= 16.49 , p= <0.001 ); Spring_tm : -0.662 ± 0.763 (t= -0.87 , p= 0.389 ); Autumn_tm : -0.537 ± 0.695 (t= -0.77 , p= 0.443 ); Winter_um : 0.05 ± 0.108 (t= 0.46 , p= 0.647 )	18.909	0	379
			130	MeanElevation_Spring_rrr_Summer_tm	JulianDay ~ MeanElevation + Spring_rrr + Summer_tm + (1 | Studyarea)	418.792	430.15	−202.646	(Intercept) : 399.911 ± 54.919 (t= 7.28 , p= <0.001 ); MeanElevation : -0.015 ± 0.02 (t= -0.73 , p= 0.502 ); Spring_rrr : 0.388 ± 0.983 (t= 0.4 , p= 0.694 ); Summer_tm : -2.173 ± 1.167 (t= -1.86 , p= 0.068 )	19.005	0	380
			116	MeanElevation_Latitude_Winter_rrr	JulianDay ~ MeanElevation + Latitude + Winter_rrr + (1 | Studyarea)	418.846	430.205	−202.673	(Intercept) : 147.165 ± 111.957 (t= 1.31 , p= 0.280 ); MeanElevation : 0.008 ± 0.02 (t= 0.43 , p= 0.696 ); Latitude : 4.157 ± 2.417 (t= 1.72 , p= 0.184 ); Winter_rrr : 0.107 ± 1.015 (t= 0.11 , p= 0.916 )	19.059	0	381
			372	Spring_um_Autumn_tm_Autumn_um	JulianDay ~ Spring_um + Autumn_tm + Autumn_um + (1 | Studyarea)	418.858	430.217	−202.679	(Intercept) : 300.663 ± 18.5 (t= 16.25 , p= <0.001 ); Spring_um : 0.225 ± 0.116 (t= 1.93 , p= 0.058 ); Autumn_tm : -0.183 ± 0.718 (t= -0.26 , p= 0.799 ); Autumn_um : 0.078 ± 0.154 (t= 0.5 , p= 0.616 )	19.071	0	382
			120	MeanElevation_Spring_tm_Summer_tm	JulianDay ~ MeanElevation + Spring_tm + Summer_tm + (1 | Studyarea)	418.892	430.251	−202.696	(Intercept) : 405.658 ± 53.466 (t= 7.59 , p= <0.001 ); MeanElevation : -0.015 ± 0.02 (t= -0.77 , p= 0.482 ); Spring_tm : -0.598 ± 0.701 (t= -0.85 , p= 0.398 ); Summer_tm : -1.965 ± 1.186 (t= -1.66 , p= 0.103 )	19.105	0	383
			134	MeanElevation_Spring_rrr_Autumn_rrr	JulianDay ~ MeanElevation + Spring_rrr + Autumn_rrr + (1 | Studyarea)	418.911	430.27	−202.705	(Intercept) : 323.141 ± 41.099 (t= 7.86 , p= 0.001 ); MeanElevation : -0.007 ± 0.02 (t= -0.33 , p= 0.755 ); Spring_rrr : 1.108 ± 0.981 (t= 1.13 , p= 0.264 ); Autumn_rrr : 3.333 ± 2.499 (t= 1.33 , p= 0.188 )	19.124	0	384
			150	MeanElevation_Summer_tm_Autumn_tm	JulianDay ~ MeanElevation + Summer_tm + Autumn_tm + (1 | Studyarea)	418.935	430.294	−202.718	(Intercept) : 411.808 ± 52.948 (t= 7.78 , p= <0.001 ); MeanElevation : -0.016 ± 0.019 (t= -0.82 , p= 0.455 ); Summer_tm : -2.143 ± 1.137 (t= -1.89 , p= 0.065 ); Autumn_tm : -0.597 ± 0.659 (t= -0.91 , p= 0.369 )	19.148	0	385
			462	Autumn_rrr_Autumn_um_Winter_um	JulianDay ~ Autumn_rrr + Autumn_um + Winter_um + (1 | Studyarea)	418.949	430.307	−202.724	(Intercept) : 303.008 ± 10.743 (t= 28.21 , p= <0.001 ); Autumn_rrr : 3.019 ± 2.909 (t= 1.04 , p= 0.304 ); Autumn_um : 0.025 ± 0.181 (t= 0.14 , p= 0.889 ); Winter_um : 0.118 ± 0.104 (t= 1.13 , p= 0.262 )	19.162	0	386
			87	Summer_um_Autumn_um	JulianDay ~ Summer_um + Autumn_um + (1 | Studyarea)	419.456	429.119	−204.202	(Intercept) : 300.658 ± 10.781 (t= 27.89 , p= <0.001 ); Summer_um : 0.254 ± 0.224 (t= 1.14 , p= 0.260 ); Autumn_um : 0.098 ± 0.158 (t= 0.62 , p= 0.538 )	19.669	0	387
			268	Spring_tm_Spring_um_Winter_um	JulianDay ~ Spring_tm + Spring_um + Winter_um + (1 | Studyarea)	419.464	430.823	−202.982	(Intercept) : 296.227 ± 22.021 (t= 13.45 , p= <0.001 ); Spring_tm : 0.081 ± 0.877 (t= 0.09 , p= 0.927 ); Spring_um : 0.239 ± 0.135 (t= 1.78 , p= 0.081 ); Winter_um : 0.046 ± 0.106 (t= 0.43 , p= 0.666 )	19.677	0	388
			23	MeanElevation_Autumn_rrr	JulianDay ~ MeanElevation + Autumn_rrr + (1 | Studyarea)	419.538	429.201	−204.243	(Intercept) : 326.752 ± 41.058 (t= 7.96 , p= 0.001 ); MeanElevation : -0.008 ± 0.02 (t= -0.38 , p= 0.722 ); Autumn_rrr : 2.786 ± 2.457 (t= 1.13 , p= 0.262 )	19.751	0	389
			331	Spring_rrr_Summer_um_Autumn_um	JulianDay ~ Spring_rrr + Summer_um + Autumn_um + (1 | Studyarea)	419.673	431.032	−203.087	(Intercept) : 301.069 ± 10.862 (t= 27.72 , p= <0.001 ); Spring_rrr : 0.474 ± 1.115 (t= 0.43 , p= 0.672 ); Summer_um : 0.201 ± 0.258 (t= 0.78 , p= 0.439 ); Autumn_um : 0.111 ± 0.162 (t= 0.69 , p= 0.495 )	19.886	0	390
			449	Summer_um_Winter_rrr_Winter_um	JulianDay ~ Summer_um + Winter_rrr + Winter_um + (1 | Studyarea)	419.771	431.13	−203.135	(Intercept) : 297.77 ± 10.908 (t= 27.3 , p= <0.001 ); Summer_um : 0.27 ± 0.222 (t= 1.21 , p= 0.230 ); Winter_rrr : -0.949 ± 1.225 (t= -0.77 , p= 0.442 ); Winter_um : 0.127 ± 0.12 (t= 1.06 , p= 0.293 )	19.984	0	391
			286	Spring_tm_Summer_um_Autumn_um	JulianDay ~ Spring_tm + Summer_um + Autumn_um + (1 | Studyarea)	419.779	431.138	−203.140	(Intercept) : 314.334 ± 17.61 (t= 17.85 , p= <0.001 ); Spring_tm : -0.7 ± 0.712 (t= -0.98 , p= 0.330 ); Summer_um : 0.202 ± 0.23 (t= 0.88 , p= 0.385 ); Autumn_um : 0.076 ± 0.159 (t= 0.48 , p= 0.633 )	19.992	0	392
			169	MeanElevation_Autumn_tm_Autumn_rrr	JulianDay ~ MeanElevation + Autumn_tm + Autumn_rrr + (1 | Studyarea)	419.8	431.159	−203.150	(Intercept) : 341.483 ± 41.326 (t= 8.26 , p= <0.001 ); MeanElevation : -0.009 ± 0.019 (t= -0.47 , p= 0.664 ); Autumn_tm : -0.724 ± 0.667 (t= -1.09 , p= 0.282 ); Autumn_rrr : 2.572 ± 2.47 (t= 1.04 , p= 0.302 )	20.013	0	393
			375	Spring_um_Autumn_tm_Winter_um	JulianDay ~ Spring_um + Autumn_tm + Winter_um + (1 | Studyarea)	419.8	431.159	−203.150	(Intercept) : 302.674 ± 17.45 (t= 17.34 , p= <0.001 ); Spring_um : 0.22 ± 0.119 (t= 1.84 , p= 0.070 ); Autumn_tm : -0.227 ± 0.708 (t= -0.32 , p= 0.749 ); Winter_um : 0.04 ± 0.102 (t= 0.39 , p= 0.698 )	20.013	0	394
			445	Summer_um_Autumn_um_Winter_rrr	JulianDay ~ Summer_um + Autumn_um + Winter_rrr + (1 | Studyarea)	419.946	431.305	−203.223	(Intercept) : 300.596 ± 10.821 (t= 27.78 , p= <0.001 ); Summer_um : 0.265 ± 0.231 (t= 1.15 , p= 0.256 ); Autumn_um : 0.097 ± 0.159 (t= 0.61 , p= 0.545 ); Winter_rrr : -0.226 ± 1.041 (t= -0.22 , p= 0.829 )	20.159	0	395
			176	MeanElevation_Autumn_rrr_Winter_rrr	JulianDay ~ MeanElevation + Autumn_rrr + Winter_rrr + (1 | Studyarea)	419.967	431.325	−203.233	(Intercept) : 325.614 ± 41.363 (t= 7.87 , p= 0.001 ); MeanElevation : -0.007 ± 0.02 (t= -0.36 , p= 0.735 ); Autumn_rrr : 2.981 ± 2.547 (t= 1.17 , p= 0.247 ); Winter_rrr : 0.342 ± 1.041 (t= 0.33 , p= 0.744 )	20.18	0	396
			436	Summer_um_Autumn_tm_Autumn_um	JulianDay ~ Summer_um + Autumn_tm + Autumn_um + (1 | Studyarea)	420.035	431.394	−203.267	(Intercept) : 312.636 ± 17.228 (t= 18.15 , p= <0.001 ); Summer_um : 0.243 ± 0.224 (t= 1.08 , p= 0.283 ); Autumn_tm : -0.613 ± 0.691 (t= -0.89 , p= 0.379 ); Autumn_um : 0.065 ± 0.163 (t= 0.4 , p= 0.691 )	20.248	0	397
			121	MeanElevation_Spring_tm_Summer_rrr	JulianDay ~ MeanElevation + Spring_tm + Summer_rrr + (1 | Studyarea)	420.13	431.489	−203.315	(Intercept) : 350.713 ± 42.695 (t= 8.21 , p= <0.001 ); MeanElevation : -0.011 ± 0.02 (t= -0.55 , p= 0.609 ); Spring_tm : -0.992 ± 0.684 (t= -1.45 , p= 0.153 ); Summer_rrr : -0.616 ± 2.419 (t= -0.25 , p= 0.800 )	20.343	0	398
			90	Summer_um_Winter_um	JulianDay ~ Summer_um + Winter_um + (1 | Studyarea)	420.157	429.82	−204.552	(Intercept) : 300.376 ± 10.492 (t= 28.63 , p= <0.001 ); Summer_um : 0.253 ± 0.221 (t= 1.15 , p= 0.257 ); Winter_um : 0.077 ± 0.101 (t= 0.76 , p= 0.449 )	20.37	0	399
			139	MeanElevation_Spring_um_Summer_tm	JulianDay ~ MeanElevation + Spring_um + Summer_tm + (1 | Studyarea)	420.185	431.544	−203.342	(Intercept) : 367.679 ± 55.833 (t= 6.59 , p= <0.001 ); MeanElevation : -0.009 ± 0.019 (t= -0.48 , p= 0.657 ); Spring_um : 0.196 ± 0.11 (t= 1.78 , p= 0.080 ); Summer_tm : -1.732 ± 1.146 (t= -1.51 , p= 0.136 )	20.398	0	400
			431	Summer_rrr_Autumn_um_Winter_um	JulianDay ~ Summer_rrr + Autumn_um + Winter_um + (1 | Studyarea)	420.212	431.571	−203.356	(Intercept) : 301.246 ± 10.714 (t= 28.12 , p= <0.001 ); Summer_rrr : -0.895 ± 2.493 (t= -0.36 , p= 0.721 ); Autumn_um : 0.132 ± 0.158 (t= 0.84 , p= 0.405 ); Winter_um : 0.096 ± 0.102 (t= 0.94 , p= 0.354 )	20.425	0	401
			111	MeanElevation_Latitude_Summer_um	JulianDay ~ MeanElevation + Latitude + Summer_um + (1 | Studyarea)	420.261	431.62	−203.380	(Intercept) : 129.396 ± 113.338 (t= 1.14 , p= 0.335 ); MeanElevation : 0.014 ± 0.02 (t= 0.69 , p= 0.536 ); Latitude : 4.115 ± 2.429 (t= 1.69 , p= 0.189 ); Summer_um : 0.281 ± 0.218 (t= 1.29 , p= 0.201 )	20.474	0	402
			334	Spring_rrr_Summer_um_Winter_um	JulianDay ~ Spring_rrr + Summer_um + Winter_um + (1 | Studyarea)	420.515	431.874	−203.508	(Intercept) : 300.94 ± 10.751 (t= 27.99 , p= <0.001 ); Spring_rrr : 0.304 ± 1.095 (t= 0.28 , p= 0.783 ); Summer_um : 0.223 ± 0.247 (t= 0.9 , p= 0.372 ); Winter_um : 0.076 ± 0.102 (t= 0.75 , p= 0.457 )	20.728	0	403
			289	Spring_tm_Summer_um_Winter_um	JulianDay ~ Spring_tm + Summer_um + Winter_um + (1 | Studyarea)	420.619	431.977	−203.559	(Intercept) : 313.677 ± 19.097 (t= 16.43 , p= <0.001 ); Spring_tm : -0.635 ± 0.76 (t= -0.83 , p= 0.407 ); Summer_um : 0.216 ± 0.226 (t= 0.96 , p= 0.343 ); Winter_um : 0.043 ± 0.109 (t= 0.39 , p= 0.696 )	20.832	0	404
			131	MeanElevation_Spring_rrr_Summer_rrr	JulianDay ~ MeanElevation + Spring_rrr + Summer_rrr + (1 | Studyarea)	420.731	432.09	−203.616	(Intercept) : 329.191 ± 40.924 (t= 8.04 , p= 0.001 ); MeanElevation : -0.009 ± 0.02 (t= -0.44 , p= 0.685 ); Spring_rrr : 0.862 ± 0.979 (t= 0.88 , p= 0.383 ); Summer_rrr : -0.313 ± 2.432 (t= -0.13 , p= 0.898 )	20.944	0	405
			157	MeanElevation_Summer_rrr_Autumn_tm	JulianDay ~ MeanElevation + Summer_rrr + Autumn_tm + (1 | Studyarea)	420.745	432.104	−203.622	(Intercept) : 348.776 ± 41.277 (t= 8.45 , p= <0.001 ); MeanElevation : -0.011 ± 0.019 (t= -0.57 , p= 0.597 ); Summer_rrr : -0.904 ± 2.49 (t= -0.36 , p= 0.718 ); Autumn_tm : -0.841 ± 0.689 (t= -1.22 , p= 0.227 )	20.958	0	406
			439	Summer_um_Autumn_tm_Winter_um	JulianDay ~ Summer_um + Autumn_tm + Winter_um + (1 | Studyarea)	420.764	432.123	−203.632	(Intercept) : 311.855 ± 16.649 (t= 18.73 , p= <0.001 ); Summer_um : 0.238 ± 0.221 (t= 1.07 , p= 0.287 ); Autumn_tm : -0.604 ± 0.682 (t= -0.89 , p= 0.380 ); Winter_um : 0.061 ± 0.103 (t= 0.59 , p= 0.558 )	20.977	0	407
			20	MeanElevation_Summer_rrr	JulianDay ~ MeanElevation + Summer_rrr + (1 | Studyarea)	420.854	430.517	−204.900	(Intercept) : 331.21 ± 40.973 (t= 8.08 , p= 0.001 ); MeanElevation : -0.009 ± 0.02 (t= -0.46 , p= 0.670 ); Summer_rrr : -0.19 ± 2.423 (t= -0.08 , p= 0.938 )	21.067	0	408
			140	MeanElevation_Spring_um_Summer_rrr	JulianDay ~ MeanElevation + Spring_um + Summer_rrr + (1 | Studyarea)	420.948	432.307	−203.724	(Intercept) : 308.039 ± 40.088 (t= 7.68 , p= <0.001 ); MeanElevation : -0.004 ± 0.019 (t= -0.2 , p= 0.848 ); Spring_um : 0.244 ± 0.108 (t= 2.26 , p= 0.028 ); Summer_rrr : -0.64 ± 2.356 (t= -0.27 , p= 0.787 )	21.161	0	409
			367	Spring_um_Summer_um_Autumn_um	JulianDay ~ Spring_um + Summer_um + Autumn_um + (1 | Studyarea)	420.965	432.324	−203.733	(Intercept) : 296.678 ± 10.701 (t= 27.72 , p= <0.001 ); Spring_um : 0.232 ± 0.129 (t= 1.8 , p= 0.077 ); Summer_um : 0.009 ± 0.258 (t= 0.03 , p= 0.973 ); Autumn_um : 0.084 ± 0.155 (t= 0.54 , p= 0.589 )	21.178	0	410
			178	MeanElevation_Autumn_um_Winter_tm	JulianDay ~ MeanElevation + Autumn_um + Winter_tm + (1 | Studyarea)	420.995	432.354	−203.748	(Intercept) : 331.357 ± 39.17 (t= 8.46 , p= <0.001 ); MeanElevation : -0.009 ± 0.019 (t= -0.5 , p= 0.641 ); Autumn_um : 0.153 ± 0.147 (t= 1.04 , p= 0.301 ); Winter_tm : -1.273 ± 0.484 (t= -2.63 , p= 0.011 )	21.208	0	411
			164	MeanElevation_Summer_um_Autumn_rrr	JulianDay ~ MeanElevation + Summer_um + Autumn_rrr + (1 | Studyarea)	421.137	432.496	−203.819	(Intercept) : 303.945 ± 44.389 (t= 6.85 , p= <0.001 ); MeanElevation : -0.001 ± 0.021 (t= -0.05 , p= 0.959 ); Summer_um : 0.315 ± 0.221 (t= 1.43 , p= 0.158 ); Autumn_rrr : 3.14 ± 2.446 (t= 1.28 , p= 0.205 )	21.35	0	412
			16	MeanElevation_Spring_tm	JulianDay ~ MeanElevation + Spring_tm + (1 | Studyarea)	421.344	431.007	−205.146	(Intercept) : 349.586 ± 42.492 (t= 8.23 , p= <0.001 ); MeanElevation : -0.011 ± 0.02 (t= -0.54 , p= 0.619 ); Spring_tm : -0.97 ± 0.673 (t= -1.44 , p= 0.155 )	21.557	0	413
			149	MeanElevation_Summer_tm_Summer_um	JulianDay ~ MeanElevation + Summer_tm + Summer_um + (1 | Studyarea)	421.345	432.704	−203.923	(Intercept) : 384.494 ± 60.481 (t= 6.36 , p= <0.001 ); MeanElevation : -0.011 ± 0.021 (t= -0.54 , p= 0.615 ); Summer_tm : -2.023 ± 1.184 (t= -1.71 , p= 0.093 ); Summer_um : 0.164 ± 0.229 (t= 0.72 , p= 0.476 )	21.558	0	414
			468	Autumn_um_Winter_rrr_Winter_um	JulianDay ~ Autumn_um + Winter_rrr + Winter_um + (1 | Studyarea)	421.412	432.77	−203.956	(Intercept) : 300.383 ± 10.825 (t= 27.75 , p= <0.001 ); Autumn_um : 0.115 ± 0.157 (t= 0.73 , p= 0.467 ); Winter_rrr : -0.709 ± 1.238 (t= -0.57 , p= 0.569 ); Winter_um : 0.131 ± 0.123 (t= 1.06 , p= 0.292 )	21.625	0	415
			161	MeanElevation_Summer_rrr_Winter_rrr	JulianDay ~ MeanElevation + Summer_rrr + Winter_rrr + (1 | Studyarea)	421.418	432.777	−203.959	(Intercept) : 331.07 ± 41.083 (t= 8.06 , p= 0.001 ); MeanElevation : -0.009 ± 0.02 (t= -0.46 , p= 0.672 ); Summer_rrr : -0.198 ± 2.447 (t= -0.08 , p= 0.936 ); Winter_rrr : 0.061 ± 1.026 (t= 0.06 , p= 0.953 )	21.631	0	416
			102	Autumn_um_Winter_um	JulianDay ~ Autumn_um + Winter_um + (1 | Studyarea)	421.55	431.213	−205.249	(Intercept) : 301.728 ± 10.628 (t= 28.39 , p= <0.001 ); Autumn_um : 0.124 ± 0.155 (t= 0.8 , p= 0.428 ); Winter_um : 0.09 ± 0.1 (t= 0.9 , p= 0.373 )	21.763	0	417
			346	Spring_rrr_Autumn_um_Winter_um	JulianDay ~ Spring_rrr + Autumn_um + Winter_um + (1 | Studyarea)	421.557	432.915	−204.028	(Intercept) : 301.135 ± 10.672 (t= 28.22 , p= <0.001 ); Spring_rrr : 0.783 ± 0.989 (t= 0.79 , p= 0.432 ); Autumn_um : 0.131 ± 0.156 (t= 0.84 , p= 0.404 ); Winter_um : 0.078 ± 0.102 (t= 0.76 , p= 0.448 )	21.77	0	418
			152	MeanElevation_Summer_tm_Autumn_um	JulianDay ~ MeanElevation + Summer_tm + Autumn_um + (1 | Studyarea)	421.585	432.943	−204.042	(Intercept) : 393.979 ± 53.266 (t= 7.4 , p= <0.001 ); MeanElevation : -0.012 ± 0.019 (t= -0.63 , p= 0.559 ); Summer_tm : -2.372 ± 1.124 (t= -2.11 , p= 0.039 ); Autumn_um : 0.159 ± 0.15 (t= 1.07 , p= 0.291 )	21.798	0	419
			129	MeanElevation_Spring_rrr_Spring_um	JulianDay ~ MeanElevation + Spring_rrr + Spring_um + (1 | Studyarea)	421.716	433.075	−204.108	(Intercept) : 303.046 ± 40.136 (t= 7.55 , p= <0.001 ); MeanElevation : -0.003 ± 0.019 (t= -0.14 , p= 0.896 ); Spring_rrr : -0.944 ± 1.248 (t= -0.76 , p= 0.453 ); Spring_um : 0.312 ± 0.142 (t= 2.2 , p= 0.032 )	21.929	0	420
			118	MeanElevation_Spring_tm_Spring_rrr	JulianDay ~ MeanElevation + Spring_tm + Spring_rrr + (1 | Studyarea)	421.738	433.097	−204.119	(Intercept) : 346.848 ± 43.39 (t= 7.99 , p= <0.001 ); MeanElevation : -0.01 ± 0.02 (t= -0.52 , p= 0.631 ); Spring_tm : -0.872 ± 0.745 (t= -1.17 , p= 0.247 ); Spring_rrr : 0.339 ± 1.062 (t= 0.32 , p= 0.751 )	21.951	0	421
			127	MeanElevation_Spring_tm_Winter_rrr	JulianDay ~ MeanElevation + Spring_tm + Winter_rrr + (1 | Studyarea)	421.778	433.136	−204.139	(Intercept) : 351.523 ± 42.876 (t= 8.2 , p= <0.001 ); MeanElevation : -0.011 ± 0.02 (t= -0.56 , p= 0.608 ); Spring_tm : -1.028 ± 0.702 (t= -1.47 , p= 0.149 ); Winter_rrr : -0.334 ± 1.041 (t= -0.32 , p= 0.750 )	21.991	0	422
			301	Spring_tm_Autumn_um_Winter_um	JulianDay ~ Spring_tm + Autumn_um + Winter_um + (1 | Studyarea)	421.843	433.202	−204.171	(Intercept) : 316.376 ± 18.87 (t= 16.77 , p= <0.001 ); Spring_tm : -0.709 ± 0.756 (t= -0.94 , p= 0.352 ); Autumn_um : 0.103 ± 0.156 (t= 0.66 , p= 0.511 ); Winter_um : 0.05 ± 0.109 (t= 0.46 , p= 0.649 )	22.056	0	423
			17	MeanElevation_Spring_rrr	JulianDay ~ MeanElevation + Spring_rrr + (1 | Studyarea)	421.907	431.57	−205.427	(Intercept) : 328.846 ± 40.855 (t= 8.05 , p= 0.001 ); MeanElevation : -0.009 ± 0.02 (t= -0.43 , p= 0.689 ); Spring_rrr : 0.854 ± 0.969 (t= 0.88 , p= 0.382 )	22.12	0	424
			370	Spring_um_Summer_um_Winter_um	JulianDay ~ Spring_um + Summer_um + Winter_um + (1 | Studyarea)	421.944	433.302	−204.222	(Intercept) : 297.659 ± 10.38 (t= 28.67 , p= <0.001 ); Spring_um : 0.225 ± 0.132 (t= 1.71 , p= 0.094 ); Summer_um : 0.029 ± 0.253 (t= 0.12 , p= 0.908 ); Winter_um : 0.042 ± 0.101 (t= 0.41 , p= 0.684 )	22.157	0	425
			114	MeanElevation_Latitude_Autumn_um	JulianDay ~ MeanElevation + Latitude + Autumn_um + (1 | Studyarea)	421.962	433.321	−204.231	(Intercept) : 144.64 ± 110.476 (t= 1.31 , p= 0.282 ); MeanElevation : 0.01 ± 0.019 (t= 0.52 , p= 0.638 ); Latitude : 3.983 ± 2.394 (t= 1.66 , p= 0.194 ); Autumn_um : 0.126 ± 0.153 (t= 0.82 , p= 0.416 )	22.175	0	426
			123	MeanElevation_Spring_tm_Autumn_tm	JulianDay ~ MeanElevation + Spring_tm + Autumn_tm + (1 | Studyarea)	422.03	433.389	−204.265	(Intercept) : 358.089 ± 42.384 (t= 8.45 , p= <0.001 ); MeanElevation : -0.012 ± 0.019 (t= -0.59 , p= 0.585 ); Spring_tm : -0.822 ± 0.7 (t= -1.17 , p= 0.245 ); Autumn_tm : -0.57 ± 0.686 (t= -0.83 , p= 0.409 )	22.243	0	427
			22	MeanElevation_Autumn_tm	JulianDay ~ MeanElevation + Autumn_tm + (1 | Studyarea)	422.084	431.747	−205.516	(Intercept) : 346.509 ± 40.971 (t= 8.46 , p= <0.001 ); MeanElevation : -0.011 ± 0.019 (t= -0.55 , p= 0.615 ); Autumn_tm : -0.78 ± 0.665 (t= -1.17 , p= 0.246 )	22.297	0	428
			1	MeanElevation	JulianDay ~ MeanElevation + (1 | Studyarea)	422.096	429.979	−206.703	(Intercept) : 330.989 ± 40.875 (t= 8.1 , p= 0.001 ); MeanElevation : -0.009 ± 0.02 (t= -0.45 , p= 0.673 )	22.309	0	429
			18	MeanElevation_Spring_um	JulianDay ~ MeanElevation + Spring_um + (1 | Studyarea)	422.118	431.781	−205.533	(Intercept) : 307.556 ± 40.142 (t= 7.66 , p= <0.001 ); MeanElevation : -0.004 ± 0.019 (t= -0.19 , p= 0.857 ); Spring_um : 0.241 ± 0.107 (t= 2.26 , p= 0.028 )	22.331	0	430
			456	Autumn_tm_Autumn_um_Winter_um	JulianDay ~ Autumn_tm + Autumn_um + Winter_um + (1 | Studyarea)	422.219	433.578	−204.360	(Intercept) : 313.195 ± 17.828 (t= 17.57 , p= <0.001 ); Autumn_tm : -0.567 ± 0.704 (t= -0.81 , p= 0.424 ); Autumn_um : 0.096 ± 0.16 (t= 0.6 , p= 0.550 ); Winter_um : 0.077 ± 0.102 (t= 0.75 , p= 0.454 )	22.432	0	431
			137	MeanElevation_Spring_rrr_Winter_rrr	JulianDay ~ MeanElevation + Spring_rrr + Winter_rrr + (1 | Studyarea)	422.222	433.581	−204.361	(Intercept) : 329.372 ± 40.803 (t= 8.07 , p= 0.001 ); MeanElevation : -0.009 ± 0.02 (t= -0.44 , p= 0.683 ); Spring_rrr : 0.986 ± 1.063 (t= 0.93 , p= 0.358 ); Winter_rrr : -0.348 ± 1.107 (t= -0.31 , p= 0.754 )	22.435	0	432
			133	MeanElevation_Spring_rrr_Autumn_tm	JulianDay ~ MeanElevation + Spring_rrr + Autumn_tm + (1 | Studyarea)	422.371	433.73	−204.435	(Intercept) : 342.725 ± 42.347 (t= 8.09 , p= <0.001 ); MeanElevation : -0.01 ± 0.019 (t= -0.51 , p= 0.634 ); Spring_rrr : 0.444 ± 1.084 (t= 0.41 , p= 0.684 ); Autumn_tm : -0.646 ± 0.745 (t= -0.87 , p= 0.390 )	22.584	0	433
			146	MeanElevation_Spring_um_Winter_rrr	JulianDay ~ MeanElevation + Spring_um + Winter_rrr + (1 | Studyarea)	422.497	433.855	−204.498	(Intercept) : 307.551 ± 39.922 (t= 7.7 , p= <0.001 ); MeanElevation : -0.004 ± 0.019 (t= -0.2 , p= 0.854 ); Spring_um : 0.253 ± 0.11 (t= 2.29 , p= 0.026 ); Winter_rrr : -0.472 ± 1.01 (t= -0.47 , p= 0.642 )	22.71	0	434
			182	MeanElevation_Winter_tm_Winter_um	JulianDay ~ MeanElevation + Winter_tm + Winter_um + (1 | Studyarea)	422.564	433.923	−204.532	(Intercept) : 338.019 ± 39.365 (t= 8.59 , p= <0.001 ); MeanElevation : -0.011 ± 0.019 (t= -0.6 , p= 0.583 ); Winter_tm : -1.199 ± 0.495 (t= -2.42 , p= 0.019 ); Winter_um : 0.058 ± 0.096 (t= 0.6 , p= 0.549 )	22.777	0	435
			26	MeanElevation_Winter_rrr	JulianDay ~ MeanElevation + Winter_rrr + (1 | Studyarea)	422.595	432.259	−205.771	(Intercept) : 330.848 ± 40.992 (t= 8.07 , p= 0.001 ); MeanElevation : -0.009 ± 0.02 (t= -0.45 , p= 0.674 ); Winter_rrr : 0.057 ± 1.016 (t= 0.06 , p= 0.955 )	22.808	0	436
			156	MeanElevation_Summer_rrr_Summer_um	JulianDay ~ MeanElevation + Summer_rrr + Summer_um + (1 | Studyarea)	422.599	433.958	−204.550	(Intercept) : 310.349 ± 43.575 (t= 7.12 , p= <0.001 ); MeanElevation : -0.003 ± 0.021 (t= -0.16 , p= 0.877 ); Summer_rrr : -0.994 ± 2.479 (t= -0.4 , p= 0.690 ); Summer_um : 0.309 ± 0.229 (t= 1.35 , p= 0.183 )	22.812	0	437
			172	MeanElevation_Autumn_tm_Winter_rrr	JulianDay ~ MeanElevation + Autumn_tm + Winter_rrr + (1 | Studyarea)	422.623	433.982	−204.562	(Intercept) : 347.226 ± 41.261 (t= 8.42 , p= <0.001 ); MeanElevation : -0.011 ± 0.019 (t= -0.55 , p= 0.610 ); Autumn_tm : -0.798 ± 0.68 (t= -1.17 , p= 0.245 ); Winter_rrr : -0.145 ± 1.03 (t= -0.14 , p= 0.889 )	22.836	0	438
			117	MeanElevation_Latitude_Winter_um	JulianDay ~ MeanElevation + Latitude + Winter_um + (1 | Studyarea)	422.656	434.014	−204.578	(Intercept) : 147.852 ± 110.349 (t= 1.34 , p= 0.273 ); MeanElevation : 0.009 ± 0.019 (t= 0.46 , p= 0.674 ); Latitude : 3.955 ± 2.393 (t= 1.65 , p= 0.196 ); Winter_um : 0.091 ± 0.098 (t= 0.93 , p= 0.356 )	22.869	0	439
			382	Spring_um_Autumn_um_Winter_um	JulianDay ~ Spring_um + Autumn_um + Winter_um + (1 | Studyarea)	422.707	434.065	−204.603	(Intercept) : 295.528 ± 10.84 (t= 27.26 , p= <0.001 ); Spring_um : 0.224 ± 0.114 (t= 1.97 , p= 0.054 ); Autumn_um : 0.078 ± 0.153 (t= 0.51 , p= 0.614 ); Winter_um : 0.035 ± 0.102 (t= 0.34 , p= 0.734 )	22.92	0	440
			119	MeanElevation_Spring_tm_Spring_um	JulianDay ~ MeanElevation + Spring_tm + Spring_um + (1 | Studyarea)	423.06	434.419	−204.780	(Intercept) : 309.725 ± 47.154 (t= 6.57 , p= <0.001 ); MeanElevation : -0.004 ± 0.02 (t= -0.2 , p= 0.848 ); Spring_tm : -0.075 ± 0.847 (t= -0.09 , p= 0.930 ); Spring_um : 0.234 ± 0.137 (t= 1.7 , p= 0.094 )	23.273	0	441
			142	MeanElevation_Spring_um_Autumn_tm	JulianDay ~ MeanElevation + Spring_um + Autumn_tm + (1 | Studyarea)	423.312	434.671	−204.906	(Intercept) : 313.942 ± 43.775 (t= 7.17 , p= <0.001 ); MeanElevation : -0.004 ± 0.019 (t= -0.23 , p= 0.828 ); Spring_um : 0.226 ± 0.117 (t= 1.93 , p= 0.058 ); Autumn_tm : -0.246 ± 0.706 (t= -0.35 , p= 0.729 )	23.525	0	442
			155	MeanElevation_Summer_tm_Winter_um	JulianDay ~ MeanElevation + Summer_tm + Winter_um + (1 | Studyarea)	423.346	434.704	−204.923	(Intercept) : 396.698 ± 58.158 (t= 6.82 , p= <0.001 ); MeanElevation : -0.014 ± 0.02 (t= -0.71 , p= 0.512 ); Summer_tm : -2.145 ± 1.207 (t= -1.78 , p= 0.081 ); Winter_um : 0.036 ± 0.103 (t= 0.35 , p= 0.731 )	23.559	0	443
			177	MeanElevation_Autumn_rrr_Winter_um	JulianDay ~ MeanElevation + Autumn_rrr + Winter_um + (1 | Studyarea)	423.409	434.768	−204.954	(Intercept) : 315.437 ± 40.766 (t= 7.74 , p= <0.001 ); MeanElevation : -0.006 ± 0.02 (t= -0.29 , p= 0.787 ); Autumn_rrr : 3.156 ± 2.475 (t= 1.28 , p= 0.208 ); Winter_um : 0.116 ± 0.098 (t= 1.18 , p= 0.244 )	23.622	0	444
			174	MeanElevation_Autumn_rrr_Autumn_um	JulianDay ~ MeanElevation + Autumn_rrr + Autumn_um + (1 | Studyarea)	423.478	434.837	−204.989	(Intercept) : 321.56 ± 42.428 (t= 7.58 , p= <0.001 ); MeanElevation : -0.007 ± 0.02 (t= -0.33 , p= 0.760 ); Autumn_rrr : 2.236 ± 2.812 (t= 0.8 , p= 0.430 ); Autumn_um : 0.072 ± 0.174 (t= 0.41 , p= 0.681 )	23.691	0	445
			21	MeanElevation_Summer_um	JulianDay ~ MeanElevation + Summer_um + (1 | Studyarea)	423.959	433.622	−206.453	(Intercept) : 310.75 ± 43.724 (t= 7.11 , p= <0.001 ); MeanElevation : -0.003 ± 0.021 (t= -0.16 , p= 0.877 ); Summer_um : 0.287 ± 0.221 (t= 1.3 , p= 0.199 )	24.172	0	446
			122	MeanElevation_Spring_tm_Summer_um	JulianDay ~ MeanElevation + Spring_tm + Summer_um + (1 | Studyarea)	424.066	435.425	−205.283	(Intercept) : 331.075 ± 47.225 (t= 7.01 , p= <0.001 ); MeanElevation : -0.006 ± 0.021 (t= -0.3 , p= 0.776 ); Spring_tm : -0.774 ± 0.708 (t= -1.09 , p= 0.279 ); Summer_um : 0.209 ± 0.231 (t= 0.9 , p= 0.371 )	24.279	0	447
			446	Summer_um_Autumn_um_Winter_um	JulianDay ~ Summer_um + Autumn_um + Winter_um + (1 | Studyarea)	424.17	435.529	−205.335	(Intercept) : 298.08 ± 11.361 (t= 26.24 , p= <0.001 ); Summer_um : 0.222 ± 0.23 (t= 0.97 , p= 0.338 ); Autumn_um : 0.083 ± 0.16 (t= 0.51 , p= 0.609 ); Winter_um : 0.069 ± 0.103 (t= 0.68 , p= 0.501 )	24.383	0	448
			132	MeanElevation_Spring_rrr_Summer_um	JulianDay ~ MeanElevation + Spring_rrr + Summer_um + (1 | Studyarea)	424.294	435.653	−205.397	(Intercept) : 312.506 ± 44.139 (t= 7.08 , p= <0.001 ); MeanElevation : -0.004 ± 0.021 (t= -0.19 , p= 0.858 ); Spring_rrr : 0.348 ± 1.095 (t= 0.32 , p= 0.752 ); Summer_um : 0.249 ± 0.251 (t= 0.99 , p= 0.325 )	24.507	0	449
			159	MeanElevation_Summer_rrr_Autumn_um	JulianDay ~ MeanElevation + Summer_rrr + Autumn_um + (1 | Studyarea)	424.33	435.689	−205.415	(Intercept) : 319.566 ± 41.674 (t= 7.67 , p= <0.001 ); MeanElevation : -0.007 ± 0.02 (t= -0.33 , p= 0.755 ); Summer_rrr : -0.562 ± 2.463 (t= -0.23 , p= 0.820 ); Autumn_um : 0.144 ± 0.157 (t= 0.92 , p= 0.360 )	24.543	0	450
			163	MeanElevation_Summer_um_Autumn_tm	JulianDay ~ MeanElevation + Summer_um + Autumn_tm + (1 | Studyarea)	424.417	435.776	−205.459	(Intercept) : 326.343 ± 44.743 (t= 7.29 , p= <0.001 ); MeanElevation : -0.005 ± 0.02 (t= -0.26 , p= 0.806 ); Summer_um : 0.252 ± 0.223 (t= 1.13 , p= 0.264 ); Autumn_tm : -0.662 ± 0.672 (t= -0.99 , p= 0.329 )	24.63	0	451
			167	MeanElevation_Summer_um_Winter_rrr	JulianDay ~ MeanElevation + Summer_um + Winter_rrr + (1 | Studyarea)	424.458	435.817	−205.479	(Intercept) : 310.54 ± 43.693 (t= 7.11 , p= <0.001 ); MeanElevation : -0.003 ± 0.021 (t= -0.16 , p= 0.879 ); Summer_um : 0.298 ± 0.228 (t= 1.31 , p= 0.196 ); Winter_rrr : -0.236 ± 1.034 (t= -0.23 , p= 0.821 )	24.671	0	452
			162	MeanElevation_Summer_rrr_Winter_um	JulianDay ~ MeanElevation + Summer_rrr + Winter_um + (1 | Studyarea)	424.99	436.349	−205.745	(Intercept) : 322.015 ± 40.552 (t= 7.94 , p= <0.001 ); MeanElevation : -0.008 ± 0.02 (t= -0.4 , p= 0.711 ); Summer_rrr : -0.614 ± 2.46 (t= -0.25 , p= 0.804 ); Winter_um : 0.104 ± 0.1 (t= 1.04 , p= 0.302 )	25.203	0	453
			125	MeanElevation_Spring_tm_Autumn_um	JulianDay ~ MeanElevation + Spring_tm + Autumn_um + (1 | Studyarea)	425.31	436.669	−205.905	(Intercept) : 339.954 ± 44.786 (t= 7.59 , p= <0.001 ); MeanElevation : -0.009 ± 0.02 (t= -0.44 , p= 0.681 ); Spring_tm : -0.878 ± 0.695 (t= -1.26 , p= 0.211 ); Autumn_um : 0.094 ± 0.156 (t= 0.6 , p= 0.549 )	25.523	0	454
			135	MeanElevation_Spring_rrr_Autumn_um	JulianDay ~ MeanElevation + Spring_rrr + Autumn_um + (1 | Studyarea)	425.409	436.768	−205.955	(Intercept) : 316.853 ± 41.759 (t= 7.59 , p= <0.001 ); MeanElevation : -0.006 ± 0.02 (t= -0.3 , p= 0.782 ); Spring_rrr : 0.882 ± 0.973 (t= 0.91 , p= 0.368 ); Autumn_um : 0.143 ± 0.154 (t= 0.93 , p= 0.357 )	25.622	0	455
			141	MeanElevation_Spring_um_Summer_um	JulianDay ~ MeanElevation + Spring_um + Summer_um + (1 | Studyarea)	425.433	436.792	−205.966	(Intercept) : 306.035 ± 42.09 (t= 7.27 , p= <0.001 ); MeanElevation : -0.003 ± 0.02 (t= -0.16 , p= 0.878 ); Spring_um : 0.232 ± 0.128 (t= 1.82 , p= 0.075 ); Summer_um : 0.034 ± 0.257 (t= 0.13 , p= 0.895 )	25.646	0	456
			24	MeanElevation_Autumn_um	JulianDay ~ MeanElevation + Autumn_um + (1 | Studyarea)	425.567	435.23	−207.257	(Intercept) : 319.435 ± 41.756 (t= 7.65 , p= <0.001 ); MeanElevation : -0.006 ± 0.02 (t= -0.33 , p= 0.760 ); Autumn_um : 0.138 ± 0.153 (t= 0.9 , p= 0.371 )	25.78	0	457
			170	MeanElevation_Autumn_tm_Autumn_um	JulianDay ~ MeanElevation + Autumn_tm + Autumn_um + (1 | Studyarea)	425.997	437.355	−206.248	(Intercept) : 336.147 ± 44.064 (t= 7.63 , p= <0.001 ); MeanElevation : -0.008 ± 0.019 (t= -0.43 , p= 0.685 ); Autumn_tm : -0.666 ± 0.697 (t= -0.96 , p= 0.343 ); Autumn_um : 0.097 ± 0.16 (t= 0.6 , p= 0.548 )	26.21	0	458
			183	MeanElevation_Winter_rrr_Winter_um	JulianDay ~ MeanElevation + Winter_rrr + Winter_um + (1 | Studyarea)	426.057	437.416	−206.278	(Intercept) : 319.677 ± 40.093 (t= 7.97 , p= <0.001 ); MeanElevation : -0.007 ± 0.019 (t= -0.39 , p= 0.719 ); Winter_rrr : -0.764 ± 1.225 (t= -0.62 , p= 0.535 ); Winter_um : 0.142 ± 0.119 (t= 1.19 , p= 0.237 )	26.27	0	459
			179	MeanElevation_Autumn_um_Winter_rrr	JulianDay ~ MeanElevation + Autumn_um + Winter_rrr + (1 | Studyarea)	426.145	437.504	−206.323	(Intercept) : 319.33 ± 41.885 (t= 7.62 , p= <0.001 ); MeanElevation : -0.006 ± 0.02 (t= -0.32 , p= 0.762 ); Autumn_um : 0.138 ± 0.155 (t= 0.89 , p= 0.375 ); Winter_rrr : 0.036 ± 1.02 (t= 0.03 , p= 0.972 )	26.358	0	460
			128	MeanElevation_Spring_tm_Winter_um	JulianDay ~ MeanElevation + Spring_tm + Winter_um + (1 | Studyarea)	426.207	437.566	−206.353	(Intercept) : 342.272 ± 44.991 (t= 7.61 , p= <0.001 ); MeanElevation : -0.01 ± 0.02 (t= -0.49 , p= 0.649 ); Spring_tm : -0.826 ± 0.749 (t= -1.1 , p= 0.275 ); Winter_um : 0.049 ± 0.108 (t= 0.45 , p= 0.651 )	26.42	0	461
			27	MeanElevation_Winter_um	JulianDay ~ MeanElevation + Winter_um + (1 | Studyarea)	426.234	435.897	−207.591	(Intercept) : 321.708 ± 40.628 (t= 7.92 , p= <0.001 ); MeanElevation : -0.008 ± 0.02 (t= -0.39 , p= 0.719 ); Winter_um : 0.1 ± 0.098 (t= 1.02 , p= 0.312 )	26.447	0	462
			144	MeanElevation_Spring_um_Autumn_um	JulianDay ~ MeanElevation + Spring_um + Autumn_um + (1 | Studyarea)	426.234	437.593	−206.367	(Intercept) : 301.936 ± 41.172 (t= 7.33 , p= <0.001 ); MeanElevation : -0.002 ± 0.019 (t= -0.12 , p= 0.908 ); Spring_um : 0.231 ± 0.109 (t= 2.11 , p= 0.039 ); Autumn_um : 0.079 ± 0.152 (t= 0.52 , p= 0.604 )	26.447	0	463
			138	MeanElevation_Spring_rrr_Winter_um	JulianDay ~ MeanElevation + Spring_rrr + Winter_um + (1 | Studyarea)	426.329	437.688	−206.414	(Intercept) : 320.841 ± 40.715 (t= 7.88 , p= <0.001 ); MeanElevation : -0.007 ± 0.02 (t= -0.37 , p= 0.729 ); Spring_rrr : 0.73 ± 0.982 (t= 0.74 , p= 0.461 ); Winter_um : 0.09 ± 0.099 (t= 0.9 , p= 0.371 )	26.542	0	464
			173	MeanElevation_Autumn_tm_Winter_um	JulianDay ~ MeanElevation + Autumn_tm + Winter_um + (1 | Studyarea)	426.668	438.026	−206.584	(Intercept) : 336.881 ± 42.175 (t= 7.99 , p= <0.001 ); MeanElevation : -0.009 ± 0.019 (t= -0.48 , p= 0.659 ); Autumn_tm : -0.667 ± 0.685 (t= -0.97 , p= 0.335 ); Winter_um : 0.079 ± 0.101 (t= 0.79 , p= 0.434 )	26.881	0	465
			147	MeanElevation_Spring_um_Winter_um	JulianDay ~ MeanElevation + Spring_um + Winter_um + (1 | Studyarea)	427.181	438.54	−206.841	(Intercept) : 305.136 ± 40.275 (t= 7.58 , p= <0.001 ); MeanElevation : -0.003 ± 0.019 (t= -0.18 , p= 0.869 ); Spring_um : 0.228 ± 0.113 (t= 2.03 , p= 0.048 ); Winter_um : 0.04 ± 0.1 (t= 0.4 , p= 0.694 )	27.394	0	466
			165	MeanElevation_Summer_um_Autumn_um	JulianDay ~ MeanElevation + Summer_um + Autumn_um + (1 | Studyarea)	427.924	439.283	−207.212	(Intercept) : 305.571 ± 44.131 (t= 6.92 , p= <0.001 ); MeanElevation : -0.002 ± 0.021 (t= -0.11 , p= 0.916 ); Summer_um : 0.251 ± 0.23 (t= 1.09 , p= 0.279 ); Autumn_um : 0.092 ± 0.159 (t= 0.58 , p= 0.565 )	28.137	0	467
			168	MeanElevation_Summer_um_Winter_um	JulianDay ~ MeanElevation + Summer_um + Winter_um + (1 | Studyarea)	428.636	439.995	−207.568	(Intercept) : 306.792 ± 43.279 (t= 7.09 , p= <0.001 ); MeanElevation : -0.003 ± 0.02 (t= -0.15 , p= 0.888 ); Summer_um : 0.246 ± 0.228 (t= 1.08 , p= 0.285 ); Winter_um : 0.073 ± 0.101 (t= 0.73 , p= 0.470 )	28.849	0	468
			180	MeanElevation_Autumn_um_Winter_um	JulianDay ~ MeanElevation + Autumn_um + Winter_um + (1 | Studyarea)	430.043	441.401	−208.271	(Intercept) : 313.628 ± 41.505 (t= 7.56 , p= <0.001 ); MeanElevation : -0.006 ± 0.02 (t= -0.29 , p= 0.787 ); Autumn_um : 0.112 ± 0.157 (t= 0.71 , p= 0.478 ); Winter_um : 0.086 ± 0.101 (t= 0.86 , p= 0.396 )	30.256	0	469

## Sheet: Mating-Monthly
Monthly Climate Effects on JulianDay
GLMM with Monthly Variables + Random Effect (Studyarea)
Model_ID	Model	Formula	AICc	BIC	logLik	Coefficients	Delta_AICc	Weight	Rank
542	Latitude_nessJan_nessMar	JulianDay ~ Latitude + nessJan + nessMar + (1 | Studyarea)	398.596	409.954	−192.548	(Intercept) : 183 ± 65.482 (t= 2.79 , p= 0.049 ); Latitude : 3.611 ± 1.822 (t= 1.98 , p= 0.119 ); nessJan : 9.802 ± 5.904 (t= 1.66 , p= 0.103 ); nessMar : -14.336 ± 24.009 (t= -0.6 , p= 0.553 )	0	0.118	1
1320	nessJan_nessMar_umApr	JulianDay ~ nessJan + nessMar + umApr + (1 | Studyarea)	399.697	411.055	−193.098	(Intercept) : 301.189 ± 7.631 (t= 39.47 , p= <0.001 ); nessJan : 10.578 ± 5.545 (t= 1.91 , p= 0.062 ); nessMar : -11.201 ± 22.545 (t= -0.5 , p= 0.621 ); umApr : 0.207 ± 0.068 (t= 3.05 , p= 0.003 )	1.101	0.068	2
1318	nessJan_nessMar_tmApr	JulianDay ~ nessJan + nessMar + tmApr + (1 | Studyarea)	400.475	411.834	−193.488	(Intercept) : 326.256 ± 9.809 (t= 33.26 , p= <0.001 ); nessJan : 11.03 ± 5.759 (t= 1.92 , p= 0.061 ); nessMar : -16.761 ± 23.32 (t= -0.72 , p= 0.475 ); tmApr : -0.894 ± 0.424 (t= -2.11 , p= 0.040 )	1.879	0.046	3
1002	essmaxJan_nessJan_nessMar	JulianDay ~ essmaxJan + nessJan + nessMar + (1 | Studyarea)	400.888	412.247	−193.694	(Intercept) : 312.168 ± 7.157 (t= 43.62 , p= <0.001 ); essmaxJan : -1.719 ± 1.358 (t= -1.27 , p= 0.211 ); nessJan : 22.508 ± 11.648 (t= 1.93 , p= 0.059 ); nessMar : -29.314 ± 26.649 (t= -1.1 , p= 0.276 )	2.292	0.038	4
1266	nessJan_essmaxFeb_nessMar	JulianDay ~ nessJan + essmaxFeb + nessMar + (1 | Studyarea)	401.363	412.722	−193.931	(Intercept) : 312.13 ± 7.232 (t= 43.16 , p= <0.001 ); nessJan : 10.023 ± 5.961 (t= 1.68 , p= 0.098 ); essmaxFeb : 1.11 ± 2.067 (t= 0.54 , p= 0.593 ); nessMar : -18.206 ± 25.189 (t= -0.72 , p= 0.473 )	2.767	0.03	5
1322	nessJan_nessMar_rrr24May	JulianDay ~ nessJan + nessMar + rrr24May + (1 | Studyarea)	401.421	412.78	−193.961	(Intercept) : 311.077 ± 7.221 (t= 43.08 , p= <0.001 ); nessJan : 9.071 ± 5.911 (t= 1.53 , p= 0.131 ); nessMar : -11.006 ± 24.08 (t= -0.46 , p= 0.649 ); rrr24May : 1.338 ± 1.088 (t= 1.23 , p= 0.224 )	2.825	0.029	6
1304	nessJan_essmaxMar_nessMar	JulianDay ~ nessJan + essmaxMar + nessMar + (1 | Studyarea)	401.638	412.997	−194.069	(Intercept) : 312.27 ± 7.226 (t= 43.22 , p= <0.001 ); nessJan : 10.242 ± 6.288 (t= 1.63 , p= 0.109 ); essmaxMar : 0.467 ± 2.03 (t= 0.23 , p= 0.819 ); nessMar : -19.769 ± 33.693 (t= -0.59 , p= 0.560 )	3.042	0.026	7
545	Latitude_nessJan_umApr	JulianDay ~ Latitude + nessJan + umApr + (1 | Studyarea)	402.405	413.764	−194.452	(Intercept) : 191.799 ± 65.074 (t= 2.95 , p= 0.042 ); Latitude : 3.065 ± 1.818 (t= 1.69 , p= 0.166 ); nessJan : 8.8 ± 4.261 (t= 2.07 , p= 0.044 ); umApr : 0.2 ± 0.067 (t= 2.97 , p= 0.004 )	3.809	0.018	8
142	nessJan_nessMar	JulianDay ~ nessJan + nessMar + (1 | Studyarea)	402.489	412.152	−195.718	(Intercept) : 312.263 ± 7.226 (t= 43.21 , p= <0.001 ); nessJan : 9.78 ± 5.905 (t= 1.66 , p= 0.103 ); nessMar : -14.412 ± 24.011 (t= -0.6 , p= 0.551 )	3.893	0.017	9
543	Latitude_nessJan_tmApr	JulianDay ~ Latitude + nessJan + tmApr + (1 | Studyarea)	402.629	413.988	−194.565	(Intercept) : 195.39 ± 63.696 (t= 3.07 , p= 0.037 ); Latitude : 3.655 ± 1.766 (t= 2.07 , p= 0.107 ); nessJan : 8.437 ± 4.416 (t= 1.91 , p= 0.061 ); tmApr : -0.895 ± 0.422 (t= -2.12 , p= 0.038 )	4.033	0.016	10
635	Latitude_nessMar_umApr	JulianDay ~ Latitude + nessMar + umApr + (1 | Studyarea)	402.927	414.286	−194.714	(Intercept) : 192.047 ± 65.468 (t= 2.93 , p= 0.043 ); Latitude : 3.081 ± 1.829 (t= 1.68 , p= 0.166 ); nessMar : 15.93 ± 17.848 (t= 0.89 , p= 0.376 ); umApr : 0.192 ± 0.069 (t= 2.77 , p= 0.008 )	4.331	0.014	11
633	Latitude_nessMar_tmApr	JulianDay ~ Latitude + nessMar + tmApr + (1 | Studyarea)	402.95	414.308	−194.725	(Intercept) : 194.886 ± 64.178 (t= 3.04 , p= 0.038 ); Latitude : 3.65 ± 1.779 (t= 2.05 , p= 0.110 ); nessMar : 11.999 ± 18.385 (t= 0.65 , p= 0.517 ); tmApr : -0.827 ± 0.432 (t= -1.91 , p= 0.061 )	4.354	0.013	12
1319	nessJan_nessMar_rrr24Apr	JulianDay ~ nessJan + nessMar + rrr24Apr + (1 | Studyarea)	402.979	414.337	−194.739	(Intercept) : 311.349 ± 7.241 (t= 43 , p= <0.001 ); nessJan : 9.493 ± 5.908 (t= 1.61 , p= 0.114 ); nessMar : -10.067 ± 24.348 (t= -0.41 , p= 0.681 ); rrr24Apr : 0.642 ± 0.61 (t= 1.05 , p= 0.297 )	4.383	0.013	13
637	Latitude_nessMar_rrr24May	JulianDay ~ Latitude + nessMar + rrr24May + (1 | Studyarea)	402.988	414.347	−194.744	(Intercept) : 186.378 ± 65.745 (t= 2.83 , p= 0.047 ); Latitude : 3.489 ± 1.831 (t= 1.91 , p= 0.129 ); nessMar : 12.781 ± 18.702 (t= 0.68 , p= 0.497 ); rrr24May : 1.433 ± 1.097 (t= 1.31 , p= 0.197 )	4.392	0.013	14
581	Latitude_essmaxFeb_nessMar	JulianDay ~ Latitude + essmaxFeb + nessMar + (1 | Studyarea)	403.258	414.617	−194.879	(Intercept) : 184.198 ± 65.35 (t= 2.82 , p= 0.048 ); Latitude : 3.584 ± 1.819 (t= 1.97 , p= 0.120 ); essmaxFeb : 0.794 ± 2.096 (t= 0.38 , p= 0.706 ); nessMar : 8.886 ± 19.854 (t= 0.45 , p= 0.656 )	4.662	0.011	15
619	Latitude_essmaxMar_nessMar	JulianDay ~ Latitude + essmaxMar + nessMar + (1 | Studyarea)	403.463	414.821	−194.981	(Intercept) : 184.1 ± 65.308 (t= 2.82 , p= 0.048 ); Latitude : 3.588 ± 1.817 (t= 1.97 , p= 0.120 ); essmaxMar : -0.556 ± 1.953 (t= -0.28 , p= 0.777 ); nessMar : 16.141 ± 25.79 (t= 0.63 , p= 0.534 )	4.867	0.01	16
1321	nessJan_nessMar_tmMay	JulianDay ~ nessJan + nessMar + tmMay + (1 | Studyarea)	403.577	414.936	−195.039	(Intercept) : 302.658 ± 14.574 (t= 20.77 , p= <0.001 ); nessJan : 9.476 ± 5.945 (t= 1.59 , p= 0.117 ); nessMar : -11.275 ± 24.463 (t= -0.46 , p= 0.647 ); tmMay : 0.448 ± 0.592 (t= 0.76 , p= 0.452 )	4.981	0.01	17
547	Latitude_nessJan_rrr24May	JulianDay ~ Latitude + nessJan + rrr24May + (1 | Studyarea)	403.637	414.996	−195.068	(Intercept) : 185.758 ± 65.436 (t= 2.84 , p= 0.047 ); Latitude : 3.5 ± 1.822 (t= 1.92 , p= 0.127 ); nessJan : 7.378 ± 4.503 (t= 1.64 , p= 0.107 ); rrr24May : 1.328 ± 1.074 (t= 1.24 , p= 0.222 )	5.041	0.01	18
536	Latitude_nessJan_essmaxFeb	JulianDay ~ Latitude + nessJan + essmaxFeb + (1 | Studyarea)	403.843	415.202	−195.172	(Intercept) : 183.867 ± 64.853 (t= 2.84 , p= 0.047 ); Latitude : 3.583 ± 1.805 (t= 1.99 , p= 0.118 ); nessJan : 7.352 ± 4.604 (t= 1.6 , p= 0.116 ); essmaxFeb : 0.646 ± 1.976 (t= 0.33 , p= 0.745 )	5.247	0.009	19
866	rrr24Jan_nessJan_nessMar	JulianDay ~ rrr24Jan + nessJan + nessMar + (1 | Studyarea)	403.877	415.236	−195.188	(Intercept) : 312.396 ± 7.247 (t= 43.11 , p= <0.001 ); rrr24Jan : -0.141 ± 0.666 (t= -0.21 , p= 0.833 ); nessJan : 9.92 ± 5.995 (t= 1.65 , p= 0.104 ); nessMar : -14.858 ± 24.328 (t= -0.61 , p= 0.544 )	5.281	0.008	20
1329	nessJan_rrr24Apr_umApr	JulianDay ~ nessJan + rrr24Apr + umApr + (1 | Studyarea)	403.894	415.253	−195.197	(Intercept) : 296.49 ± 7.888 (t= 37.59 , p= <0.001 ); nessJan : 8.769 ± 4.209 (t= 2.08 , p= 0.042 ); rrr24Apr : -1.355 ± 0.827 (t= -1.64 , p= 0.107 ); umApr : 0.329 ± 0.099 (t= 3.32 , p= 0.002 )	5.298	0.008	21
1241	nessJan_tmFeb_nessMar	JulianDay ~ nessJan + tmFeb + nessMar + (1 | Studyarea)	403.918	415.277	−195.209	(Intercept) : 314.886 ± 7.55 (t= 41.71 , p= <0.001 ); nessJan : 7.922 ± 6.126 (t= 1.29 , p= 0.201 ); tmFeb : -0.398 ± 0.357 (t= -1.12 , p= 0.270 ); nessMar : -17.121 ± 24.098 (t= -0.71 , p= 0.480 )	5.322	0.008	22
713	tmJan_nessJan_nessMar	JulianDay ~ tmJan + nessJan + nessMar + (1 | Studyarea)	404.168	415.527	−195.334	(Intercept) : 310.758 ± 7.665 (t= 40.54 , p= <0.001 ); tmJan : 0.304 ± 0.48 (t= 0.63 , p= 0.530 ); nessJan : 11.303 ± 6.402 (t= 1.77 , p= 0.083 ); nessMar : -13.255 ± 24.196 (t= -0.55 , p= 0.586 )	5.572	0.007	23
502	Latitude_essmaxJan_nessJan	JulianDay ~ Latitude + essmaxJan + nessJan + (1 | Studyarea)	404.197	415.556	−195.349	(Intercept) : 185.225 ± 64.33 (t= 2.88 , p= 0.045 ); Latitude : 3.545 ± 1.79 (t= 1.98 , p= 0.119 ); essmaxJan : -1.029 ± 1.221 (t= -0.84 , p= 0.403 ); nessJan : 13.779 ± 8.666 (t= 1.59 , p= 0.118 )	5.601	0.007	24
57	Latitude_nessMar	JulianDay ~ Latitude + nessMar + (1 | Studyarea)	404.265	413.928	−196.606	(Intercept) : 183.988 ± 65.185 (t= 2.82 , p= 0.048 ); Latitude : 3.592 ± 1.814 (t= 1.98 , p= 0.119 ); nessMar : 11.141 ± 18.785 (t= 0.59 , p= 0.556 )	5.669	0.007	25
1333	nessJan_umApr_tmMay	JulianDay ~ nessJan + umApr + tmMay + (1 | Studyarea)	404.277	415.636	−195.389	(Intercept) : 278.681 ± 14.711 (t= 18.94 , p= <0.001 ); nessJan : 9.415 ± 4.197 (t= 2.24 , p= 0.029 ); umApr : 0.238 ± 0.068 (t= 3.49 , p= <0.001 ); tmMay : 0.971 ± 0.549 (t= 1.77 , p= 0.082 )	5.681	0.007	26
1296	nessJan_rrr24Mar_nessMar	JulianDay ~ nessJan + rrr24Mar + nessMar + (1 | Studyarea)	404.31	415.668	−195.405	(Intercept) : 312.236 ± 7.285 (t= 42.86 , p= <0.001 ); nessJan : 9.785 ± 5.964 (t= 1.64 , p= 0.107 ); rrr24Mar : 0.016 ± 0.548 (t= 0.03 , p= 0.977 ); nessMar : -14.404 ± 24.242 (t= -0.59 , p= 0.555 )	5.714	0.007	27
1254	nessJan_rrr24Feb_nessMar	JulianDay ~ nessJan + rrr24Feb + nessMar + (1 | Studyarea)	404.427	415.786	−195.463	(Intercept) : 312.361 ± 7.264 (t= 43 , p= <0.001 ); nessJan : 9.839 ± 5.976 (t= 1.65 , p= 0.105 ); rrr24Feb : -0.068 ± 0.513 (t= -0.13 , p= 0.895 ); nessMar : -14.245 ± 24.251 (t= -0.59 , p= 0.559 )	5.831	0.006	28
540	Latitude_nessJan_essmaxMar	JulianDay ~ Latitude + nessJan + essmaxMar + (1 | Studyarea)	404.514	415.873	−195.507	(Intercept) : 183.55 ± 65.064 (t= 2.82 , p= 0.048 ); Latitude : 3.594 ± 1.811 (t= 1.99 , p= 0.118 ); nessJan : 7.831 ± 4.714 (t= 1.66 , p= 0.102 ); essmaxMar : -0.336 ± 1.451 (t= -0.23 , p= 0.818 )	5.918	0.006	29
634	Latitude_nessMar_rrr24Apr	JulianDay ~ Latitude + nessMar + rrr24Apr + (1 | Studyarea)	404.647	416.006	−195.573	(Intercept) : 184.303 ± 65.158 (t= 2.83 , p= 0.048 ); Latitude : 3.556 ± 1.814 (t= 1.96 , p= 0.122 ); nessMar : 14.911 ± 19.071 (t= 0.78 , p= 0.438 ); rrr24Apr : 0.674 ± 0.618 (t= 1.09 , p= 0.280 )	6.051	0.006	30
1287	nessJan_tmMar_nessMar	JulianDay ~ nessJan + tmMar + nessMar + (1 | Studyarea)	404.652	416.011	−195.576	(Intercept) : 315.085 ± 8.188 (t= 38.48 , p= <0.001 ); nessJan : 9.075 ± 6.007 (t= 1.51 , p= 0.137 ); tmMar : -0.258 ± 0.352 (t= -0.73 , p= 0.466 ); nessMar : -16.745 ± 24.323 (t= -0.69 , p= 0.494 )	6.056	0.006	31
48	Latitude_nessJan	JulianDay ~ Latitude + nessJan + (1 | Studyarea)	404.696	414.359	−196.822	(Intercept) : 183.616 ± 64.815 (t= 2.83 , p= 0.047 ); Latitude : 3.592 ± 1.804 (t= 1.99 , p= 0.117 ); nessJan : 7.555 ± 4.525 (t= 1.67 , p= 0.101 )	6.1	0.006	32
556	Latitude_tmFeb_nessMar	JulianDay ~ Latitude + tmFeb + nessMar + (1 | Studyarea)	404.728	416.087	−195.614	(Intercept) : 188.322 ± 64.614 (t= 2.91 , p= 0.044 ); Latitude : 3.565 ± 1.796 (t= 1.98 , p= 0.118 ); tmFeb : -0.522 ± 0.345 (t= -1.51 , p= 0.136 ); nessMar : 1.222 ± 19.707 (t= 0.06 , p= 0.951 )	6.132	0.006	33
1768	nessMar_umApr_tmMay	JulianDay ~ nessMar + umApr + tmMay + (1 | Studyarea)	404.745	416.104	−195.622	(Intercept) : 278.405 ± 15.308 (t= 18.19 , p= <0.001 ); nessMar : 22.196 ± 17.871 (t= 1.24 , p= 0.220 ); umApr : 0.234 ± 0.071 (t= 3.31 , p= 0.002 ); tmMay : 1.011 ± 0.574 (t= 1.76 , p= 0.084 )	6.149	0.005	34
1764	nessMar_rrr24Apr_umApr	JulianDay ~ nessMar + rrr24Apr + umApr + (1 | Studyarea)	404.811	416.17	−195.656	(Intercept) : 297.652 ± 8.015 (t= 37.14 , p= <0.001 ); nessMar : 11.895 ± 17.934 (t= 0.66 , p= 0.510 ); rrr24Apr : -1.282 ± 0.867 (t= -1.48 , p= 0.145 ); umApr : 0.314 ± 0.103 (t= 3.06 , p= 0.003 )	6.215	0.005	35
1269	nessJan_essmaxFeb_umApr	JulianDay ~ nessJan + essmaxFeb + umApr + (1 | Studyarea)	404.874	416.233	−195.687	(Intercept) : 301.028 ± 7.588 (t= 39.67 , p= <0.001 ); nessJan : 8.676 ± 4.34 (t= 2 , p= 0.051 ); essmaxFeb : 0.488 ± 1.853 (t= 0.26 , p= 0.793 ); umApr : 0.208 ± 0.068 (t= 3.06 , p= 0.003 )	6.278	0.005	36
1005	essmaxJan_nessJan_umApr	JulianDay ~ essmaxJan + nessJan + umApr + (1 | Studyarea)	404.877	416.236	−195.689	(Intercept) : 300.855 ± 7.499 (t= 40.12 , p= <0.001 ); essmaxJan : -1.158 ± 1.142 (t= -1.01 , p= 0.315 ); nessJan : 15.852 ± 8.123 (t= 1.95 , p= 0.056 ); umApr : 0.21 ± 0.067 (t= 3.13 , p= 0.003 )	6.281	0.005	37
1327	nessJan_tmApr_rrr24May	JulianDay ~ nessJan + tmApr + rrr24May + (1 | Studyarea)	404.885	416.244	−195.693	(Intercept) : 325.441 ± 9.64 (t= 33.76 , p= <0.001 ); nessJan : 8.233 ± 4.37 (t= 1.88 , p= 0.065 ); tmApr : -0.935 ± 0.419 (t= -2.23 , p= 0.030 ); rrr24May : 1.592 ± 1.041 (t= 1.53 , p= 0.132 )	6.289	0.005	38
511	Latitude_essmaxJan_nessMar	JulianDay ~ Latitude + essmaxJan + nessMar + (1 | Studyarea)	404.95	416.309	−195.725	(Intercept) : 182.905 ± 65.383 (t= 2.8 , p= 0.049 ); Latitude : 3.619 ± 1.819 (t= 1.99 , p= 0.118 ); essmaxJan : 0.559 ± 0.702 (t= 0.8 , p= 0.429 ); nessMar : 5.26 ± 20.238 (t= 0.26 , p= 0.796 )	6.354	0.005	39
1762	nessMar_tmApr_rrr24May	JulianDay ~ nessMar + tmApr + rrr24May + (1 | Studyarea)	404.952	416.31	−195.726	(Intercept) : 324.738 ± 9.76 (t= 33.27 , p= <0.001 ); nessMar : 13.858 ± 18.209 (t= 0.76 , p= 0.450 ); tmApr : -0.872 ± 0.429 (t= -2.03 , p= 0.047 ); rrr24May : 1.697 ± 1.072 (t= 1.58 , p= 0.119 )	6.356	0.005	40
544	Latitude_nessJan_rrr24Apr	JulianDay ~ Latitude + nessJan + rrr24Apr + (1 | Studyarea)	405.071	416.43	−195.785	(Intercept) : 183.766 ± 64.971 (t= 2.83 , p= 0.048 ); Latitude : 3.562 ± 1.808 (t= 1.97 , p= 0.120 ); nessJan : 7.966 ± 4.528 (t= 1.76 , p= 0.084 ); rrr24Apr : 0.672 ± 0.597 (t= 1.13 , p= 0.265 )	6.475	0.005	41
1557	essmaxFeb_nessMar_rrr24May	JulianDay ~ essmaxFeb + nessMar + rrr24May + (1 | Studyarea)	405.174	416.533	−195.837	(Intercept) : 310.828 ± 7.195 (t= 43.2 , p= <0.001 ); essmaxFeb : 1.68 ± 2.145 (t= 0.78 , p= 0.437 ); nessMar : 8.218 ± 19.65 (t= 0.42 , p= 0.677 ); rrr24May : 1.731 ± 1.139 (t= 1.52 , p= 0.134 )	6.578	0.004	42
1719	essmaxMar_nessMar_umApr	JulianDay ~ essmaxMar + nessMar + umApr + (1 | Studyarea)	405.175	416.533	−195.837	(Intercept) : 301.626 ± 7.673 (t= 39.31 , p= <0.001 ); essmaxMar : -1.014 ± 1.848 (t= -0.55 , p= 0.586 ); nessMar : 25.335 ± 24.532 (t= 1.03 , p= 0.306 ); umApr : 0.204 ± 0.07 (t= 2.92 , p= 0.005 )	6.579	0.004	43
1555	essmaxFeb_nessMar_umApr	JulianDay ~ essmaxFeb + nessMar + umApr + (1 | Studyarea)	405.262	416.621	−195.881	(Intercept) : 301.828 ± 7.673 (t= 39.33 , p= <0.001 ); essmaxFeb : 0.537 ± 1.986 (t= 0.27 , p= 0.788 ); nessMar : 14.606 ± 18.906 (t= 0.77 , p= 0.443 ); umApr : 0.2 ± 0.07 (t= 2.86 , p= 0.006 )	6.666	0.004	44
636	Latitude_nessMar_tmMay	JulianDay ~ Latitude + nessMar + tmMay + (1 | Studyarea)	405.382	416.741	−195.941	(Intercept) : 178.606 ± 66.785 (t= 2.67 , p= 0.055 ); Latitude : 3.484 ± 1.853 (t= 1.88 , p= 0.133 ); nessMar : 13.361 ± 19.103 (t= 0.7 , p= 0.487 ); tmMay : 0.432 ± 0.6 (t= 0.72 , p= 0.474 )	6.786	0.004	45
1277	nessJan_umFeb_nessMar	JulianDay ~ nessJan + umFeb + nessMar + (1 | Studyarea)	405.424	416.783	−195.962	(Intercept) : 303.564 ± 8.829 (t= 34.38 , p= <0.001 ); nessJan : 8.403 ± 5.914 (t= 1.42 , p= 0.161 ); umFeb : 0.144 ± 0.091 (t= 1.58 , p= 0.119 ); nessMar : -17.736 ± 23.886 (t= -0.74 , p= 0.461 )	6.828	0.004	46
1307	nessJan_essmaxMar_umApr	JulianDay ~ nessJan + essmaxMar + umApr + (1 | Studyarea)	405.464	416.823	−195.982	(Intercept) : 301.055 ± 7.606 (t= 39.58 , p= <0.001 ); nessJan : 9.185 ± 4.438 (t= 2.07 , p= 0.043 ); essmaxMar : -0.427 ± 1.36 (t= -0.31 , p= 0.755 ); umApr : 0.209 ± 0.068 (t= 3.08 , p= 0.003 )	6.868	0.004	47
1334	nessJan_umApr_rrr24May	JulianDay ~ nessJan + umApr + rrr24May + (1 | Studyarea)	405.493	416.852	−195.997	(Intercept) : 300.922 ± 7.583 (t= 39.68 , p= <0.001 ); nessJan : 8.66 ± 4.282 (t= 2.02 , p= 0.048 ); umApr : 0.198 ± 0.069 (t= 2.87 , p= 0.006 ); rrr24May : 0.807 ± 1.036 (t= 0.78 , p= 0.439 )	6.897	0.004	48
1267	nessJan_essmaxFeb_tmApr	JulianDay ~ nessJan + essmaxFeb + tmApr + (1 | Studyarea)	405.545	416.904	−196.023	(Intercept) : 326.421 ± 9.775 (t= 33.39 , p= <0.001 ); nessJan : 8.027 ± 4.476 (t= 1.79 , p= 0.079 ); essmaxFeb : 1.264 ± 1.934 (t= 0.65 , p= 0.516 ); tmApr : -0.919 ± 0.429 (t= -2.14 , p= 0.037 )	6.949	0.004	49
145	nessJan_umApr	JulianDay ~ nessJan + umApr + (1 | Studyarea)	405.56	415.223	−197.254	(Intercept) : 301.066 ± 7.575 (t= 39.75 , p= <0.001 ); nessJan : 8.832 ± 4.261 (t= 2.07 , p= 0.043 ); umApr : 0.208 ± 0.067 (t= 3.1 , p= 0.003 )	6.964	0.004	50
1553	essmaxFeb_nessMar_tmApr	JulianDay ~ essmaxFeb + nessMar + tmApr + (1 | Studyarea)	405.638	416.997	−196.069	(Intercept) : 325.867 ± 9.93 (t= 32.82 , p= <0.001 ); essmaxFeb : 1.448 ± 2.068 (t= 0.7 , p= 0.487 ); nessMar : 7.734 ± 19.381 (t= 0.4 , p= 0.691 ); tmApr : -0.857 ± 0.439 (t= -1.95 , p= 0.056 )	7.042	0.003	51
494	Latitude_rrr24Jan_nessMar	JulianDay ~ Latitude + rrr24Jan + nessMar + (1 | Studyarea)	405.68	417.039	−196.090	(Intercept) : 183.975 ± 65.27 (t= 2.82 , p= 0.048 ); Latitude : 3.592 ± 1.816 (t= 1.98 , p= 0.119 ); rrr24Jan : 0.004 ± 0.672 (t= 0.01 , p= 0.996 ); nessMar : 11.169 ± 18.961 (t= 0.59 , p= 0.558 )	7.084	0.003	52
1721	essmaxMar_nessMar_rrr24May	JulianDay ~ essmaxMar + nessMar + rrr24May + (1 | Studyarea)	405.684	417.043	−196.092	(Intercept) : 311.087 ± 7.191 (t= 43.26 , p= <0.001 ); essmaxMar : -1.046 ± 1.962 (t= -0.53 , p= 0.596 ); nessMar : 22.257 ± 25.909 (t= 0.86 , p= 0.394 ); rrr24May : 1.599 ± 1.119 (t= 1.43 , p= 0.159 )	7.088	0.003	53
1769	nessMar_umApr_rrr24May	JulianDay ~ nessMar + umApr + rrr24May + (1 | Studyarea)	405.75	417.109	−196.125	(Intercept) : 301.609 ± 7.654 (t= 39.41 , p= <0.001 ); nessMar : 16.972 ± 17.901 (t= 0.95 , p= 0.347 ); umApr : 0.189 ± 0.071 (t= 2.68 , p= 0.010 ); rrr24May : 0.967 ± 1.065 (t= 0.91 , p= 0.368 )	7.154	0.003	54
1413	tmFeb_nessMar_rrr24May	JulianDay ~ tmFeb + nessMar + rrr24May + (1 | Studyarea)	405.753	417.112	−196.126	(Intercept) : 315.107 ± 7.35 (t= 42.87 , p= <0.001 ); tmFeb : -0.673 ± 0.349 (t= -1.93 , p= 0.059 ); nessMar : 0.548 ± 19.343 (t= 0.03 , p= 0.977 ); rrr24May : 2.006 ± 1.104 (t= 1.82 , p= 0.075 )	7.157	0.003	55
1717	essmaxMar_nessMar_tmApr	JulianDay ~ essmaxMar + nessMar + tmApr + (1 | Studyarea)	405.835	417.194	−196.168	(Intercept) : 326.052 ± 9.971 (t= 32.7 , p= <0.001 ); essmaxMar : -1.263 ± 1.936 (t= -0.65 , p= 0.517 ); nessMar : 23.213 ± 25.41 (t= 0.91 , p= 0.365 ); tmApr : -0.862 ± 0.441 (t= -1.95 , p= 0.056 )	7.239	0.003	56
546	Latitude_nessJan_tmMay	JulianDay ~ Latitude + nessJan + tmMay + (1 | Studyarea)	405.879	417.238	−196.189	(Intercept) : 178.313 ± 66.472 (t= 2.68 , p= 0.054 ); Latitude : 3.49 ± 1.844 (t= 1.89 , p= 0.131 ); nessJan : 7.725 ± 4.545 (t= 1.7 , p= 0.095 ); tmMay : 0.418 ± 0.58 (t= 0.72 , p= 0.474 )	7.283	0.003	57
1326	nessJan_tmApr_tmMay	JulianDay ~ nessJan + tmApr + tmMay + (1 | Studyarea)	405.892	417.251	−196.196	(Intercept) : 309.511 ± 14.177 (t= 21.83 , p= <0.001 ); nessJan : 8.969 ± 4.378 (t= 2.05 , p= 0.045 ); tmApr : -1.083 ± 0.436 (t= -2.48 , p= 0.016 ); tmMay : 0.918 ± 0.58 (t= 1.58 , p= 0.119 )	7.296	0.003	58
602	Latitude_tmMar_nessMar	JulianDay ~ Latitude + tmMar + nessMar + (1 | Studyarea)	405.953	417.312	−196.226	(Intercept) : 186.76 ± 64.795 (t= 2.88 , p= 0.045 ); Latitude : 3.622 ± 1.802 (t= 2.01 , p= 0.115 ); tmMar : -0.354 ± 0.351 (t= -1.01 , p= 0.318 ); nessMar : 5.43 ± 19.634 (t= 0.28 , p= 0.783 )	7.357	0.003	59
1122	umJan_nessJan_nessMar	JulianDay ~ umJan + nessJan + nessMar + (1 | Studyarea)	406.031	417.39	−196.266	(Intercept) : 304.919 ± 8.655 (t= 35.23 , p= <0.001 ); umJan : 0.121 ± 0.085 (t= 1.42 , p= 0.161 ); nessJan : 8.491 ± 5.942 (t= 1.43 , p= 0.159 ); nessMar : -16.019 ± 23.912 (t= -0.67 , p= 0.506 )	7.435	0.003	60
1323	nessJan_nessMar_umMay	JulianDay ~ nessJan + nessMar + umMay + (1 | Studyarea)	406.036	417.394	−196.268	(Intercept) : 306.335 ± 8.504 (t= 36.02 , p= <0.001 ); nessJan : 8.838 ± 5.953 (t= 1.48 , p= 0.143 ); nessMar : -11.577 ± 24.106 (t= -0.48 , p= 0.633 ); umMay : 0.135 ± 0.112 (t= 1.21 , p= 0.232 )	7.44	0.003	61
1271	nessJan_essmaxFeb_rrr24May	JulianDay ~ nessJan + essmaxFeb + rrr24May + (1 | Studyarea)	406.037	417.395	−196.268	(Intercept) : 310.597 ± 7.169 (t= 43.33 , p= <0.001 ); nessJan : 6.837 ± 4.577 (t= 1.49 , p= 0.141 ); essmaxFeb : 1.485 ± 2.035 (t= 0.73 , p= 0.469 ); rrr24May : 1.617 ± 1.121 (t= 1.44 , p= 0.155 )	7.441	0.003	62
611	Latitude_rrr24Mar_nessMar	JulianDay ~ Latitude + rrr24Mar + nessMar + (1 | Studyarea)	406.056	417.415	−196.278	(Intercept) : 184.002 ± 65.22 (t= 2.82 , p= 0.048 ); Latitude : 3.593 ± 1.815 (t= 1.98 , p= 0.119 ); rrr24Mar : -0.019 ± 0.556 (t= -0.03 , p= 0.973 ); nessMar : 11.17 ± 18.954 (t= 0.59 , p= 0.558 )	7.46	0.003	63
1003	essmaxJan_nessJan_tmApr	JulianDay ~ essmaxJan + nessJan + tmApr + (1 | Studyarea)	406.085	417.444	−196.292	(Intercept) : 326 ± 9.69 (t= 33.64 , p= <0.001 ); essmaxJan : -1.103 ± 1.186 (t= -0.93 , p= 0.357 ); nessJan : 15.065 ± 8.43 (t= 1.79 , p= 0.080 ); tmApr : -0.887 ± 0.423 (t= -2.1 , p= 0.041 )	7.489	0.003	64
235	nessMar_umApr	JulianDay ~ nessMar + umApr + (1 | Studyarea)	406.09	415.753	−197.519	(Intercept) : 301.84 ± 7.654 (t= 39.44 , p= <0.001 ); nessMar : 16.148 ± 17.848 (t= 0.9 , p= 0.370 ); umApr : 0.201 ± 0.069 (t= 2.9 , p= 0.005 )	7.494	0.003	65
1311	nessJan_umMar_nessMar	JulianDay ~ nessJan + umMar + nessMar + (1 | Studyarea)	406.099	417.458	−196.300	(Intercept) : 304.862 ± 8.956 (t= 34.04 , p= <0.001 ); nessJan : 9.719 ± 5.893 (t= 1.65 , p= 0.105 ); umMar : 0.126 ± 0.097 (t= 1.3 , p= 0.199 ); nessMar : -12.132 ± 24.016 (t= -0.51 , p= 0.615 )	7.503	0.003	66
485	Latitude_rrr24Jan_nessJan	JulianDay ~ Latitude + rrr24Jan + nessJan + (1 | Studyarea)	406.133	417.492	−196.317	(Intercept) : 183.913 ± 64.899 (t= 2.83 , p= 0.047 ); Latitude : 3.586 ± 1.805 (t= 1.99 , p= 0.118 ); rrr24Jan : -0.081 ± 0.659 (t= -0.12 , p= 0.903 ); nessJan : 7.596 ± 4.575 (t= 1.66 , p= 0.103 )	7.537	0.003	67
569	Latitude_rrr24Feb_nessMar	JulianDay ~ Latitude + rrr24Feb + nessMar + (1 | Studyarea)	406.196	417.555	−196.348	(Intercept) : 183.999 ± 65.225 (t= 2.82 , p= 0.048 ); Latitude : 3.592 ± 1.815 (t= 1.98 , p= 0.119 ); rrr24Feb : -0.007 ± 0.519 (t= -0.01 , p= 0.989 ); nessMar : 11.198 ± 19.087 (t= 0.59 , p= 0.560 )	7.6	0.003	68
1539	essmaxFeb_essmaxMar_nessMar	JulianDay ~ essmaxFeb + essmaxMar + nessMar + (1 | Studyarea)	406.262	417.621	−196.381	(Intercept) : 312.481 ± 7.196 (t= 43.42 , p= <0.001 ); essmaxFeb : 0.723 ± 2.203 (t= 0.33 , p= 0.744 ); essmaxMar : -0.402 ± 2.052 (t= -0.2 , p= 0.845 ); nessMar : 12.576 ± 28.43 (t= 0.44 , p= 0.660 )	7.666	0.003	69
1305	nessJan_essmaxMar_tmApr	JulianDay ~ nessJan + essmaxMar + tmApr + (1 | Studyarea)	406.275	417.634	−196.388	(Intercept) : 326.533 ± 9.841 (t= 33.18 , p= <0.001 ); nessJan : 9.074 ± 4.608 (t= 1.97 , p= 0.054 ); essmaxMar : -0.796 ± 1.421 (t= -0.56 , p= 0.578 ); tmApr : -0.914 ± 0.429 (t= -2.13 , p= 0.038 )	7.679	0.003	70
534	Latitude_nessJan_tmFeb	JulianDay ~ Latitude + nessJan + tmFeb + (1 | Studyarea)	406.286	417.645	−196.393	(Intercept) : 186.977 ± 64.312 (t= 2.91 , p= 0.044 ); Latitude : 3.566 ± 1.788 (t= 2 , p= 0.117 ); nessJan : 5.424 ± 4.959 (t= 1.09 , p= 0.279 ); tmFeb : -0.371 ± 0.353 (t= -1.05 , p= 0.298 )	7.69	0.003	71
1761	nessMar_tmApr_tmMay	JulianDay ~ nessMar + tmApr + tmMay + (1 | Studyarea)	406.302	417.661	−196.401	(Intercept) : 308.795 ± 14.631 (t= 21.11 , p= <0.001 ); nessMar : 16.796 ± 18.491 (t= 0.91 , p= 0.368 ); tmApr : -1.012 ± 0.448 (t= -2.26 , p= 0.028 ); tmMay : 0.917 ± 0.605 (t= 1.51 , p= 0.136 )	7.706	0.003	72
869	rrr24Jan_nessJan_umApr	JulianDay ~ rrr24Jan + nessJan + umApr + (1 | Studyarea)	406.357	417.716	−196.429	(Intercept) : 300.869 ± 7.511 (t= 40.06 , p= <0.001 ); rrr24Jan : -0.542 ± 0.629 (t= -0.86 , p= 0.393 ); nessJan : 9.175 ± 4.294 (t= 2.14 , p= 0.037 ); umApr : 0.221 ± 0.069 (t= 3.2 , p= 0.002 )	7.761	0.002	73
467	Latitude_tmJan_nessJan	JulianDay ~ Latitude + tmJan + nessJan + (1 | Studyarea)	406.36	417.719	−196.430	(Intercept) : 181.69 ± 65.881 (t= 2.76 , p= 0.051 ); Latitude : 3.603 ± 1.832 (t= 1.97 , p= 0.121 ); tmJan : 0.315 ± 0.474 (t= 0.67 , p= 0.509 ); nessJan : 9.324 ± 5.268 (t= 1.77 , p= 0.082 )	7.764	0.002	74
1299	nessJan_rrr24Mar_umApr	JulianDay ~ nessJan + rrr24Mar + umApr + (1 | Studyarea)	406.369	417.728	−196.435	(Intercept) : 300.749 ± 7.556 (t= 39.8 , p= <0.001 ); nessJan : 8.864 ± 4.26 (t= 2.08 , p= 0.042 ); rrr24Mar : -0.549 ± 0.534 (t= -1.03 , p= 0.309 ); umApr : 0.232 ± 0.071 (t= 3.27 , p= 0.002 )	7.773	0.002	75
1007	essmaxJan_nessJan_rrr24May	JulianDay ~ essmaxJan + nessJan + rrr24May + (1 | Studyarea)	406.424	417.783	−196.462	(Intercept) : 310.724 ± 7.074 (t= 43.92 , p= <0.001 ); essmaxJan : -1.319 ± 1.224 (t= -1.08 , p= 0.286 ); nessJan : 15.293 ± 8.643 (t= 1.77 , p= 0.082 ); rrr24May : 1.567 ± 1.086 (t= 1.44 , p= 0.155 )	7.828	0.002	76
476	Latitude_tmJan_nessMar	JulianDay ~ Latitude + tmJan + nessMar + (1 | Studyarea)	406.471	417.829	−196.485	(Intercept) : 184.112 ± 65.411 (t= 2.81 , p= 0.048 ); Latitude : 3.592 ± 1.819 (t= 1.97 , p= 0.120 ); tmJan : -0.023 ± 0.452 (t= -0.05 , p= 0.960 ); nessMar : 10.777 ± 20.428 (t= 0.53 , p= 0.600 )	7.875	0.002	77
1771	nessMar_tmMay_rrr24May	JulianDay ~ nessMar + tmMay + rrr24May + (1 | Studyarea)	406.518	417.877	−196.509	(Intercept) : 293.249 ± 15.274 (t= 19.2 , p= <0.001 ); nessMar : 17.523 ± 18.935 (t= 0.93 , p= 0.359 ); tmMay : 0.819 ± 0.616 (t= 1.33 , p= 0.189 ); rrr24May : 1.945 ± 1.14 (t= 1.71 , p= 0.094 )	7.922	0.002	78
539	Latitude_nessJan_rrr24Mar	JulianDay ~ Latitude + nessJan + rrr24Mar + (1 | Studyarea)	406.529	417.888	−196.514	(Intercept) : 183.611 ± 64.835 (t= 2.83 , p= 0.047 ); Latitude : 3.592 ± 1.804 (t= 1.99 , p= 0.118 ); nessJan : 7.559 ± 4.567 (t= 1.66 , p= 0.104 ); rrr24Mar : 0.006 ± 0.545 (t= 0.01 , p= 0.992 )	7.933	0.002	79
535	Latitude_nessJan_rrr24Feb	JulianDay ~ Latitude + nessJan + rrr24Feb + (1 | Studyarea)	406.638	417.997	−196.569	(Intercept) : 183.73 ± 64.825 (t= 2.83 , p= 0.047 ); Latitude : 3.592 ± 1.804 (t= 1.99 , p= 0.117 ); nessJan : 7.659 ± 4.605 (t= 1.66 , p= 0.102 ); rrr24Feb : -0.084 ± 0.509 (t= -0.16 , p= 0.870 )	8.042	0.002	80
1095	essmaxJan_nessMar_umApr	JulianDay ~ essmaxJan + nessMar + umApr + (1 | Studyarea)	406.656	418.015	−196.578	(Intercept) : 301.6 ± 7.687 (t= 39.23 , p= <0.001 ); essmaxJan : 0.617 ± 0.662 (t= 0.93 , p= 0.355 ); nessMar : 9.703 ± 19.149 (t= 0.51 , p= 0.614 ); umApr : 0.203 ± 0.069 (t= 2.93 , p= 0.005 )	8.06	0.002	81
143	nessJan_tmApr	JulianDay ~ nessJan + tmApr + (1 | Studyarea)	406.679	416.342	−197.813	(Intercept) : 325.978 ± 9.738 (t= 33.47 , p= <0.001 ); nessJan : 8.39 ± 4.417 (t= 1.9 , p= 0.063 ); tmApr : -0.88 ± 0.422 (t= -2.08 , p= 0.042 )	8.083	0.002	82
237	nessMar_rrr24May	JulianDay ~ nessMar + rrr24May + (1 | Studyarea)	406.702	416.366	−197.825	(Intercept) : 311.224 ± 7.184 (t= 43.32 , p= <0.001 ); nessMar : 12.752 ± 18.705 (t= 0.68 , p= 0.498 ); rrr24May : 1.502 ± 1.097 (t= 1.37 , p= 0.176 )	8.106	0.002	83
1325	nessJan_tmApr_umApr	JulianDay ~ nessJan + tmApr + umApr + (1 | Studyarea)	406.792	418.151	−196.646	(Intercept) : 294.322 ± 16.826 (t= 17.49 , p= <0.001 ); nessJan : 8.784 ± 4.295 (t= 2.04 , p= 0.046 ); tmApr : 0.298 ± 0.665 (t= 0.45 , p= 0.656 ); umApr : 0.247 ± 0.11 (t= 2.25 , p= 0.028 )	8.196	0.002	84
1691	rrr24Mar_nessMar_umApr	JulianDay ~ rrr24Mar + nessMar + umApr + (1 | Studyarea)	406.851	418.21	−196.675	(Intercept) : 301.493 ± 7.632 (t= 39.5 , p= <0.001 ); rrr24Mar : -0.562 ± 0.55 (t= -1.02 , p= 0.312 ); nessMar : 16.895 ± 17.864 (t= 0.95 , p= 0.348 ); umApr : 0.225 ± 0.073 (t= 3.08 , p= 0.003 )	8.255	0.002	85
642	Latitude_tmApr_rrr24May	JulianDay ~ Latitude + tmApr + rrr24May + (1 | Studyarea)	406.888	418.247	−196.694	(Intercept) : 197.511 ± 65.579 (t= 3.01 , p= 0.039 ); Latitude : 3.564 ± 1.819 (t= 1.96 , p= 0.122 ); tmApr : -0.874 ± 0.426 (t= -2.05 , p= 0.045 ); rrr24May : 1.577 ± 1.064 (t= 1.48 , p= 0.144 )	8.292	0.002	86
1357	tmFeb_essmaxFeb_nessMar	JulianDay ~ tmFeb + essmaxFeb + nessMar + (1 | Studyarea)	406.927	418.286	−196.713	(Intercept) : 317.177 ± 7.715 (t= 41.11 , p= <0.001 ); tmFeb : -0.685 ± 0.434 (t= -1.58 , p= 0.120 ); essmaxFeb : -1.606 ± 2.588 (t= -0.62 , p= 0.538 ); nessMar : 2.621 ± 19.978 (t= 0.13 , p= 0.896 )	8.331	0.002	87
538	Latitude_nessJan_tmMar	JulianDay ~ Latitude + nessJan + tmMar + (1 | Studyarea)	406.959	418.318	−196.730	(Intercept) : 185.628 ± 64.488 (t= 2.88 , p= 0.045 ); Latitude : 3.608 ± 1.793 (t= 2.01 , p= 0.115 ); nessJan : 6.573 ± 4.773 (t= 1.38 , p= 0.174 ); tmMar : -0.237 ± 0.347 (t= -0.68 , p= 0.498 )	8.363	0.002	88
233	nessMar_tmApr	JulianDay ~ nessMar + tmApr + (1 | Studyarea)	406.97	416.633	−197.959	(Intercept) : 325.309 ± 9.877 (t= 32.94 , p= <0.001 ); nessMar : 11.822 ± 18.39 (t= 0.64 , p= 0.523 ); tmApr : -0.811 ± 0.432 (t= -1.88 , p= 0.066 )	8.374	0.002	89
592	Latitude_umFeb_nessMar	JulianDay ~ Latitude + umFeb + nessMar + (1 | Studyarea)	407.006	418.365	−196.753	(Intercept) : 187.588 ± 65.528 (t= 2.86 , p= 0.046 ); Latitude : 3.238 ± 1.835 (t= 1.76 , p= 0.151 ); umFeb : 0.149 ± 0.091 (t= 1.64 , p= 0.107 ); nessMar : 3.879 ± 19.017 (t= 0.2 , p= 0.839 )	8.41	0.002	90
586	Latitude_essmaxFeb_rrr24May	JulianDay ~ Latitude + essmaxFeb + rrr24May + (1 | Studyarea)	407.047	418.405	−196.773	(Intercept) : 186.894 ± 66.745 (t= 2.8 , p= 0.049 ); Latitude : 3.466 ± 1.859 (t= 1.87 , p= 0.135 ); essmaxFeb : 1.866 ± 2.033 (t= 0.92 , p= 0.363 ); rrr24May : 1.657 ± 1.13 (t= 1.47 , p= 0.148 )	8.451	0.002	91
181	essmaxFeb_nessMar	JulianDay ~ essmaxFeb + nessMar + (1 | Studyarea)	407.12	416.783	−198.034	(Intercept) : 312.486 ± 7.194 (t= 43.44 , p= <0.001 ); essmaxFeb : 0.845 ± 2.096 (t= 0.4 , p= 0.688 ); nessMar : 8.599 ± 19.861 (t= 0.43 , p= 0.667 )	8.524	0.002	92
582	Latitude_essmaxFeb_tmApr	JulianDay ~ Latitude + essmaxFeb + tmApr + (1 | Studyarea)	407.127	418.485	−196.813	(Intercept) : 195.63 ± 64.918 (t= 3.01 , p= 0.039 ); Latitude : 3.648 ± 1.799 (t= 2.03 , p= 0.113 ); essmaxFeb : 1.666 ± 1.955 (t= 0.85 , p= 0.398 ); tmApr : -0.875 ± 0.435 (t= -2.01 , p= 0.049 )	8.531	0.002	93
1760	nessMar_tmApr_umApr	JulianDay ~ nessMar + tmApr + umApr + (1 | Studyarea)	407.13	418.489	−196.815	(Intercept) : 292.885 ± 17.337 (t= 16.89 , p= <0.001 ); nessMar : 17.078 ± 18.035 (t= 0.95 , p= 0.348 ); tmApr : 0.394 ± 0.686 (t= 0.57 , p= 0.568 ); umApr : 0.253 ± 0.114 (t= 2.22 , p= 0.030 )	8.534	0.002	94
1309	nessJan_essmaxMar_rrr24May	JulianDay ~ nessJan + essmaxMar + rrr24May + (1 | Studyarea)	407.143	418.502	−196.821	(Intercept) : 310.979 ± 7.196 (t= 43.22 , p= <0.001 ); nessJan : 7.734 ± 4.688 (t= 1.65 , p= 0.105 ); essmaxMar : -0.487 ± 1.446 (t= -0.34 , p= 0.737 ); rrr24May : 1.419 ± 1.085 (t= 1.31 , p= 0.196 )	8.547	0.002	95
959	rrr24Jan_nessMar_umApr	JulianDay ~ rrr24Jan + nessMar + umApr + (1 | Studyarea)	407.158	418.517	−196.829	(Intercept) : 301.728 ± 7.614 (t= 39.63 , p= <0.001 ); rrr24Jan : -0.418 ± 0.647 (t= -0.64 , p= 0.522 ); nessMar : 16.11 ± 17.959 (t= 0.9 , p= 0.374 ); umApr : 0.211 ± 0.071 (t= 2.96 , p= 0.005 )	8.562	0.002	96
1766	nessMar_rrr24Apr_rrr24May	JulianDay ~ nessMar + rrr24Apr + rrr24May + (1 | Studyarea)	407.186	418.545	−196.843	(Intercept) : 310.354 ± 7.202 (t= 43.09 , p= <0.001 ); nessMar : 16.293 ± 18.997 (t= 0.86 , p= 0.395 ); rrr24Apr : 0.645 ± 0.616 (t= 1.05 , p= 0.300 ); rrr24May : 1.44 ± 1.098 (t= 1.31 , p= 0.195 )	8.59	0.002	97
996	essmaxJan_nessJan_essmaxFeb	JulianDay ~ essmaxJan + nessJan + essmaxFeb + (1 | Studyarea)	407.229	418.588	−196.865	(Intercept) : 312.07 ± 7.097 (t= 43.97 , p= <0.001 ); essmaxJan : -1.018 ± 1.25 (t= -0.81 , p= 0.419 ); nessJan : 13.55 ± 8.951 (t= 1.51 , p= 0.136 ); essmaxFeb : 0.413 ± 2.013 (t= 0.21 , p= 0.838 )	8.633	0.002	98
1409	tmFeb_nessMar_tmApr	JulianDay ~ tmFeb + nessMar + tmApr + (1 | Studyarea)	407.306	418.665	−196.903	(Intercept) : 328.83 ± 10.033 (t= 32.77 , p= <0.001 ); tmFeb : -0.53 ± 0.337 (t= -1.57 , p= 0.122 ); nessMar : 1.776 ± 19.254 (t= 0.09 , p= 0.927 ); tmApr : -0.817 ± 0.427 (t= -1.92 , p= 0.061 )	8.71	0.002	99
219	essmaxMar_nessMar	JulianDay ~ essmaxMar + nessMar + (1 | Studyarea)	407.333	416.996	−198.140	(Intercept) : 312.553 ± 7.193 (t= 43.45 , p= <0.001 ); essmaxMar : -0.592 ± 1.953 (t= -0.3 , p= 0.763 ); nessMar : 16.329 ± 25.792 (t= 0.63 , p= 0.529 )	8.737	0.001	100
1411	tmFeb_nessMar_umApr	JulianDay ~ tmFeb + nessMar + umApr + (1 | Studyarea)	407.373	418.732	−196.937	(Intercept) : 305.056 ± 8.027 (t= 38 , p= <0.001 ); tmFeb : -0.411 ± 0.331 (t= -1.24 , p= 0.220 ); nessMar : 8.096 ± 18.927 (t= 0.43 , p= 0.671 ); umApr : 0.19 ± 0.07 (t= 2.74 , p= 0.008 )	8.777	0.001	101
147	nessJan_rrr24May	JulianDay ~ nessJan + rrr24May + (1 | Studyarea)	407.378	417.041	−198.163	(Intercept) : 310.989 ± 7.173 (t= 43.36 , p= <0.001 ); nessJan : 7.338 ± 4.504 (t= 1.63 , p= 0.109 ); rrr24May : 1.395 ± 1.074 (t= 1.3 , p= 0.200 )	8.782	0.001	102
561	Latitude_tmFeb_rrr24May	JulianDay ~ Latitude + tmFeb + rrr24May + (1 | Studyarea)	407.411	418.77	−196.955	(Intercept) : 192.76 ± 65.098 (t= 2.96 , p= 0.041 ); Latitude : 3.419 ± 1.81 (t= 1.89 , p= 0.132 ); tmFeb : -0.671 ± 0.326 (t= -2.05 , p= 0.045 ); rrr24May : 1.937 ± 1.094 (t= 1.77 , p= 0.082 )	8.815	0.001	103
1336	nessJan_tmMay_rrr24May	JulianDay ~ nessJan + tmMay + rrr24May + (1 | Studyarea)	407.412	418.771	−196.956	(Intercept) : 294.448 ± 14.825 (t= 19.86 , p= <0.001 ); nessJan : 7.598 ± 4.487 (t= 1.69 , p= 0.096 ); tmMay : 0.757 ± 0.595 (t= 1.27 , p= 0.209 ); rrr24May : 1.784 ± 1.112 (t= 1.6 , p= 0.114 )	8.816	0.001	104
1554	essmaxFeb_nessMar_rrr24Apr	JulianDay ~ essmaxFeb + nessMar + rrr24Apr + (1 | Studyarea)	407.421	418.779	−196.960	(Intercept) : 311.473 ± 7.213 (t= 43.18 , p= <0.001 ); essmaxFeb : 0.929 ± 2.093 (t= 0.44 , p= 0.659 ); nessMar : 12.268 ± 20.092 (t= 0.61 , p= 0.544 ); rrr24Apr : 0.698 ± 0.623 (t= 1.12 , p= 0.268 )	8.825	0.001	105
1093	essmaxJan_nessMar_tmApr	JulianDay ~ essmaxJan + nessMar + tmApr + (1 | Studyarea)	407.476	418.835	−196.988	(Intercept) : 325.61 ± 9.917 (t= 32.83 , p= <0.001 ); essmaxJan : 0.635 ± 0.686 (t= 0.93 , p= 0.359 ); nessMar : 5.154 ± 19.758 (t= 0.26 , p= 0.795 ); tmApr : -0.837 ± 0.433 (t= -1.93 , p= 0.059 )	8.88	0.001	106
527	Latitude_umJan_nessMar	JulianDay ~ Latitude + umJan + nessMar + (1 | Studyarea)	407.512	418.871	−197.006	(Intercept) : 186.23 ± 64.72 (t= 2.88 , p= 0.045 ); Latitude : 3.309 ± 1.81 (t= 1.83 , p= 0.140 ); umJan : 0.129 ± 0.085 (t= 1.52 , p= 0.135 ); nessMar : 5.771 ± 18.913 (t= 0.31 , p= 0.761 )	8.916	0.001	107
1264	nessJan_essmaxFeb_essmaxMar	JulianDay ~ nessJan + essmaxFeb + essmaxMar + (1 | Studyarea)	407.525	418.884	−197.013	(Intercept) : 312.132 ± 7.184 (t= 43.45 , p= <0.001 ); nessJan : 7.593 ± 4.801 (t= 1.58 , p= 0.120 ); essmaxFeb : 0.677 ± 1.994 (t= 0.34 , p= 0.736 ); essmaxMar : -0.347 ± 1.464 (t= -0.24 , p= 0.814 )	8.929	0.001	108
1257	nessJan_rrr24Feb_umApr	JulianDay ~ nessJan + rrr24Feb + umApr + (1 | Studyarea)	407.561	418.92	−197.030	(Intercept) : 301.221 ± 7.599 (t= 39.64 , p= <0.001 ); nessJan : 9.02 ± 4.338 (t= 2.08 , p= 0.042 ); rrr24Feb : -0.147 ± 0.477 (t= -0.31 , p= 0.759 ); umApr : 0.209 ± 0.068 (t= 3.09 , p= 0.003 )	8.965	0.001	109
644	Latitude_rrr24Apr_umApr	JulianDay ~ Latitude + rrr24Apr + umApr + (1 | Studyarea)	407.564	418.922	−197.032	(Intercept) : 195.476 ± 67.012 (t= 2.92 , p= 0.043 ); Latitude : 2.879 ± 1.877 (t= 1.53 , p= 0.198 ); rrr24Apr : -1.28 ± 0.852 (t= -1.5 , p= 0.139 ); umApr : 0.3 ± 0.102 (t= 2.94 , p= 0.005 )	8.968	0.001	110
1324	nessJan_tmApr_rrr24Apr	JulianDay ~ nessJan + tmApr + rrr24Apr + (1 | Studyarea)	407.647	419.006	−197.074	(Intercept) : 328.284 ± 12.179 (t= 26.96 , p= <0.001 ); nessJan : 8.361 ± 4.454 (t= 1.88 , p= 0.066 ); tmApr : -1.004 ± 0.579 (t= -1.74 , p= 0.088 ); rrr24Apr : -0.254 ± 0.797 (t= -0.32 , p= 0.752 )	9.051	0.001	111
1097	essmaxJan_nessMar_rrr24May	JulianDay ~ essmaxJan + nessMar + rrr24May + (1 | Studyarea)	407.656	419.014	−197.078	(Intercept) : 311.229 ± 7.217 (t= 43.12 , p= <0.001 ); essmaxJan : 0.422 ± 0.705 (t= 0.6 , p= 0.552 ); nessMar : 8.204 ± 20.283 (t= 0.4 , p= 0.687 ); rrr24May : 1.41 ± 1.114 (t= 1.27 , p= 0.211 )	9.06	0.001	112
1718	essmaxMar_nessMar_rrr24Apr	JulianDay ~ essmaxMar + nessMar + rrr24Apr + (1 | Studyarea)	407.676	419.034	−197.088	(Intercept) : 311.568 ± 7.211 (t= 43.21 , p= <0.001 ); essmaxMar : -0.57 ± 1.95 (t= -0.29 , p= 0.771 ); nessMar : 19.974 ± 25.965 (t= 0.77 , p= 0.445 ); rrr24Apr : 0.686 ± 0.624 (t= 1.1 , p= 0.276 )	9.08	0.001	113
806	tmJan_nessMar_umApr	JulianDay ~ tmJan + nessMar + umApr + (1 | Studyarea)	407.687	419.046	−197.093	(Intercept) : 302.737 ± 7.651 (t= 39.57 , p= <0.001 ); tmJan : -0.357 ± 0.442 (t= -0.81 , p= 0.423 ); nessMar : 10.587 ± 19.239 (t= 0.55 , p= 0.584 ); umApr : 0.216 ± 0.072 (t= 3.01 , p= 0.004 )	9.091	0.001	114
716	tmJan_nessJan_umApr	JulianDay ~ tmJan + nessJan + umApr + (1 | Studyarea)	407.708	419.066	−197.104	(Intercept) : 301.163 ± 7.701 (t= 39.11 , p= <0.001 ); tmJan : -0.037 ± 0.464 (t= -0.08 , p= 0.937 ); nessJan : 8.639 ± 4.969 (t= 1.74 , p= 0.088 ); umApr : 0.21 ± 0.07 (t= 2.99 , p= 0.004 )	9.112	0.001	115
1395	tmFeb_essmaxMar_nessMar	JulianDay ~ tmFeb + essmaxMar + nessMar + (1 | Studyarea)	407.711	419.07	−197.106	(Intercept) : 316.177 ± 7.525 (t= 42.01 , p= <0.001 ); tmFeb : -0.555 ± 0.372 (t= -1.49 , p= 0.142 ); essmaxMar : 0.49 ± 2.065 (t= 0.24 , p= 0.813 ); nessMar : -3.887 ± 28.915 (t= -0.13 , p= 0.894 )	9.115	0.001	116
136	nessJan_essmaxFeb	JulianDay ~ nessJan + essmaxFeb + (1 | Studyarea)	407.726	417.389	−198.337	(Intercept) : 312.121 ± 7.167 (t= 43.55 , p= <0.001 ); nessJan : 7.304 ± 4.606 (t= 1.59 , p= 0.118 ); essmaxFeb : 0.689 ± 1.976 (t= 0.35 , p= 0.729 )	9.13	0.001	117
1041	essmaxJan_essmaxFeb_nessMar	JulianDay ~ essmaxJan + essmaxFeb + nessMar + (1 | Studyarea)	407.757	419.115	−197.128	(Intercept) : 312.361 ± 7.234 (t= 43.18 , p= <0.001 ); essmaxJan : 0.577 ± 0.709 (t= 0.81 , p= 0.420 ); essmaxFeb : 1.002 ± 2.11 (t= 0.48 , p= 0.637 ); nessMar : 2.075 ± 21.467 (t= 0.1 , p= 0.923 )	9.161	0.001	118
1246	nessJan_tmFeb_rrr24May	JulianDay ~ nessJan + tmFeb + rrr24May + (1 | Studyarea)	407.771	419.13	−197.136	(Intercept) : 314.157 ± 7.369 (t= 42.63 , p= <0.001 ); nessJan : 4.144 ± 4.941 (t= 0.84 , p= 0.405 ); tmFeb : -0.545 ± 0.363 (t= -1.5 , p= 0.139 ); rrr24May : 1.867 ± 1.109 (t= 1.68 , p= 0.098 )	9.175	0.001	119
638	Latitude_nessMar_umMay	JulianDay ~ Latitude + nessMar + umMay + (1 | Studyarea)	407.811	419.17	−197.155	(Intercept) : 190.031 ± 66.075 (t= 2.88 , p= 0.045 ); Latitude : 3.257 ± 1.855 (t= 1.76 , p= 0.151 ); nessMar : 11.442 ± 18.702 (t= 0.61 , p= 0.543 ); umMay : 0.135 ± 0.113 (t= 1.2 , p= 0.236 )	9.215	0.001	120
1000	essmaxJan_nessJan_essmaxMar	JulianDay ~ essmaxJan + nessJan + essmaxMar + (1 | Studyarea)	407.83	419.188	−197.165	(Intercept) : 312.131 ± 7.113 (t= 43.88 , p= <0.001 ); essmaxJan : -1.08 ± 1.233 (t= -0.88 , p= 0.385 ); nessJan : 14.402 ± 8.879 (t= 1.62 , p= 0.111 ); essmaxMar : -0.426 ± 1.458 (t= -0.29 , p= 0.771 )	9.234	0.001	121
1244	nessJan_tmFeb_umApr	JulianDay ~ nessJan + tmFeb + umApr + (1 | Studyarea)	407.861	419.22	−197.181	(Intercept) : 302.959 ± 8.02 (t= 37.78 , p= <0.001 ); nessJan : 7.44 ± 4.723 (t= 1.58 , p= 0.121 ); tmFeb : -0.236 ± 0.336 (t= -0.7 , p= 0.486 ); umApr : 0.202 ± 0.068 (t= 2.96 , p= 0.005 )	9.265	0.001	122
1331	nessJan_rrr24Apr_rrr24May	JulianDay ~ nessJan + rrr24Apr + rrr24May + (1 | Studyarea)	407.886	419.245	−197.193	(Intercept) : 310.168 ± 7.199 (t= 43.09 , p= <0.001 ); nessJan : 7.737 ± 4.515 (t= 1.71 , p= 0.092 ); rrr24Apr : 0.635 ± 0.596 (t= 1.07 , p= 0.291 ); rrr24May : 1.317 ± 1.075 (t= 1.22 , p= 0.226 )	9.29	0.001	123
1759	nessMar_tmApr_rrr24Apr	JulianDay ~ nessMar + tmApr + rrr24Apr + (1 | Studyarea)	407.889	419.247	−197.194	(Intercept) : 326.927 ± 12.551 (t= 26.05 , p= <0.001 ); nessMar : 10.944 ± 19.03 (t= 0.58 , p= 0.568 ); tmApr : -0.897 ± 0.6 (t= -1.5 , p= 0.140 ); rrr24Apr : -0.177 ± 0.841 (t= -0.21 , p= 0.834 )	9.293	0.001	124
867	rrr24Jan_nessJan_tmApr	JulianDay ~ rrr24Jan + nessJan + tmApr + (1 | Studyarea)	407.911	419.27	−197.206	(Intercept) : 326.824 ± 9.901 (t= 33.01 , p= <0.001 ); rrr24Jan : -0.324 ± 0.648 (t= -0.5 , p= 0.619 ); nessJan : 8.579 ± 4.465 (t= 1.92 , p= 0.060 ); tmApr : -0.914 ± 0.431 (t= -2.12 , p= 0.038 )	9.315	0.001	125
584	Latitude_essmaxFeb_umApr	JulianDay ~ Latitude + essmaxFeb + umApr + (1 | Studyarea)	407.958	419.317	−197.229	(Intercept) : 191.422 ± 66.591 (t= 2.87 , p= 0.045 ); Latitude : 3.11 ± 1.86 (t= 1.67 , p= 0.169 ); essmaxFeb : 0.973 ± 1.881 (t= 0.52 , p= 0.607 ); umApr : 0.185 ± 0.069 (t= 2.67 , p= 0.010 )	9.362	0.001	126
1268	nessJan_essmaxFeb_rrr24Apr	JulianDay ~ nessJan + essmaxFeb + rrr24Apr + (1 | Studyarea)	407.979	419.337	−197.239	(Intercept) : 311.11 ± 7.195 (t= 43.24 , p= <0.001 ); nessJan : 7.678 ± 4.603 (t= 1.67 , p= 0.101 ); essmaxFeb : 0.87 ± 1.976 (t= 0.44 , p= 0.661 ); rrr24Apr : 0.706 ± 0.603 (t= 1.17 , p= 0.247 )	9.383	0.001	127
102	essmaxJan_nessJan	JulianDay ~ essmaxJan + nessJan + (1 | Studyarea)	408.053	417.716	−198.500	(Intercept) : 312.121 ± 7.094 (t= 44 , p= <0.001 ); essmaxJan : -1.06 ± 1.221 (t= -0.87 , p= 0.389 ); nessJan : 13.932 ± 8.666 (t= 1.61 , p= 0.114 )	9.457	0.001	128
1562	essmaxFeb_tmApr_rrr24May	JulianDay ~ essmaxFeb + tmApr + rrr24May + (1 | Studyarea)	408.055	419.414	−197.277	(Intercept) : 325.708 ± 9.737 (t= 33.45 , p= <0.001 ); essmaxFeb : 2.751 ± 1.995 (t= 1.38 , p= 0.174 ); tmApr : -0.969 ± 0.43 (t= -2.25 , p= 0.028 ); rrr24May : 2.066 ± 1.101 (t= 1.88 , p= 0.066 )	9.459	0.001	129
1556	essmaxFeb_nessMar_tmMay	JulianDay ~ essmaxFeb + nessMar + tmMay + (1 | Studyarea)	408.062	419.42	−197.281	(Intercept) : 302.166 ± 15.294 (t= 19.76 , p= <0.001 ); essmaxFeb : 0.336 ± 2.208 (t= 0.15 , p= 0.880 ); nessMar : 12.593 ± 20.612 (t= 0.61 , p= 0.544 ); tmMay : 0.484 ± 0.634 (t= 0.76 , p= 0.449 )	9.466	0.001	130
1079	essmaxJan_essmaxMar_nessMar	JulianDay ~ essmaxJan + essmaxMar + nessMar + (1 | Studyarea)	408.069	419.428	−197.285	(Intercept) : 312.461 ± 7.229 (t= 43.22 , p= <0.001 ); essmaxJan : 0.531 ± 0.71 (t= 0.75 , p= 0.458 ); essmaxMar : -0.464 ± 1.967 (t= -0.24 , p= 0.815 ); nessMar : 9.588 ± 27.409 (t= 0.35 , p= 0.728 )	9.473	0.001	131
961	rrr24Jan_nessMar_rrr24May	JulianDay ~ rrr24Jan + nessMar + rrr24May + (1 | Studyarea)	408.105	419.464	−197.303	(Intercept) : 311.301 ± 7.204 (t= 43.21 , p= <0.001 ); rrr24Jan : -0.09 ± 0.669 (t= -0.13 , p= 0.893 ); nessMar : 12.723 ± 18.88 (t= 0.67 , p= 0.503 ); rrr24May : 1.514 ± 1.11 (t= 1.36 , p= 0.178 )	9.509	0.001	132
1004	essmaxJan_nessJan_rrr24Apr	JulianDay ~ essmaxJan + nessJan + rrr24Apr + (1 | Studyarea)	408.108	419.467	−197.304	(Intercept) : 311.051 ± 7.108 (t= 43.76 , p= <0.001 ); essmaxJan : -1.235 ± 1.223 (t= -1.01 , p= 0.317 ); nessJan : 15.452 ± 8.71 (t= 1.77 , p= 0.082 ); rrr24Apr : 0.754 ± 0.602 (t= 1.25 , p= 0.215 )	9.512	0.001	133
1489	rrr24Feb_nessMar_umApr	JulianDay ~ rrr24Feb + nessMar + umApr + (1 | Studyarea)	408.113	419.471	−197.306	(Intercept) : 301.907 ± 7.687 (t= 39.28 , p= <0.001 ); rrr24Feb : -0.066 ± 0.491 (t= -0.13 , p= 0.894 ); nessMar : 16.476 ± 18.146 (t= 0.91 , p= 0.368 ); umApr : 0.202 ± 0.07 (t= 2.88 , p= 0.006 )	9.517	0.001	134
626	Latitude_umMar_nessMar	JulianDay ~ Latitude + umMar + nessMar + (1 | Studyarea)	408.226	419.585	−197.363	(Intercept) : 187.108 ± 65.012 (t= 2.88 , p= 0.045 ); Latitude : 3.322 ± 1.823 (t= 1.82 , p= 0.141 ); umMar : 0.112 ± 0.098 (t= 1.13 , p= 0.262 ); nessMar : 12.973 ± 18.811 (t= 0.69 , p= 0.493 )	9.63	0.001	135
16	nessMar	JulianDay ~ nessMar + (1 | Studyarea)	408.231	416.114	−199.771	(Intercept) : 312.582 ± 7.189 (t= 43.48 , p= <0.001 ); nessMar : 11.001 ± 18.79 (t= 0.59 , p= 0.561 )	9.635	0.001	136
537	Latitude_nessJan_umFeb	JulianDay ~ Latitude + nessJan + umFeb + (1 | Studyarea)	408.242	419.601	−197.371	(Intercept) : 186.851 ± 64.864 (t= 2.88 , p= 0.045 ); Latitude : 3.292 ± 1.817 (t= 1.81 , p= 0.142 ); nessJan : 5.913 ± 4.646 (t= 1.27 , p= 0.208 ); umFeb : 0.124 ± 0.09 (t= 1.37 , p= 0.176 )	9.646	0.001	137
1720	essmaxMar_nessMar_tmMay	JulianDay ~ essmaxMar + nessMar + tmMay + (1 | Studyarea)	408.261	419.62	−197.380	(Intercept) : 301.795 ± 14.824 (t= 20.36 , p= <0.001 ); essmaxMar : -0.466 ± 1.965 (t= -0.24 , p= 0.813 ); nessMar : 17.826 ± 25.941 (t= 0.69 , p= 0.495 ); tmMay : 0.502 ± 0.606 (t= 0.83 , p= 0.411 )	9.665	0.001	138
957	rrr24Jan_nessMar_tmApr	JulianDay ~ rrr24Jan + nessMar + tmApr + (1 | Studyarea)	408.303	419.662	−197.401	(Intercept) : 325.85 ± 10.054 (t= 32.41 , p= <0.001 ); rrr24Jan : -0.21 ± 0.665 (t= -0.32 , p= 0.753 ); nessMar : 11.706 ± 18.55 (t= 0.63 , p= 0.531 ); tmApr : -0.832 ± 0.441 (t= -1.89 , p= 0.065 )	9.707	0.001	139
1781	tmApr_tmMay_rrr24May	JulianDay ~ tmApr + tmMay + rrr24May + (1 | Studyarea)	408.305	419.663	−197.402	(Intercept) : 302.462 ± 14.637 (t= 20.66 , p= <0.001 ); tmApr : -1.152 ± 0.439 (t= -2.62 , p= 0.011 ); tmMay : 1.231 ± 0.608 (t= 2.03 , p= 0.048 ); rrr24May : 2.339 ± 1.093 (t= 2.14 , p= 0.037 )	9.709	0.001	140
1290	nessJan_tmMar_umApr	JulianDay ~ nessJan + tmMar + umApr + (1 | Studyarea)	408.346	419.705	−197.423	(Intercept) : 300.698 ± 8.886 (t= 33.84 , p= <0.001 ); nessJan : 8.954 ± 4.558 (t= 1.96 , p= 0.055 ); tmMar : 0.026 ± 0.337 (t= 0.08 , p= 0.938 ); umApr : 0.21 ± 0.07 (t= 2.99 , p= 0.004 )	9.75	0.001	141
1242	nessJan_tmFeb_tmApr	JulianDay ~ nessJan + tmFeb + tmApr + (1 | Studyarea)	408.356	419.715	−197.428	(Intercept) : 328.157 ± 9.928 (t= 33.05 , p= <0.001 ); nessJan : 6.341 ± 4.842 (t= 1.31 , p= 0.196 ); tmFeb : -0.355 ± 0.344 (t= -1.03 , p= 0.306 ); tmApr : -0.87 ± 0.422 (t= -2.06 , p= 0.044 )	9.76	0.001	142
1657	tmMar_nessMar_rrr24May	JulianDay ~ tmMar + nessMar + rrr24May + (1 | Studyarea)	408.378	419.737	−197.439	(Intercept) : 315.056 ± 8.107 (t= 38.86 , p= <0.001 ); tmMar : -0.356 ± 0.349 (t= -1.02 , p= 0.312 ); nessMar : 7.035 ± 19.52 (t= 0.36 , p= 0.720 ); rrr24May : 1.531 ± 1.097 (t= 1.4 , p= 0.168 )	9.782	0.001	143
1765	nessMar_rrr24Apr_tmMay	JulianDay ~ nessMar + rrr24Apr + tmMay + (1 | Studyarea)	408.383	419.741	−197.441	(Intercept) : 293.985 ± 15.451 (t= 19.03 , p= <0.001 ); nessMar : 20.506 ± 19.481 (t= 1.05 , p= 0.297 ); rrr24Apr : 0.952 ± 0.649 (t= 1.47 , p= 0.148 ); tmMay : 0.803 ± 0.625 (t= 1.28 , p= 0.204 )	9.787	0.001	144
1693	rrr24Mar_nessMar_rrr24May	JulianDay ~ rrr24Mar + nessMar + rrr24May + (1 | Studyarea)	408.402	419.761	−197.451	(Intercept) : 311.432 ± 7.233 (t= 43.06 , p= <0.001 ); rrr24Mar : -0.153 ± 0.561 (t= -0.27 , p= 0.786 ); nessMar : 12.868 ± 18.865 (t= 0.68 , p= 0.498 ); rrr24May : 1.556 ± 1.123 (t= 1.39 , p= 0.172 )	9.806	0.001	145
140	nessJan_essmaxMar	JulianDay ~ nessJan + essmaxMar + (1 | Studyarea)	408.404	418.067	−198.675	(Intercept) : 312.222 ± 7.187 (t= 43.44 , p= <0.001 ); nessJan : 7.818 ± 4.715 (t= 1.66 , p= 0.103 ); essmaxMar : -0.361 ± 1.452 (t= -0.25 , p= 0.804 )	9.808	0.001	146
550	Latitude_tmFeb_essmaxFeb	JulianDay ~ Latitude + tmFeb + essmaxFeb + (1 | Studyarea)	408.415	419.774	−197.458	(Intercept) : 189.267 ± 64.398 (t= 2.94 , p= 0.042 ); Latitude : 3.577 ± 1.79 (t= 2 , p= 0.117 ); tmFeb : -0.701 ± 0.421 (t= -1.66 , p= 0.102 ); essmaxFeb : -1.623 ± 2.541 (t= -0.64 , p= 0.526 )	9.819	0.001	147
1297	nessJan_rrr24Mar_tmApr	JulianDay ~ nessJan + rrr24Mar + tmApr + (1 | Studyarea)	408.435	419.794	−197.468	(Intercept) : 326.631 ± 9.986 (t= 32.71 , p= <0.001 ); nessJan : 8.377 ± 4.453 (t= 1.88 , p= 0.065 ); rrr24Mar : -0.175 ± 0.536 (t= -0.33 , p= 0.745 ); tmApr : -0.902 ± 0.431 (t= -2.09 , p= 0.041 )	9.839	0.001	148
234	nessMar_rrr24Apr	JulianDay ~ nessMar + rrr24Apr + (1 | Studyarea)	408.48	418.143	−198.713	(Intercept) : 311.593 ± 7.206 (t= 43.24 , p= <0.001 ); nessMar : 14.854 ± 19.074 (t= 0.78 , p= 0.439 ); rrr24Apr : 0.688 ± 0.618 (t= 1.11 , p= 0.271 )	9.884	0.001	149
905	rrr24Jan_essmaxFeb_nessMar	JulianDay ~ rrr24Jan + essmaxFeb + nessMar + (1 | Studyarea)	408.516	419.875	−197.508	(Intercept) : 312.493 ± 7.228 (t= 43.23 , p= <0.001 ); rrr24Jan : -0.007 ± 0.678 (t= -0.01 , p= 0.991 ); essmaxFeb : 0.844 ± 2.117 (t= 0.4 , p= 0.692 ); nessMar : 8.621 ± 20.045 (t= 0.43 , p= 0.669 )	9.92	0.001	150
620	Latitude_essmaxMar_tmApr	JulianDay ~ Latitude + essmaxMar + tmApr + (1 | Studyarea)	408.522	419.881	−197.511	(Intercept) : 194.249 ± 65.012 (t= 2.99 , p= 0.040 ); Latitude : 3.67 ± 1.802 (t= 2.04 , p= 0.112 ); essmaxMar : -0.03 ± 1.405 (t= -0.02 , p= 0.983 ); tmApr : -0.82 ± 0.436 (t= -1.88 , p= 0.065 )	9.926	0.001	151
808	tmJan_nessMar_rrr24May	JulianDay ~ tmJan + nessMar + rrr24May + (1 | Studyarea)	408.523	419.882	−197.512	(Intercept) : 312.232 ± 7.412 (t= 42.13 , p= <0.001 ); tmJan : -0.249 ± 0.478 (t= -0.52 , p= 0.604 ); nessMar : 8.827 ± 20.306 (t= 0.43 , p= 0.666 ); rrr24May : 1.708 ± 1.172 (t= 1.46 , p= 0.151 )	9.927	0.001	152
714	tmJan_nessJan_tmApr	JulianDay ~ tmJan + nessJan + tmApr + (1 | Studyarea)	408.552	419.911	−197.526	(Intercept) : 324.477 ± 10.219 (t= 31.75 , p= <0.001 ); tmJan : 0.242 ± 0.466 (t= 0.52 , p= 0.606 ); nessJan : 9.725 ± 5.136 (t= 1.89 , p= 0.064 ); tmApr : -0.86 ± 0.426 (t= -2.02 , p= 0.049 )	9.956	0.001	153
548	Latitude_nessJan_umMay	JulianDay ~ Latitude + nessJan + umMay + (1 | Studyarea)	408.569	419.928	−197.535	(Intercept) : 188.89 ± 65.593 (t= 2.88 , p= 0.045 ); Latitude : 3.3 ± 1.841 (t= 1.79 , p= 0.145 ); nessJan : 7.116 ± 4.535 (t= 1.57 , p= 0.122 ); umMay : 0.118 ± 0.111 (t= 1.06 , p= 0.292 )	9.973	0.001	154
541	Latitude_nessJan_umMar	JulianDay ~ Latitude + nessJan + umMar + (1 | Studyarea)	408.582	419.941	−197.541	(Intercept) : 186.724 ± 64.606 (t= 2.89 , p= 0.045 ); Latitude : 3.318 ± 1.811 (t= 1.83 , p= 0.139 ); nessJan : 7.822 ± 4.515 (t= 1.73 , p= 0.089 ); umMar : 0.114 ± 0.096 (t= 1.19 , p= 0.240 )	9.986	0.001	155
58	Latitude_tmApr	JulianDay ~ Latitude + tmApr + (1 | Studyarea)	408.584	418.247	−198.766	(Intercept) : 194.239 ± 64.973 (t= 2.99 , p= 0.040 ); Latitude : 3.67 ± 1.801 (t= 2.04 , p= 0.111 ); tmApr : -0.819 ± 0.429 (t= -1.91 , p= 0.062 )	9.988	0.001	156
156	tmFeb_nessMar	JulianDay ~ tmFeb + nessMar + (1 | Studyarea)	408.6	418.263	−198.774	(Intercept) : 315.953 ± 7.466 (t= 42.32 , p= <0.001 ); tmFeb : -0.523 ± 0.345 (t= -1.51 , p= 0.135 ); nessMar : 1.071 ± 19.711 (t= 0.05 , p= 0.957 )	10.004	0.001	157
624	Latitude_essmaxMar_rrr24May	JulianDay ~ Latitude + essmaxMar + rrr24May + (1 | Studyarea)	408.604	419.963	−197.552	(Intercept) : 185.727 ± 66.483 (t= 2.79 , p= 0.049 ); Latitude : 3.514 ± 1.851 (t= 1.9 , p= 0.131 ); essmaxMar : 0.14 ± 1.421 (t= 0.1 , p= 0.922 ); rrr24May : 1.374 ± 1.101 (t= 1.25 , p= 0.217 )	10.008	0.001	158
557	Latitude_tmFeb_tmApr	JulianDay ~ Latitude + tmFeb + tmApr + (1 | Studyarea)	408.607	419.966	−197.553	(Intercept) : 199.341 ± 63.841 (t= 3.12 , p= 0.035 ); Latitude : 3.625 ± 1.768 (t= 2.05 , p= 0.110 ); tmFeb : -0.539 ± 0.315 (t= -1.71 , p= 0.093 ); tmApr : -0.831 ± 0.423 (t= -1.97 , p= 0.054 )	10.011	0.001	159
1255	nessJan_rrr24Feb_tmApr	JulianDay ~ nessJan + rrr24Feb + tmApr + (1 | Studyarea)	408.62	419.979	−197.560	(Intercept) : 326.291 ± 9.839 (t= 33.16 , p= <0.001 ); nessJan : 8.568 ± 4.498 (t= 1.9 , p= 0.062 ); rrr24Feb : -0.14 ± 0.496 (t= -0.28 , p= 0.778 ); tmApr : -0.887 ± 0.426 (t= -2.08 , p= 0.042 )	10.024	0.001	160
1491	rrr24Feb_nessMar_rrr24May	JulianDay ~ rrr24Feb + nessMar + rrr24May + (1 | Studyarea)	408.627	419.986	−197.563	(Intercept) : 311.132 ± 7.24 (t= 42.98 , p= <0.001 ); rrr24Feb : 0.056 ± 0.517 (t= 0.11 , p= 0.915 ); nessMar : 12.546 ± 18.995 (t= 0.66 , p= 0.512 ); rrr24May : 1.513 ± 1.111 (t= 1.36 , p= 0.179 )	10.031	0.001	161
518	Latitude_umJan_nessJan	JulianDay ~ Latitude + umJan + nessJan + (1 | Studyarea)	408.636	419.995	−197.568	(Intercept) : 185.66 ± 64.297 (t= 2.89 , p= 0.045 ); Latitude : 3.352 ± 1.799 (t= 1.86 , p= 0.134 ); umJan : 0.108 ± 0.085 (t= 1.27 , p= 0.210 ); nessJan : 6.18 ± 4.632 (t= 1.33 , p= 0.188 )	10.04	0.001	162
1689	rrr24Mar_nessMar_tmApr	JulianDay ~ rrr24Mar + nessMar + tmApr + (1 | Studyarea)	408.661	420.02	−197.581	(Intercept) : 326.01 ± 10.134 (t= 32.17 , p= <0.001 ); rrr24Mar : -0.188 ± 0.551 (t= -0.34 , p= 0.734 ); nessMar : 11.904 ± 18.537 (t= 0.64 , p= 0.523 ); tmApr : -0.835 ± 0.441 (t= -1.89 , p= 0.064 )	10.065	0.001	163
641	Latitude_tmApr_tmMay	JulianDay ~ Latitude + tmApr + tmMay + (1 | Studyarea)	408.671	420.03	−197.586	(Intercept) : 186.872 ± 67.204 (t= 2.78 , p= 0.049 ); Latitude : 3.5 ± 1.862 (t= 1.88 , p= 0.133 ); tmApr : -0.979 ± 0.445 (t= -2.2 , p= 0.032 ); tmMay : 0.746 ± 0.595 (t= 1.25 , p= 0.215 )	10.075	0.001	164
648	Latitude_umApr_tmMay	JulianDay ~ Latitude + umApr + tmMay + (1 | Studyarea)	408.675	420.034	−197.588	(Intercept) : 181.962 ± 69.843 (t= 2.61 , p= 0.059 ); Latitude : 2.865 ± 1.95 (t= 1.47 , p= 0.214 ); umApr : 0.21 ± 0.07 (t= 2.99 , p= 0.004 ); tmMay : 0.797 ± 0.567 (t= 1.4 , p= 0.166 )	10.079	0.001	165
7	nessJan	JulianDay ~ nessJan + (1 | Studyarea)	408.678	416.561	−199.994	(Intercept) : 312.213 ± 7.17 (t= 43.54 , p= <0.001 ); nessJan : 7.521 ± 4.526 (t= 1.66 , p= 0.102 )	10.082	0.001	166
649	Latitude_umApr_rrr24May	JulianDay ~ Latitude + umApr + rrr24May + (1 | Studyarea)	408.678	420.037	−197.589	(Intercept) : 192.034 ± 66.997 (t= 2.87 , p= 0.046 ); Latitude : 3.091 ± 1.872 (t= 1.65 , p= 0.173 ); umApr : 0.175 ± 0.07 (t= 2.48 , p= 0.016 ); rrr24May : 0.881 ± 1.061 (t= 0.83 , p= 0.410 )	10.082	0.001	167
579	Latitude_essmaxFeb_essmaxMar	JulianDay ~ Latitude + essmaxFeb + essmaxMar + (1 | Studyarea)	408.68	420.039	−197.590	(Intercept) : 183.958 ± 65.734 (t= 2.8 , p= 0.049 ); Latitude : 3.592 ± 1.829 (t= 1.96 , p= 0.121 ); essmaxFeb : 1.074 ± 2 (t= 0.54 , p= 0.593 ); essmaxMar : 0.267 ± 1.435 (t= 0.19 , p= 0.853 )	10.084	0.001	168
62	Latitude_rrr24May	JulianDay ~ Latitude + rrr24May + (1 | Studyarea)	408.698	418.361	−198.823	(Intercept) : 185.713 ± 66.59 (t= 2.79 , p= 0.049 ); Latitude : 3.514 ± 1.854 (t= 1.9 , p= 0.131 ); rrr24May : 1.383 ± 1.088 (t= 1.27 , p= 0.209 )	10.102	0.001	169
1235	nessJan_tmFeb_essmaxFeb	JulianDay ~ nessJan + tmFeb + essmaxFeb + (1 | Studyarea)	408.706	420.064	−197.603	(Intercept) : 315.654 ± 7.838 (t= 40.27 , p= <0.001 ); nessJan : 4.998 ± 5.078 (t= 0.98 , p= 0.329 ); tmFeb : -0.502 ± 0.467 (t= -1.07 , p= 0.287 ); essmaxFeb : -1.108 ± 2.588 (t= -0.43 , p= 0.670 )	10.11	0.001	170
943	rrr24Jan_essmaxMar_nessMar	JulianDay ~ rrr24Jan + essmaxMar + nessMar + (1 | Studyarea)	408.726	420.085	−197.613	(Intercept) : 312.582 ± 7.224 (t= 43.27 , p= <0.001 ); rrr24Jan : -0.03 ± 0.678 (t= -0.04 , p= 0.965 ); essmaxMar : -0.596 ± 1.973 (t= -0.3 , p= 0.764 ); nessMar : 16.366 ± 26.031 (t= 0.63 , p= 0.532 )	10.13	0.001	171
1655	tmMar_nessMar_umApr	JulianDay ~ tmMar + nessMar + umApr + (1 | Studyarea)	408.729	420.088	−197.615	(Intercept) : 303.346 ± 9.001 (t= 33.7 , p= <0.001 ); tmMar : -0.111 ± 0.345 (t= -0.32 , p= 0.749 ); nessMar : 14.226 ± 18.978 (t= 0.75 , p= 0.457 ); umApr : 0.195 ± 0.072 (t= 2.71 , p= 0.009 )	10.133	0.001	172
1270	nessJan_essmaxFeb_tmMay	JulianDay ~ nessJan + essmaxFeb + tmMay + (1 | Studyarea)	408.735	420.094	−197.617	(Intercept) : 302.053 ± 14.694 (t= 20.56 , p= <0.001 ); nessJan : 7.626 ± 4.641 (t= 1.64 , p= 0.106 ); essmaxFeb : 0.297 ± 2.046 (t= 0.15 , p= 0.885 ); tmMay : 0.473 ± 0.603 (t= 0.78 , p= 0.436 )	10.139	0.001	173
871	rrr24Jan_nessJan_rrr24May	JulianDay ~ rrr24Jan + nessJan + rrr24May + (1 | Studyarea)	408.768	420.126	−197.634	(Intercept) : 311.128 ± 7.183 (t= 43.32 , p= <0.001 ); rrr24Jan : -0.17 ± 0.658 (t= -0.26 , p= 0.797 ); nessJan : 7.418 ± 4.553 (t= 1.63 , p= 0.109 ); rrr24May : 1.417 ± 1.087 (t= 1.3 , p= 0.198 )	10.172	0.001	174
1306	nessJan_essmaxMar_rrr24Apr	JulianDay ~ nessJan + essmaxMar + rrr24Apr + (1 | Studyarea)	408.768	420.127	−197.634	(Intercept) : 311.27 ± 7.208 (t= 43.18 , p= <0.001 ); nessJan : 8.081 ± 4.712 (t= 1.71 , p= 0.092 ); essmaxMar : -0.175 ± 1.458 (t= -0.12 , p= 0.905 ); rrr24Apr : 0.677 ± 0.606 (t= 1.12 , p= 0.269 )	10.172	0.001	175
1653	tmMar_nessMar_tmApr	JulianDay ~ tmMar + nessMar + tmApr + (1 | Studyarea)	408.785	420.143	−197.642	(Intercept) : 328.787 ± 10.523 (t= 31.24 , p= <0.001 ); tmMar : -0.332 ± 0.344 (t= -0.96 , p= 0.339 ); nessMar : 6.455 ± 19.223 (t= 0.34 , p= 0.738 ); tmApr : -0.803 ± 0.432 (t= -1.86 , p= 0.069 )	10.189	0.001	176
1418	tmFeb_tmApr_rrr24May	JulianDay ~ tmFeb + tmApr + rrr24May + (1 | Studyarea)	408.815	420.174	−197.658	(Intercept) : 329.245 ± 9.722 (t= 33.87 , p= <0.001 ); tmFeb : -0.704 ± 0.317 (t= -2.22 , p= 0.030 ); tmApr : -0.899 ± 0.413 (t= -2.18 , p= 0.034 ); rrr24May : 2.224 ± 1.063 (t= 2.09 , p= 0.041 )	10.219	0.001	177
51	Latitude_essmaxFeb	JulianDay ~ Latitude + essmaxFeb + (1 | Studyarea)	408.818	418.481	−198.883	(Intercept) : 183.905 ± 65.943 (t= 2.79 , p= 0.049 ); Latitude : 3.594 ± 1.835 (t= 1.96 , p= 0.122 ); essmaxFeb : 1.077 ± 1.982 (t= 0.54 , p= 0.589 )	10.222	0.001	178
512	Latitude_essmaxJan_tmApr	JulianDay ~ Latitude + essmaxJan + tmApr + (1 | Studyarea)	408.835	420.194	−197.668	(Intercept) : 193.651 ± 64.671 (t= 2.99 , p= 0.040 ); Latitude : 3.695 ± 1.793 (t= 2.06 , p= 0.108 ); essmaxJan : 0.714 ± 0.633 (t= 1.13 , p= 0.264 ); tmApr : -0.853 ± 0.429 (t= -1.99 , p= 0.052 )	10.239	0.001	179
622	Latitude_essmaxMar_umApr	JulianDay ~ Latitude + essmaxMar + umApr + (1 | Studyarea)	408.841	420.2	−197.671	(Intercept) : 191.134 ± 66.323 (t= 2.88 , p= 0.045 ); Latitude : 3.121 ± 1.853 (t= 1.68 , p= 0.166 ); essmaxMar : 0.297 ± 1.352 (t= 0.22 , p= 0.827 ); umApr : 0.186 ± 0.069 (t= 2.68 , p= 0.010 )	10.245	0.001	180
111	essmaxJan_nessMar	JulianDay ~ essmaxJan + nessMar + (1 | Studyarea)	408.861	418.524	−198.904	(Intercept) : 312.48 ± 7.227 (t= 43.24 , p= <0.001 ); essmaxJan : 0.546 ± 0.701 (t= 0.78 , p= 0.440 ); nessMar : 5.251 ± 20.241 (t= 0.26 , p= 0.796 )	10.265	0.001	181
60	Latitude_umApr	JulianDay ~ Latitude + umApr + (1 | Studyarea)	408.875	418.538	−198.911	(Intercept) : 191.069 ± 66.554 (t= 2.87 , p= 0.045 ); Latitude : 3.123 ± 1.859 (t= 1.68 , p= 0.167 ); umApr : 0.186 ± 0.069 (t= 2.7 , p= 0.009 )	10.279	0.001	182
1531	essmaxFeb_rrr24Mar_nessMar	JulianDay ~ essmaxFeb + rrr24Mar + nessMar + (1 | Studyarea)	408.889	420.248	−197.695	(Intercept) : 312.536 ± 7.257 (t= 43.07 , p= <0.001 ); essmaxFeb : 0.852 ± 2.119 (t= 0.4 , p= 0.689 ); rrr24Mar : -0.031 ± 0.562 (t= -0.05 , p= 0.957 ); nessMar : 8.611 ± 20.044 (t= 0.43 , p= 0.669 )	10.293	0.001	183
1522	essmaxFeb_tmMar_nessMar	JulianDay ~ essmaxFeb + tmMar + nessMar + (1 | Studyarea)	408.918	420.277	−197.709	(Intercept) : 316.137 ± 8.294 (t= 38.12 , p= <0.001 ); essmaxFeb : 0.241 ± 2.208 (t= 0.11 , p= 0.913 ); tmMar : -0.33 ± 0.373 (t= -0.89 , p= 0.379 ); nessMar : 4.994 ± 20.311 (t= 0.25 , p= 0.807 )	10.322	0.001	184
144	nessJan_rrr24Apr	JulianDay ~ nessJan + rrr24Apr + (1 | Studyarea)	408.919	418.582	−198.933	(Intercept) : 311.255 ± 7.197 (t= 43.25 , p= <0.001 ); nessJan : 7.94 ± 4.529 (t= 1.75 , p= 0.085 ); rrr24Apr : 0.685 ± 0.597 (t= 1.15 , p= 0.256 )	10.323	0.001	185
1487	rrr24Feb_nessMar_tmApr	JulianDay ~ rrr24Feb + nessMar + tmApr + (1 | Studyarea)	408.932	420.29	−197.716	(Intercept) : 325.412 ± 9.978 (t= 32.61 , p= <0.001 ); rrr24Feb : -0.049 ± 0.509 (t= -0.1 , p= 0.924 ); nessMar : 12.059 ± 18.691 (t= 0.65 , p= 0.522 ); tmApr : -0.813 ± 0.437 (t= -1.86 , p= 0.068 )	10.336	0.001	186
1612	umFeb_nessMar_rrr24May	JulianDay ~ umFeb + nessMar + rrr24May + (1 | Studyarea)	408.946	420.305	−197.723	(Intercept) : 301.389 ± 8.771 (t= 34.36 , p= <0.001 ); umFeb : 0.162 ± 0.09 (t= 1.8 , p= 0.078 ); nessMar : 4.947 ± 18.931 (t= 0.26 , p= 0.795 ); rrr24May : 1.486 ± 1.08 (t= 1.38 , p= 0.175 )	10.35	0.001	187
1006	essmaxJan_nessJan_tmMay	JulianDay ~ essmaxJan + nessJan + tmMay + (1 | Studyarea)	408.952	420.311	−197.726	(Intercept) : 301.015 ± 14.314 (t= 21.03 , p= <0.001 ); essmaxJan : -1.111 ± 1.225 (t= -0.91 , p= 0.368 ); nessJan : 14.459 ± 8.706 (t= 1.66 , p= 0.103 ); tmMay : 0.519 ± 0.581 (t= 0.89 , p= 0.376 )	10.356	0.001	188
514	Latitude_essmaxJan_umApr	JulianDay ~ Latitude + essmaxJan + umApr + (1 | Studyarea)	408.994	420.353	−197.747	(Intercept) : 190.225 ± 66.212 (t= 2.87 , p= 0.045 ); Latitude : 3.131 ± 1.849 (t= 1.69 , p= 0.164 ); essmaxJan : 0.743 ± 0.613 (t= 1.21 , p= 0.230 ); umApr : 0.192 ± 0.069 (t= 2.79 , p= 0.007 )	10.398	0.001	189
1435	rrr24Feb_essmaxFeb_nessMar	JulianDay ~ rrr24Feb + essmaxFeb + nessMar + (1 | Studyarea)	408.994	420.353	−197.747	(Intercept) : 312.546 ± 7.233 (t= 43.21 , p= <0.001 ); rrr24Feb : -0.043 ± 0.532 (t= -0.08 , p= 0.935 ); essmaxFeb : 0.877 ± 2.151 (t= 0.41 , p= 0.685 ); nessMar : 8.722 ± 20.078 (t= 0.43 , p= 0.666 )	10.398	0.001	190
1410	tmFeb_nessMar_rrr24Apr	JulianDay ~ tmFeb + nessMar + rrr24Apr + (1 | Studyarea)	409.024	420.383	−197.762	(Intercept) : 314.933 ± 7.49 (t= 42.05 , p= <0.001 ); tmFeb : -0.513 ± 0.345 (t= -1.48 , p= 0.143 ); nessMar : 4.982 ± 20.018 (t= 0.25 , p= 0.804 ); rrr24Apr : 0.662 ± 0.612 (t= 1.08 , p= 0.285 )	10.428	0.001	191
1330	nessJan_rrr24Apr_tmMay	JulianDay ~ nessJan + rrr24Apr + tmMay + (1 | Studyarea)	409.026	420.384	−197.763	(Intercept) : 295.091 ± 14.885 (t= 19.82 , p= <0.001 ); nessJan : 8.379 ± 4.524 (t= 1.85 , p= 0.069 ); rrr24Apr : 0.903 ± 0.62 (t= 1.46 , p= 0.151 ); tmMay : 0.741 ± 0.598 (t= 1.24 , p= 0.221 )	10.43	0.001	192
236	nessMar_tmMay	JulianDay ~ nessMar + tmMay + (1 | Studyarea)	409.051	418.714	−198.999	(Intercept) : 301.588 ± 14.698 (t= 20.52 , p= <0.001 ); nessMar : 13.68 ± 19.098 (t= 0.72 , p= 0.477 ); tmMay : 0.512 ± 0.599 (t= 0.86 , p= 0.396 )	10.455	0.001	193
1675	rrr24Mar_essmaxMar_nessMar	JulianDay ~ rrr24Mar + essmaxMar + nessMar + (1 | Studyarea)	409.094	420.453	−197.797	(Intercept) : 312.55 ± 7.258 (t= 43.07 , p= <0.001 ); rrr24Mar : 0.002 ± 0.565 (t= 0 , p= 0.997 ); essmaxMar : -0.593 ± 1.984 (t= -0.3 , p= 0.766 ); nessMar : 16.359 ± 26.1 (t= 0.63 , p= 0.533 )	10.498	0.001	194
1288	nessJan_tmMar_tmApr	JulianDay ~ nessJan + tmMar + tmApr + (1 | Studyarea)	409.118	420.477	−197.809	(Intercept) : 327.98 ± 10.344 (t= 31.71 , p= <0.001 ); nessJan : 7.558 ± 4.666 (t= 1.62 , p= 0.111 ); tmMar : -0.198 ± 0.338 (t= -0.59 , p= 0.560 ); tmApr : -0.87 ± 0.425 (t= -2.05 , p= 0.046 )	10.522	0.001	195
707	tmJan_nessJan_essmaxFeb	JulianDay ~ tmJan + nessJan + essmaxFeb + (1 | Studyarea)	409.119	420.478	−197.810	(Intercept) : 310.135 ± 7.671 (t= 40.43 , p= <0.001 ); tmJan : 0.391 ± 0.496 (t= 0.79 , p= 0.433 ); nessJan : 9.365 ± 5.306 (t= 1.77 , p= 0.083 ); essmaxFeb : 1.099 ± 2.048 (t= 0.54 , p= 0.594 )	10.523	0.001	196
1639	tmMar_essmaxMar_nessMar	JulianDay ~ tmMar + essmaxMar + nessMar + (1 | Studyarea)	409.12	420.478	−197.810	(Intercept) : 316.201 ± 8.204 (t= 38.54 , p= <0.001 ); tmMar : -0.335 ± 0.362 (t= -0.93 , p= 0.359 ); essmaxMar : -0.228 ± 1.994 (t= -0.11 , p= 0.910 ); nessMar : 7.653 ± 27.473 (t= 0.28 , p= 0.782 )	10.524	0.001	197
804	tmJan_nessMar_tmApr	JulianDay ~ tmJan + nessMar + tmApr + (1 | Studyarea)	409.124	420.483	−197.812	(Intercept) : 326.109 ± 10.36 (t= 31.48 , p= <0.001 ); tmJan : -0.119 ± 0.448 (t= -0.27 , p= 0.791 ); nessMar : 9.85 ± 19.995 (t= 0.49 , p= 0.624 ); tmApr : -0.825 ± 0.439 (t= -1.88 , p= 0.066 )	10.528	0.001	198
860	rrr24Jan_nessJan_essmaxFeb	JulianDay ~ rrr24Jan + nessJan + essmaxFeb + (1 | Studyarea)	409.139	420.498	−197.820	(Intercept) : 312.208 ± 7.192 (t= 43.41 , p= <0.001 ); rrr24Jan : -0.09 ± 0.666 (t= -0.14 , p= 0.893 ); nessJan : 7.355 ± 4.661 (t= 1.58 , p= 0.120 ); essmaxFeb : 0.673 ± 1.998 (t= 0.34 , p= 0.737 )	10.543	0.001	199
1301	nessJan_rrr24Mar_rrr24May	JulianDay ~ nessJan + rrr24Mar + rrr24May + (1 | Studyarea)	409.143	420.502	−197.822	(Intercept) : 311.153 ± 7.222 (t= 43.09 , p= <0.001 ); nessJan : 7.309 ± 4.545 (t= 1.61 , p= 0.114 ); rrr24Mar : -0.119 ± 0.55 (t= -0.22 , p= 0.830 ); rrr24May : 1.437 ± 1.1 (t= 1.31 , p= 0.197 )	10.547	0.001	200
1473	rrr24Feb_essmaxMar_nessMar	JulianDay ~ rrr24Feb + essmaxMar + nessMar + (1 | Studyarea)	409.239	420.598	−197.869	(Intercept) : 312.578 ± 7.235 (t= 43.2 , p= <0.001 ); rrr24Feb : -0.017 ± 0.525 (t= -0.03 , p= 0.975 ); essmaxMar : -0.597 ± 1.977 (t= -0.3 , p= 0.764 ); nessMar : 16.469 ± 26.291 (t= 0.63 , p= 0.534 )	10.643	0.001	201
651	Latitude_tmMay_rrr24May	JulianDay ~ Latitude + tmMay + rrr24May + (1 | Studyarea)	409.257	420.615	−197.878	(Intercept) : 178.319 ± 69.106 (t= 2.58 , p= 0.060 ); Latitude : 3.34 ± 1.921 (t= 1.74 , p= 0.156 ); tmMay : 0.624 ± 0.605 (t= 1.03 , p= 0.306 ); rrr24May : 1.71 ± 1.13 (t= 1.51 , p= 0.136 )	10.661	0.001	202
752	tmJan_essmaxFeb_nessMar	JulianDay ~ tmJan + essmaxFeb + nessMar + (1 | Studyarea)	409.262	420.621	−197.881	(Intercept) : 312.387 ± 7.563 (t= 41.3 , p= <0.001 ); tmJan : 0.02 ± 0.466 (t= 0.04 , p= 0.966 ); essmaxFeb : 0.863 ± 2.156 (t= 0.4 , p= 0.690 ); nessMar : 8.906 ± 21.111 (t= 0.42 , p= 0.675 )	10.666	0.001	203
718	tmJan_nessJan_rrr24May	JulianDay ~ tmJan + nessJan + rrr24May + (1 | Studyarea)	409.271	420.63	−197.886	(Intercept) : 310.625 ± 7.52 (t= 41.31 , p= <0.001 ); tmJan : 0.088 ± 0.521 (t= 0.17 , p= 0.866 ); nessJan : 7.843 ± 5.437 (t= 1.44 , p= 0.155 ); rrr24May : 1.313 ± 1.186 (t= 1.11 , p= 0.273 )	10.675	0.001	204
1094	essmaxJan_nessMar_rrr24Apr	JulianDay ~ essmaxJan + nessMar + rrr24Apr + (1 | Studyarea)	409.292	420.651	−197.896	(Intercept) : 311.54 ± 7.242 (t= 43.02 , p= <0.001 ); essmaxJan : 0.499 ± 0.702 (t= 0.71 , p= 0.480 ); nessMar : 9.444 ± 20.607 (t= 0.46 , p= 0.649 ); rrr24Apr : 0.661 ± 0.622 (t= 1.06 , p= 0.293 )	10.696	0.001	205
1259	nessJan_rrr24Feb_rrr24May	JulianDay ~ nessJan + rrr24Feb + rrr24May + (1 | Studyarea)	409.345	420.704	−197.923	(Intercept) : 311.017 ± 7.224 (t= 43.05 , p= <0.001 ); nessJan : 7.362 ± 4.589 (t= 1.6 , p= 0.114 ); rrr24Feb : -0.018 ± 0.509 (t= -0.03 , p= 0.972 ); rrr24May : 1.391 ± 1.089 (t= 1.28 , p= 0.207 )	10.749	0.001	206
583	Latitude_essmaxFeb_rrr24Apr	JulianDay ~ Latitude + essmaxFeb + rrr24Apr + (1 | Studyarea)	409.38	420.738	−197.940	(Intercept) : 184.107 ± 66.165 (t= 2.78 , p= 0.050 ); Latitude : 3.564 ± 1.842 (t= 1.94 , p= 0.125 ); essmaxFeb : 1.256 ± 1.989 (t= 0.63 , p= 0.530 ); rrr24Apr : 0.621 ± 0.611 (t= 1.02 , p= 0.314 )	10.784	0.001	207
505	Latitude_essmaxJan_essmaxFeb	JulianDay ~ Latitude + essmaxJan + essmaxFeb + (1 | Studyarea)	409.392	420.751	−197.946	(Intercept) : 182.987 ± 65.706 (t= 2.78 , p= 0.050 ); Latitude : 3.614 ± 1.828 (t= 1.98 , p= 0.119 ); essmaxJan : 0.615 ± 0.652 (t= 0.94 , p= 0.349 ); essmaxFeb : 1.023 ± 1.985 (t= 0.52 , p= 0.609 )	10.796	0.001	208
1308	nessJan_essmaxMar_tmMay	JulianDay ~ nessJan + essmaxMar + tmMay + (1 | Studyarea)	409.397	420.756	−197.948	(Intercept) : 301.869 ± 14.555 (t= 20.74 , p= <0.001 ); nessJan : 7.863 ± 4.732 (t= 1.66 , p= 0.102 ); essmaxMar : -0.17 ± 1.475 (t= -0.11 , p= 0.909 ); tmMay : 0.483 ± 0.592 (t= 0.82 , p= 0.418 )	10.801	0.001	209
639	Latitude_tmApr_rrr24Apr	JulianDay ~ Latitude + tmApr + rrr24Apr + (1 | Studyarea)	409.439	420.798	−197.969	(Intercept) : 196.361 ± 64.881 (t= 3.03 , p= 0.038 ); Latitude : 3.697 ± 1.794 (t= 2.06 , p= 0.108 ); tmApr : -0.986 ± 0.59 (t= -1.67 , p= 0.100 ); rrr24Apr : -0.338 ± 0.814 (t= -0.42 , p= 0.679 )	10.843	0.001	210
790	tmJan_essmaxMar_nessMar	JulianDay ~ tmJan + essmaxMar + nessMar + (1 | Studyarea)	409.459	420.818	−197.979	(Intercept) : 312.475 ± 7.559 (t= 41.34 , p= <0.001 ); tmJan : 0.016 ± 0.47 (t= 0.03 , p= 0.973 ); essmaxMar : -0.608 ± 2.025 (t= -0.3 , p= 0.765 ); nessMar : 16.764 ± 28.699 (t= 0.58 , p= 0.562 )	10.863	0.001	211
516	Latitude_essmaxJan_rrr24May	JulianDay ~ Latitude + essmaxJan + rrr24May + (1 | Studyarea)	409.466	420.825	−197.983	(Intercept) : 184.762 ± 66.329 (t= 2.79 , p= 0.050 ); Latitude : 3.538 ± 1.847 (t= 1.92 , p= 0.128 ); essmaxJan : 0.546 ± 0.648 (t= 0.84 , p= 0.403 ); rrr24May : 1.287 ± 1.098 (t= 1.17 , p= 0.246 )	10.87	0.001	212
826	rrr24Jan_essmaxJan_nessJan	JulianDay ~ rrr24Jan + essmaxJan + nessJan + (1 | Studyarea)	409.481	420.84	−197.990	(Intercept) : 312.196 ± 7.118 (t= 43.86 , p= <0.001 ); rrr24Jan : -0.08 ± 0.662 (t= -0.12 , p= 0.905 ); essmaxJan : -1.055 ± 1.233 (t= -0.86 , p= 0.396 ); nessJan : 13.943 ± 8.745 (t= 1.59 , p= 0.117 )	10.885	0.001	213
1512	essmaxFeb_umFeb_nessMar	JulianDay ~ essmaxFeb + umFeb + nessMar + (1 | Studyarea)	409.501	420.86	−198.000	(Intercept) : 302.731 ± 8.849 (t= 34.21 , p= <0.001 ); essmaxFeb : 0.266 ± 2.094 (t= 0.13 , p= 0.899 ); umFeb : 0.161 ± 0.093 (t= 1.74 , p= 0.087 ); nessMar : 2.505 ± 19.911 (t= 0.13 , p= 0.900 )	10.905	0.001	214
646	Latitude_rrr24Apr_rrr24May	JulianDay ~ Latitude + rrr24Apr + rrr24May + (1 | Studyarea)	409.518	420.877	−198.009	(Intercept) : 185.725 ± 66.763 (t= 2.78 , p= 0.050 ); Latitude : 3.495 ± 1.859 (t= 1.88 , p= 0.133 ); rrr24Apr : 0.54 ± 0.604 (t= 0.89 , p= 0.375 ); rrr24May : 1.319 ± 1.093 (t= 1.21 , p= 0.232 )	10.922	0.001	215
1263	nessJan_essmaxFeb_rrr24Mar	JulianDay ~ nessJan + essmaxFeb + rrr24Mar + (1 | Studyarea)	409.539	420.897	−198.019	(Intercept) : 312.13 ± 7.227 (t= 43.19 , p= <0.001 ); nessJan : 7.305 ± 4.65 (t= 1.57 , p= 0.122 ); essmaxFeb : 0.691 ± 1.998 (t= 0.35 , p= 0.731 ); rrr24Mar : -0.005 ± 0.551 (t= -0.01 , p= 0.993 )	10.943	0	216
94	rrr24Jan_nessMar	JulianDay ~ rrr24Jan + nessMar + (1 | Studyarea)	409.559	419.222	−199.253	(Intercept) : 312.601 ± 7.22 (t= 43.29 , p= <0.001 ); rrr24Jan : -0.02 ± 0.672 (t= -0.03 , p= 0.977 ); nessMar : 11.009 ± 18.966 (t= 0.58 , p= 0.564 )	10.963	0	217
146	nessJan_tmMay	JulianDay ~ nessJan + tmMay + (1 | Studyarea)	409.569	419.232	−199.258	(Intercept) : 301.64 ± 14.311 (t= 21.08 , p= <0.001 ); nessJan : 7.726 ± 4.545 (t= 1.7 , p= 0.095 ); tmMay : 0.494 ± 0.579 (t= 0.85 , p= 0.398 )	10.973	0	218
1292	nessJan_tmMar_rrr24May	JulianDay ~ nessJan + tmMar + rrr24May + (1 | Studyarea)	409.58	420.939	−198.040	(Intercept) : 313.703 ± 8.069 (t= 38.88 , p= <0.001 ); nessJan : 6.284 ± 4.749 (t= 1.32 , p= 0.191 ); tmMar : -0.253 ± 0.346 (t= -0.73 , p= 0.468 ); rrr24May : 1.44 ± 1.08 (t= 1.33 , p= 0.188 )	10.984	0	219
1248	nessJan_rrr24Feb_essmaxFeb	JulianDay ~ nessJan + rrr24Feb + essmaxFeb + (1 | Studyarea)	409.588	420.946	−198.044	(Intercept) : 312.283 ± 7.201 (t= 43.37 , p= <0.001 ); nessJan : 7.423 ± 4.673 (t= 1.59 , p= 0.118 ); rrr24Feb : -0.12 ± 0.523 (t= -0.23 , p= 0.820 ); essmaxFeb : 0.779 ± 2.031 (t= 0.38 , p= 0.703 )	10.992	0	220
559	Latitude_tmFeb_umApr	JulianDay ~ Latitude + tmFeb + umApr + (1 | Studyarea)	409.597	420.956	−198.049	(Intercept) : 194.975 ± 64.794 (t= 3.01 , p= 0.039 ); Latitude : 3.106 ± 1.809 (t= 1.72 , p= 0.160 ); tmFeb : -0.463 ± 0.308 (t= -1.5 , p= 0.139 ); umApr : 0.177 ± 0.068 (t= 2.59 , p= 0.012 )	11.001	0	221
1594	umFeb_essmaxMar_nessMar	JulianDay ~ umFeb + essmaxMar + nessMar + (1 | Studyarea)	409.613	420.971	−198.056	(Intercept) : 302.657 ± 8.823 (t= 34.31 , p= <0.001 ); umFeb : 0.163 ± 0.091 (t= 1.78 , p= 0.081 ); essmaxMar : -0.516 ± 1.925 (t= -0.27 , p= 0.790 ); nessMar : 7.826 ± 25.868 (t= 0.3 , p= 0.763 )	11.017	0	222
1016	essmaxJan_tmFeb_nessMar	JulianDay ~ essmaxJan + tmFeb + nessMar + (1 | Studyarea)	409.618	420.977	−198.059	(Intercept) : 315.677 ± 7.514 (t= 42.01 , p= <0.001 ); essmaxJan : 0.382 ± 0.706 (t= 0.54 , p= 0.591 ); tmFeb : -0.492 ± 0.352 (t= -1.39 , p= 0.169 ); nessMar : -2.335 ± 20.812 (t= -0.11 , p= 0.911 )	11.022	0	223
673	tmJan_essmaxJan_nessJan	JulianDay ~ tmJan + essmaxJan + nessJan + (1 | Studyarea)	409.645	421.004	−198.072	(Intercept) : 310.455 ± 7.541 (t= 41.17 , p= <0.001 ); tmJan : 0.337 ± 0.478 (t= 0.7 , p= 0.484 ); essmaxJan : -1.087 ± 1.226 (t= -0.89 , p= 0.379 ); nessJan : 15.984 ± 9.176 (t= 1.74 , p= 0.087 )	11.049	0	224
1564	essmaxFeb_rrr24Apr_umApr	JulianDay ~ essmaxFeb + rrr24Apr + umApr + (1 | Studyarea)	409.672	421.031	−198.086	(Intercept) : 297.832 ± 8.078 (t= 36.87 , p= <0.001 ); essmaxFeb : 0.553 ± 1.886 (t= 0.29 , p= 0.770 ); rrr24Apr : -1.335 ± 0.868 (t= -1.54 , p= 0.130 ); umApr : 0.313 ± 0.104 (t= 3.03 , p= 0.004 )	11.076	0	225
1362	tmFeb_essmaxFeb_rrr24May	JulianDay ~ tmFeb + essmaxFeb + rrr24May + (1 | Studyarea)	409.686	421.045	−198.093	(Intercept) : 315.912 ± 7.589 (t= 41.63 , p= <0.001 ); tmFeb : -0.771 ± 0.418 (t= -1.85 , p= 0.070 ); essmaxFeb : -0.928 ± 2.529 (t= -0.37 , p= 0.715 ); rrr24May : 1.947 ± 1.114 (t= 1.75 , p= 0.086 )	11.09	0	226
55	Latitude_essmaxMar	JulianDay ~ Latitude + essmaxMar + (1 | Studyarea)	409.741	419.404	−199.344	(Intercept) : 183.535 ± 65.719 (t= 2.79 , p= 0.049 ); Latitude : 3.609 ± 1.829 (t= 1.97 , p= 0.120 ); essmaxMar : 0.271 ± 1.425 (t= 0.19 , p= 0.850 )	11.145	0	227
958	rrr24Jan_nessMar_rrr24Apr	JulianDay ~ rrr24Jan + nessMar + rrr24Apr + (1 | Studyarea)	409.756	421.114	−198.128	(Intercept) : 311.727 ± 7.208 (t= 43.25 , p= <0.001 ); rrr24Jan : -0.202 ± 0.689 (t= -0.29 , p= 0.771 ); nessMar : 14.969 ± 19.24 (t= 0.78 , p= 0.440 ); rrr24Apr : 0.732 ± 0.641 (t= 1.14 , p= 0.259 )	11.16	0	228
614	Latitude_rrr24Mar_umApr	JulianDay ~ Latitude + rrr24Mar + umApr + (1 | Studyarea)	409.779	421.138	−198.139	(Intercept) : 192.348 ± 66.786 (t= 2.88 , p= 0.045 ); Latitude : 3.079 ± 1.866 (t= 1.65 , p= 0.173 ); rrr24Mar : -0.522 ± 0.549 (t= -0.95 , p= 0.345 ); umApr : 0.208 ± 0.073 (t= 2.86 , p= 0.006 )	11.183	0	229
864	rrr24Jan_nessJan_essmaxMar	JulianDay ~ rrr24Jan + nessJan + essmaxMar + (1 | Studyarea)	409.802	421.161	−198.151	(Intercept) : 312.331 ± 7.209 (t= 43.32 , p= <0.001 ); rrr24Jan : -0.116 ± 0.667 (t= -0.17 , p= 0.862 ); nessJan : 7.89 ± 4.774 (t= 1.65 , p= 0.104 ); essmaxMar : -0.379 ± 1.469 (t= -0.26 , p= 0.797 )	11.206	0	230
1096	essmaxJan_nessMar_tmMay	JulianDay ~ essmaxJan + nessMar + tmMay + (1 | Studyarea)	409.815	421.174	−198.158	(Intercept) : 301.893 ± 14.762 (t= 20.45 , p= <0.001 ); essmaxJan : 0.521 ± 0.705 (t= 0.74 , p= 0.463 ); nessMar : 8.095 ± 20.6 (t= 0.39 , p= 0.696 ); tmMay : 0.494 ± 0.601 (t= 0.82 , p= 0.415 )	11.219	0	231
1217	umJan_nessMar_rrr24May	JulianDay ~ umJan + nessMar + rrr24May + (1 | Studyarea)	409.822	421.18	−198.161	(Intercept) : 303.209 ± 8.582 (t= 35.33 , p= <0.001 ); umJan : 0.133 ± 0.085 (t= 1.57 , p= 0.123 ); nessMar : 7.177 ± 18.883 (t= 0.38 , p= 0.705 ); rrr24May : 1.393 ± 1.089 (t= 1.28 , p= 0.206 )	11.226	0	232
1412	tmFeb_nessMar_tmMay	JulianDay ~ tmFeb + nessMar + tmMay + (1 | Studyarea)	409.834	421.193	−198.167	(Intercept) : 307.604 ± 15.22 (t= 20.21 , p= <0.001 ); tmFeb : -0.488 ± 0.352 (t= -1.39 , p= 0.171 ); nessMar : 3.729 ± 20.265 (t= 0.18 , p= 0.855 ); tmMay : 0.379 ± 0.602 (t= 0.63 , p= 0.532 )	11.238	0	233
1335	nessJan_umApr_umMay	JulianDay ~ nessJan + umApr + umMay + (1 | Studyarea)	409.847	421.206	−198.173	(Intercept) : 302.987 ± 8.235 (t= 36.79 , p= <0.001 ); nessJan : 9.34 ± 4.354 (t= 2.14 , p= 0.036 ); umApr : 0.24 ± 0.084 (t= 2.85 , p= 0.006 ); umMay : -0.083 ± 0.13 (t= -0.63 , p= 0.528 )	11.251	0	234
999	essmaxJan_nessJan_rrr24Mar	JulianDay ~ essmaxJan + nessJan + rrr24Mar + (1 | Studyarea)	409.865	421.224	−198.182	(Intercept) : 312.043 ± 7.153 (t= 43.62 , p= <0.001 ); essmaxJan : -1.07 ± 1.236 (t= -0.87 , p= 0.391 ); nessJan : 14.005 ± 8.775 (t= 1.6 , p= 0.116 ); rrr24Mar : 0.046 ± 0.549 (t= 0.08 , p= 0.934 )	11.269	0	235
994	essmaxJan_nessJan_tmFeb	JulianDay ~ essmaxJan + nessJan + tmFeb + (1 | Studyarea)	409.866	421.225	−198.183	(Intercept) : 314.305 ± 7.45 (t= 42.19 , p= <0.001 ); essmaxJan : -0.869 ± 1.241 (t= -0.7 , p= 0.487 ); nessJan : 10.883 ± 9.304 (t= 1.17 , p= 0.247 ); tmFeb : -0.33 ± 0.361 (t= -0.91 , p= 0.364 )	11.27	0	236
202	tmMar_nessMar	JulianDay ~ tmMar + nessMar + (1 | Studyarea)	409.895	419.558	−199.421	(Intercept) : 316.301 ± 8.14 (t= 38.86 , p= <0.001 ); tmMar : -0.343 ± 0.351 (t= -0.98 , p= 0.333 ); nessMar : 5.457 ± 19.635 (t= 0.28 , p= 0.782 )	11.299	0	237
995	essmaxJan_nessJan_rrr24Feb	JulianDay ~ essmaxJan + nessJan + rrr24Feb + (1 | Studyarea)	409.929	421.288	−198.214	(Intercept) : 312.315 ± 7.129 (t= 43.81 , p= <0.001 ); essmaxJan : -1.101 ± 1.241 (t= -0.89 , p= 0.379 ); nessJan : 14.348 ± 8.873 (t= 1.62 , p= 0.112 ); rrr24Feb : -0.136 ± 0.515 (t= -0.26 , p= 0.792 )	11.333	0	238
211	rrr24Mar_nessMar	JulianDay ~ rrr24Mar + nessMar + (1 | Studyarea)	409.937	419.6	−199.442	(Intercept) : 312.611 ± 7.252 (t= 43.11 , p= <0.001 ); rrr24Mar : -0.018 ± 0.556 (t= -0.03 , p= 0.975 ); nessMar : 11.028 ± 18.959 (t= 0.58 , p= 0.563 )	11.341	0	239
495	Latitude_rrr24Jan_tmApr	JulianDay ~ Latitude + rrr24Jan + tmApr + (1 | Studyarea)	409.94	421.299	−198.220	(Intercept) : 195.242 ± 65.089 (t= 3 , p= 0.039 ); Latitude : 3.656 ± 1.803 (t= 2.03 , p= 0.112 ); rrr24Jan : -0.2 ± 0.66 (t= -0.3 , p= 0.763 ); tmApr : -0.839 ± 0.438 (t= -1.92 , p= 0.060 )	11.344	0	240
2	Latitude	JulianDay ~ Latitude + (1 | Studyarea)	409.952	417.835	−200.631	(Intercept) : 183.48 ± 65.932 (t= 2.78 , p= 0.050 ); Latitude : 3.611 ± 1.835 (t= 1.97 , p= 0.121 )	11.356	0	241
554	Latitude_tmFeb_essmaxMar	JulianDay ~ Latitude + tmFeb + essmaxMar + (1 | Studyarea)	409.961	421.319	−198.230	(Intercept) : 188.409 ± 64.421 (t= 2.92 , p= 0.043 ); Latitude : 3.564 ± 1.791 (t= 1.99 , p= 0.118 ); tmFeb : -0.53 ± 0.325 (t= -1.63 , p= 0.109 ); essmaxMar : 0.313 ± 1.407 (t= 0.22 , p= 0.825 )	11.365	0	242
1690	rrr24Mar_nessMar_rrr24Apr	JulianDay ~ rrr24Mar + nessMar + rrr24Apr + (1 | Studyarea)	409.979	421.338	−198.240	(Intercept) : 311.875 ± 7.249 (t= 43.02 , p= <0.001 ); rrr24Mar : -0.248 ± 0.588 (t= -0.42 , p= 0.674 ); nessMar : 15.441 ± 19.262 (t= 0.8 , p= 0.426 ); rrr24Apr : 0.781 ± 0.66 (t= 1.18 , p= 0.242 )	11.383	0	243
1262	nessJan_essmaxFeb_tmMar	JulianDay ~ nessJan + essmaxFeb + tmMar + (1 | Studyarea)	409.995	421.354	−198.248	(Intercept) : 314.458 ± 8.293 (t= 37.92 , p= <0.001 ); nessJan : 6.568 ± 4.818 (t= 1.36 , p= 0.179 ); essmaxFeb : 0.277 ± 2.12 (t= 0.13 , p= 0.896 ); tmMar : -0.209 ± 0.374 (t= -0.56 , p= 0.578 )	11.399	0	244
497	Latitude_rrr24Jan_umApr	JulianDay ~ Latitude + rrr24Jan + umApr + (1 | Studyarea)	410.008	421.367	−198.254	(Intercept) : 192.849 ± 66.484 (t= 2.9 , p= 0.044 ); Latitude : 3.071 ± 1.857 (t= 1.65 , p= 0.172 ); rrr24Jan : -0.385 ± 0.646 (t= -0.6 , p= 0.554 ); umApr : 0.195 ± 0.071 (t= 2.75 , p= 0.008 )	11.412	0	245
711	tmJan_nessJan_essmaxMar	JulianDay ~ tmJan + nessJan + essmaxMar + (1 | Studyarea)	410.014	421.373	−198.257	(Intercept) : 310.6 ± 7.636 (t= 40.68 , p= <0.001 ); tmJan : 0.328 ± 0.48 (t= 0.68 , p= 0.497 ); nessJan : 9.69 ± 5.469 (t= 1.77 , p= 0.082 ); essmaxMar : -0.399 ± 1.458 (t= -0.27 , p= 0.785 )	11.418	0	246
880	rrr24Jan_tmFeb_nessMar	JulianDay ~ rrr24Jan + tmFeb + nessMar + (1 | Studyarea)	410.015	421.374	−198.257	(Intercept) : 315.905 ± 7.491 (t= 42.17 , p= <0.001 ); rrr24Jan : 0.072 ± 0.668 (t= 0.11 , p= 0.914 ); tmFeb : -0.527 ± 0.35 (t= -1.51 , p= 0.138 ); nessMar : 1.081 ± 19.889 (t= 0.05 , p= 0.957 )	11.419	0	247
1239	nessJan_tmFeb_essmaxMar	JulianDay ~ nessJan + tmFeb + essmaxMar + (1 | Studyarea)	410.017	421.376	−198.258	(Intercept) : 314.629 ± 7.502 (t= 41.94 , p= <0.001 ); nessJan : 5.543 ± 5.219 (t= 1.06 , p= 0.293 ); tmFeb : -0.367 ± 0.36 (t= -1.02 , p= 0.312 ); essmaxMar : -0.155 ± 1.466 (t= -0.11 , p= 0.916 )	11.421	0	248
85	rrr24Jan_nessJan	JulianDay ~ rrr24Jan + nessJan + (1 | Studyarea)	410.02	419.683	−199.484	(Intercept) : 312.309 ± 7.191 (t= 43.43 , p= <0.001 ); rrr24Jan : -0.104 ± 0.659 (t= -0.16 , p= 0.876 ); nessJan : 7.573 ± 4.577 (t= 1.65 , p= 0.104 )	11.424	0	249
1558	essmaxFeb_nessMar_umMay	JulianDay ~ essmaxFeb + nessMar + umMay + (1 | Studyarea)	410.035	421.394	−198.267	(Intercept) : 305.26 ± 8.511 (t= 35.87 , p= <0.001 ); essmaxFeb : 1.116 ± 2.093 (t= 0.53 , p= 0.596 ); nessMar : 8.285 ± 19.756 (t= 0.42 , p= 0.677 ); umMay : 0.163 ± 0.113 (t= 1.44 , p= 0.155 )	11.439	0	250
607	Latitude_tmMar_rrr24May	JulianDay ~ Latitude + tmMar + rrr24May + (1 | Studyarea)	410.055	421.414	−198.277	(Intercept) : 189.246 ± 65.677 (t= 2.88 , p= 0.045 ); Latitude : 3.533 ± 1.827 (t= 1.93 , p= 0.125 ); tmMar : -0.401 ± 0.331 (t= -1.21 , p= 0.231 ); rrr24May : 1.442 ± 1.086 (t= 1.33 , p= 0.190 )	11.459	0	251
49	Latitude_tmFeb	JulianDay ~ Latitude + tmFeb + (1 | Studyarea)	410.075	419.738	−199.511	(Intercept) : 188.33 ± 64.668 (t= 2.91 , p= 0.044 ); Latitude : 3.566 ± 1.798 (t= 1.98 , p= 0.118 ); tmFeb : -0.529 ± 0.322 (t= -1.64 , p= 0.107 )	11.479	0	252
169	rrr24Feb_nessMar	JulianDay ~ rrr24Feb + nessMar + (1 | Studyarea)	410.076	419.739	−199.512	(Intercept) : 312.587 ± 7.232 (t= 43.22 , p= <0.001 ); rrr24Feb : -0.004 ± 0.519 (t= -0.01 , p= 0.994 ); nessMar : 11.041 ± 19.093 (t= 0.58 , p= 0.565 )	11.48	0	253
1161	umJan_essmaxFeb_nessMar	JulianDay ~ umJan + essmaxFeb + nessMar + (1 | Studyarea)	410.084	421.443	−198.292	(Intercept) : 304.069 ± 8.641 (t= 35.19 , p= <0.001 ); umJan : 0.138 ± 0.086 (t= 1.61 , p= 0.113 ); essmaxFeb : 0.597 ± 2.08 (t= 0.29 , p= 0.775 ); nessMar : 3.642 ± 19.911 (t= 0.18 , p= 0.856 )	11.488	0	254
603	Latitude_tmMar_tmApr	JulianDay ~ Latitude + tmMar + tmApr + (1 | Studyarea)	410.115	421.474	−198.308	(Intercept) : 197.387 ± 64.22 (t= 3.07 , p= 0.036 ); Latitude : 3.691 ± 1.779 (t= 2.07 , p= 0.107 ); tmMar : -0.375 ± 0.326 (t= -1.15 , p= 0.255 ); tmApr : -0.814 ± 0.428 (t= -1.9 , p= 0.063 )	11.519	0	255
499	Latitude_rrr24Jan_rrr24May	JulianDay ~ Latitude + rrr24Jan + rrr24May + (1 | Studyarea)	410.12	421.478	−198.310	(Intercept) : 186.001 ± 66.676 (t= 2.79 , p= 0.049 ); Latitude : 3.508 ± 1.856 (t= 1.89 , p= 0.131 ); rrr24Jan : -0.074 ± 0.665 (t= -0.11 , p= 0.911 ); rrr24May : 1.392 ± 1.102 (t= 1.26 , p= 0.212 )	11.524	0	256
868	rrr24Jan_nessJan_rrr24Apr	JulianDay ~ rrr24Jan + nessJan + rrr24Apr + (1 | Studyarea)	410.12	421.479	−198.310	(Intercept) : 311.443 ± 7.188 (t= 43.33 , p= <0.001 ); rrr24Jan : -0.3 ± 0.677 (t= -0.44 , p= 0.659 ); nessJan : 8.125 ± 4.582 (t= 1.77 , p= 0.082 ); rrr24Apr : 0.751 ± 0.62 (t= 1.21 , p= 0.231 )	11.524	0	257
479	Latitude_tmJan_umApr	JulianDay ~ Latitude + tmJan + umApr + (1 | Studyarea)	410.144	421.503	−198.322	(Intercept) : 194.637 ± 64.811 (t= 3 , p= 0.040 ); Latitude : 3.048 ± 1.81 (t= 1.68 , p= 0.166 ); tmJan : -0.436 ± 0.408 (t= -1.07 , p= 0.291 ); umApr : 0.207 ± 0.072 (t= 2.89 , p= 0.006 )	11.548	0	258
1446	rrr24Feb_umFeb_nessMar	JulianDay ~ rrr24Feb + umFeb + nessMar + (1 | Studyarea)	410.152	421.511	−198.326	(Intercept) : 298.484 ± 9.143 (t= 32.65 , p= <0.001 ); rrr24Feb : -0.835 ± 0.625 (t= -1.34 , p= 0.187 ); umFeb : 0.252 ± 0.112 (t= 2.25 , p= 0.028 ); nessMar : 2.558 ± 18.953 (t= 0.13 , p= 0.893 )	11.556	0	259
585	Latitude_essmaxFeb_tmMay	JulianDay ~ Latitude + essmaxFeb + tmMay + (1 | Studyarea)	410.171	421.53	−198.335	(Intercept) : 179.932 ± 67.377 (t= 2.67 , p= 0.055 ); Latitude : 3.524 ± 1.867 (t= 1.89 , p= 0.132 ); essmaxFeb : 0.836 ± 2.051 (t= 0.41 , p= 0.685 ); tmMay : 0.306 ± 0.61 (t= 0.5 , p= 0.618 )	11.575	0	260
640	Latitude_tmApr_umApr	JulianDay ~ Latitude + tmApr + umApr + (1 | Studyarea)	410.172	421.531	−198.336	(Intercept) : 189.593 ± 67.654 (t= 2.8 , p= 0.048 ); Latitude : 3.045 ± 1.905 (t= 1.6 , p= 0.182 ); tmApr : 0.19 ± 0.685 (t= 0.28 , p= 0.783 ); umApr : 0.211 ± 0.113 (t= 1.86 , p= 0.068 )	11.576	0	261
134	nessJan_tmFeb	JulianDay ~ nessJan + tmFeb + (1 | Studyarea)	410.175	419.838	−199.561	(Intercept) : 314.658 ± 7.481 (t= 42.06 , p= <0.001 ); nessJan : 5.385 ± 4.959 (t= 1.09 , p= 0.282 ); tmFeb : -0.372 ± 0.353 (t= -1.05 , p= 0.297 )	11.579	0	262
1294	nessJan_rrr24Mar_essmaxMar	JulianDay ~ nessJan + rrr24Mar + essmaxMar + (1 | Studyarea)	410.208	421.567	−198.354	(Intercept) : 312.188 ± 7.248 (t= 43.07 , p= <0.001 ); nessJan : 7.829 ± 4.764 (t= 1.64 , p= 0.106 ); rrr24Mar : 0.02 ± 0.552 (t= 0.04 , p= 0.971 ); essmaxMar : -0.365 ± 1.472 (t= -0.25 , p= 0.805 )	11.612	0	263
1608	umFeb_nessMar_tmApr	JulianDay ~ umFeb + nessMar + tmApr + (1 | Studyarea)	410.221	421.58	−198.361	(Intercept) : 315.129 ± 11.854 (t= 26.58 , p= <0.001 ); umFeb : 0.134 ± 0.091 (t= 1.47 , p= 0.146 ); nessMar : 5.235 ± 18.822 (t= 0.28 , p= 0.782 ); tmApr : -0.683 ± 0.438 (t= -1.56 , p= 0.124 )	11.625	0	264
67	tmJan_nessJan	JulianDay ~ tmJan + nessJan + (1 | Studyarea)	410.227	419.89	−199.587	(Intercept) : 310.612 ± 7.611 (t= 40.81 , p= <0.001 ); tmJan : 0.324 ± 0.476 (t= 0.68 , p= 0.499 ); nessJan : 9.337 ± 5.271 (t= 1.77 , p= 0.082 )	11.631	0	265
488	Latitude_rrr24Jan_essmaxFeb	JulianDay ~ Latitude + rrr24Jan + essmaxFeb + (1 | Studyarea)	410.231	421.59	−198.366	(Intercept) : 183.863 ± 66.031 (t= 2.78 , p= 0.050 ); Latitude : 3.595 ± 1.837 (t= 1.96 , p= 0.122 ); rrr24Jan : 0.011 ± 0.672 (t= 0.02 , p= 0.987 ); essmaxFeb : 1.079 ± 2.003 (t= 0.54 , p= 0.592 )	11.635	0	266
1790	umApr_tmMay_rrr24May	JulianDay ~ umApr + tmMay + rrr24May + (1 | Studyarea)	410.239	421.598	−198.370	(Intercept) : 277.917 ± 15.399 (t= 18.05 , p= <0.001 ); umApr : 0.208 ± 0.07 (t= 2.97 , p= 0.004 ); tmMay : 1.054 ± 0.579 (t= 1.82 , p= 0.074 ); rrr24May : 1.387 ± 1.071 (t= 1.29 , p= 0.201 )	11.643	0	267
1199	umJan_essmaxMar_nessMar	JulianDay ~ umJan + essmaxMar + nessMar + (1 | Studyarea)	410.242	421.601	−198.371	(Intercept) : 304.032 ± 8.639 (t= 35.19 , p= <0.001 ); umJan : 0.139 ± 0.086 (t= 1.63 , p= 0.109 ); essmaxMar : -0.518 ± 1.933 (t= -0.27 , p= 0.790 ); nessMar : 9.943 ± 25.829 (t= 0.38 , p= 0.702 )	11.646	0	268
835	rrr24Jan_essmaxJan_nessMar	JulianDay ~ rrr24Jan + essmaxJan + nessMar + (1 | Studyarea)	410.248	421.606	−198.374	(Intercept) : 312.548 ± 7.254 (t= 43.08 , p= <0.001 ); rrr24Jan : -0.071 ± 0.677 (t= -0.1 , p= 0.917 ); essmaxJan : 0.553 ± 0.711 (t= 0.78 , p= 0.440 ); nessMar : 5.15 ± 20.465 (t= 0.25 , p= 0.802 )	11.652	0	269
1104	essmaxJan_rrr24Apr_umApr	JulianDay ~ essmaxJan + rrr24Apr + umApr + (1 | Studyarea)	410.259	421.618	−198.380	(Intercept) : 296.915 ± 8.039 (t= 36.94 , p= <0.001 ); essmaxJan : 0.805 ± 0.605 (t= 1.33 , p= 0.189 ); rrr24Apr : -1.446 ± 0.847 (t= -1.71 , p= 0.093 ); umApr : 0.33 ± 0.102 (t= 3.25 , p= 0.002 )	11.663	0	270
1722	essmaxMar_nessMar_umMay	JulianDay ~ essmaxMar + nessMar + umMay + (1 | Studyarea)	410.278	421.637	−198.389	(Intercept) : 305.397 ± 8.503 (t= 35.92 , p= <0.001 ); essmaxMar : -0.835 ± 1.95 (t= -0.43 , p= 0.670 ); nessMar : 18.966 ± 25.722 (t= 0.74 , p= 0.464 ); umMay : 0.162 ± 0.114 (t= 1.43 , p= 0.159 )	11.682	0	271
1001	essmaxJan_nessJan_umMar	JulianDay ~ essmaxJan + nessJan + umMar + (1 | Studyarea)	410.283	421.642	−198.392	(Intercept) : 301.755 ± 8.905 (t= 33.88 , p= <0.001 ); essmaxJan : -1.782 ± 1.274 (t= -1.4 , p= 0.168 ); nessJan : 18.709 ± 8.98 (t= 2.08 , p= 0.042 ); umMar : 0.175 ± 0.101 (t= 1.74 , p= 0.087 )	11.687	0	272
509	Latitude_essmaxJan_essmaxMar	JulianDay ~ Latitude + essmaxJan + essmaxMar + (1 | Studyarea)	410.286	421.645	−198.393	(Intercept) : 182.574 ± 65.692 (t= 2.78 , p= 0.050 ); Latitude : 3.63 ± 1.828 (t= 1.99 , p= 0.118 ); essmaxJan : 0.624 ± 0.665 (t= 0.94 , p= 0.352 ); essmaxMar : 0.016 ± 1.453 (t= 0.01 , p= 0.991 )	11.69	0	273
612	Latitude_rrr24Mar_tmApr	JulianDay ~ Latitude + rrr24Mar + tmApr + (1 | Studyarea)	410.287	421.646	−198.393	(Intercept) : 194.697 ± 65.117 (t= 2.99 , p= 0.040 ); Latitude : 3.677 ± 1.805 (t= 2.04 , p= 0.111 ); rrr24Mar : -0.188 ± 0.547 (t= -0.34 , p= 0.732 ); tmApr : -0.844 ± 0.438 (t= -1.92 , p= 0.059 )	11.691	0	274
1610	umFeb_nessMar_umApr	JulianDay ~ umFeb + nessMar + umApr + (1 | Studyarea)	410.311	421.67	−198.405	(Intercept) : 296.989 ± 8.75 (t= 33.94 , p= <0.001 ); umFeb : 0.099 ± 0.091 (t= 1.09 , p= 0.279 ); nessMar : 10.812 ± 18.516 (t= 0.58 , p= 0.562 ); umApr : 0.179 ± 0.072 (t= 2.48 , p= 0.016 )	11.715	0	275
1252	nessJan_rrr24Feb_essmaxMar	JulianDay ~ nessJan + rrr24Feb + essmaxMar + (1 | Studyarea)	410.328	421.687	−198.414	(Intercept) : 312.341 ± 7.227 (t= 43.22 , p= <0.001 ); nessJan : 7.922 ± 4.799 (t= 1.65 , p= 0.105 ); rrr24Feb : -0.082 ± 0.514 (t= -0.16 , p= 0.873 ); essmaxMar : -0.363 ± 1.465 (t= -0.25 , p= 0.805 )	11.732	0	276
621	Latitude_essmaxMar_rrr24Apr	JulianDay ~ Latitude + essmaxMar + rrr24Apr + (1 | Studyarea)	410.331	421.69	−198.415	(Intercept) : 183.703 ± 65.78 (t= 2.79 , p= 0.049 ); Latitude : 3.58 ± 1.831 (t= 1.96 , p= 0.122 ); essmaxMar : 0.458 ± 1.438 (t= 0.32 , p= 0.751 ); rrr24Apr : 0.612 ± 0.616 (t= 0.99 , p= 0.324 )	11.735	0	277
76	tmJan_nessMar	JulianDay ~ tmJan + nessMar + (1 | Studyarea)	410.343	420.006	−199.645	(Intercept) : 312.658 ± 7.521 (t= 41.57 , p= <0.001 ); tmJan : -0.016 ± 0.454 (t= -0.04 , p= 0.972 ); nessMar : 10.751 ± 20.439 (t= 0.53 , p= 0.601 )	11.747	0	278
1654	tmMar_nessMar_rrr24Apr	JulianDay ~ tmMar + nessMar + rrr24Apr + (1 | Studyarea)	410.376	421.735	−198.438	(Intercept) : 315.071 ± 8.194 (t= 38.45 , p= <0.001 ); tmMar : -0.315 ± 0.352 (t= -0.89 , p= 0.375 ); nessMar : 9.528 ± 20.014 (t= 0.48 , p= 0.636 ); rrr24Apr : 0.646 ± 0.621 (t= 1.04 , p= 0.303 )	11.78	0	279
192	umFeb_nessMar	JulianDay ~ umFeb + nessMar + (1 | Studyarea)	410.377	420.04	−199.662	(Intercept) : 302.66 ± 8.79 (t= 34.43 , p= <0.001 ); umFeb : 0.163 ± 0.091 (t= 1.8 , p= 0.077 ); nessMar : 3.163 ± 19.026 (t= 0.17 , p= 0.869 )	11.781	0	280
1488	rrr24Feb_nessMar_rrr24Apr	JulianDay ~ rrr24Feb + nessMar + rrr24Apr + (1 | Studyarea)	410.382	421.741	−198.441	(Intercept) : 311.681 ± 7.237 (t= 43.06 , p= <0.001 ); rrr24Feb : -0.069 ± 0.522 (t= -0.13 , p= 0.895 ); nessMar : 15.233 ± 19.43 (t= 0.78 , p= 0.436 ); rrr24Apr : 0.698 ± 0.628 (t= 1.11 , p= 0.271 )	11.786	0	281
1387	tmFeb_rrr24Mar_nessMar	JulianDay ~ tmFeb + rrr24Mar + nessMar + (1 | Studyarea)	410.397	421.756	−198.449	(Intercept) : 316.07 ± 7.55 (t= 41.86 , p= <0.001 ); tmFeb : -0.526 ± 0.349 (t= -1.51 , p= 0.138 ); rrr24Mar : -0.062 ± 0.551 (t= -0.11 , p= 0.911 ); nessMar : 1.064 ± 19.89 (t= 0.05 , p= 0.958 )	11.801	0	282
1784	rrr24Apr_umApr_tmMay	JulianDay ~ rrr24Apr + umApr + tmMay + (1 | Studyarea)	410.398	421.757	−198.449	(Intercept) : 281.061 ± 14.96 (t= 18.79 , p= <0.001 ); rrr24Apr : -1.2 ± 0.854 (t= -1.41 , p= 0.166 ); umApr : 0.324 ± 0.101 (t= 3.2 , p= 0.002 ); tmMay : 0.753 ± 0.568 (t= 1.33 , p= 0.190 )	11.802	0	283
1728	essmaxMar_rrr24Apr_umApr	JulianDay ~ essmaxMar + rrr24Apr + umApr + (1 | Studyarea)	410.405	421.764	−198.453	(Intercept) : 297.727 ± 8.09 (t= 36.8 , p= <0.001 ); essmaxMar : -0.113 ± 1.361 (t= -0.08 , p= 0.934 ); rrr24Apr : -1.388 ± 0.873 (t= -1.59 , p= 0.118 ); umApr : 0.319 ± 0.104 (t= 3.08 , p= 0.003 )	11.809	0	284
244	rrr24Apr_umApr	JulianDay ~ rrr24Apr + umApr + (1 | Studyarea)	410.41	420.073	−199.679	(Intercept) : 297.769 ± 8.052 (t= 36.98 , p= <0.001 ); rrr24Apr : -1.373 ± 0.85 (t= -1.61 , p= 0.112 ); umApr : 0.317 ± 0.102 (t= 3.12 , p= 0.003 )	11.814	0	285
46	Latitude_essmaxJan	JulianDay ~ Latitude + essmaxJan + (1 | Studyarea)	410.415	420.078	−199.681	(Intercept) : 182.57 ± 65.691 (t= 2.78 , p= 0.050 ); Latitude : 3.63 ± 1.828 (t= 1.99 , p= 0.118 ); essmaxJan : 0.625 ± 0.647 (t= 0.97 , p= 0.339 )	11.819	0	286
1282	nessJan_umFeb_rrr24May	JulianDay ~ nessJan + umFeb + rrr24May + (1 | Studyarea)	410.416	421.775	−198.458	(Intercept) : 302.506 ± 8.761 (t= 34.53 , p= <0.001 ); nessJan : 5.491 ± 4.621 (t= 1.19 , p= 0.240 ); umFeb : 0.139 ± 0.089 (t= 1.56 , p= 0.125 ); rrr24May : 1.422 ± 1.065 (t= 1.34 , p= 0.187 )	11.82	0	287
616	Latitude_rrr24Mar_rrr24May	JulianDay ~ Latitude + rrr24Mar + rrr24May + (1 | Studyarea)	410.42	421.778	−198.460	(Intercept) : 185.893 ± 66.72 (t= 2.79 , p= 0.050 ); Latitude : 3.515 ± 1.857 (t= 1.89 , p= 0.131 ); rrr24Mar : -0.142 ± 0.557 (t= -0.26 , p= 0.799 ); rrr24May : 1.432 ± 1.115 (t= 1.28 , p= 0.204 )	11.824	0	288
481	Latitude_tmJan_rrr24May	JulianDay ~ Latitude + tmJan + rrr24May + (1 | Studyarea)	410.424	421.783	−198.462	(Intercept) : 188.17 ± 65.996 (t= 2.85 , p= 0.046 ); Latitude : 3.479 ± 1.836 (t= 1.9 , p= 0.131 ); tmJan : -0.321 ± 0.438 (t= -0.73 , p= 0.466 ); rrr24May : 1.668 ± 1.161 (t= 1.44 , p= 0.156 )	11.828	0	289
139	nessJan_rrr24Mar	JulianDay ~ nessJan + rrr24Mar + (1 | Studyarea)	410.426	420.089	−199.687	(Intercept) : 312.201 ± 7.23 (t= 43.18 , p= <0.001 ); nessJan : 7.525 ± 4.568 (t= 1.65 , p= 0.105 ); rrr24Mar : 0.007 ± 0.545 (t= 0.01 , p= 0.990 )	11.83	0	290
1569	essmaxFeb_umApr_rrr24May	JulianDay ~ essmaxFeb + umApr + rrr24May + (1 | Studyarea)	410.435	421.794	−198.468	(Intercept) : 301.993 ± 7.719 (t= 39.13 , p= <0.001 ); essmaxFeb : 1.565 ± 1.954 (t= 0.8 , p= 0.427 ); umApr : 0.179 ± 0.071 (t= 2.53 , p= 0.014 ); rrr24May : 1.158 ± 1.107 (t= 1.05 , p= 0.300 )	11.839	0	291
1785	rrr24Apr_umApr_rrr24May	JulianDay ~ rrr24Apr + umApr + rrr24May + (1 | Studyarea)	410.441	421.8	−198.471	(Intercept) : 297.855 ± 8.073 (t= 36.89 , p= <0.001 ); rrr24Apr : -1.303 ± 0.861 (t= -1.51 , p= 0.136 ); umApr : 0.302 ± 0.105 (t= 2.88 , p= 0.006 ); rrr24May : 0.723 ± 1.059 (t= 0.68 , p= 0.498 )	11.845	0	292
1280	nessJan_umFeb_umApr	JulianDay ~ nessJan + umFeb + umApr + (1 | Studyarea)	410.447	421.806	−198.473	(Intercept) : 297.81 ± 8.662 (t= 34.38 , p= <0.001 ); nessJan : 7.855 ± 4.48 (t= 1.75 , p= 0.085 ); umFeb : 0.067 ± 0.089 (t= 0.75 , p= 0.457 ); umApr : 0.193 ± 0.071 (t= 2.74 , p= 0.008 )	11.851	0	293
577	Latitude_essmaxFeb_tmMar	JulianDay ~ Latitude + essmaxFeb + tmMar + (1 | Studyarea)	410.45	421.809	−198.475	(Intercept) : 186.712 ± 65.141 (t= 2.87 , p= 0.046 ); Latitude : 3.627 ± 1.811 (t= 2 , p= 0.116 ); essmaxFeb : 0.284 ± 2.134 (t= 0.13 , p= 0.894 ); tmMar : -0.364 ± 0.362 (t= -1.01 , p= 0.319 )	11.854	0	294
960	rrr24Jan_nessMar_tmMay	JulianDay ~ rrr24Jan + nessMar + tmMay + (1 | Studyarea)	410.456	421.815	−198.478	(Intercept) : 301.598 ± 14.807 (t= 20.37 , p= <0.001 ); rrr24Jan : -0.029 ± 0.674 (t= -0.04 , p= 0.965 ); nessMar : 13.687 ± 19.279 (t= 0.71 , p= 0.481 ); tmMay : 0.513 ± 0.604 (t= 0.85 , p= 0.399 )	11.86	0	295
998	essmaxJan_nessJan_tmMar	JulianDay ~ essmaxJan + nessJan + tmMar + (1 | Studyarea)	410.476	421.835	−198.488	(Intercept) : 314.143 ± 8.081 (t= 38.88 , p= <0.001 ); essmaxJan : -0.961 ± 1.244 (t= -0.77 , p= 0.443 ); nessJan : 12.572 ± 9.107 (t= 1.38 , p= 0.173 ); tmMar : -0.185 ± 0.353 (t= -0.52 , p= 0.603 )	11.88	0	296
1345	tmFeb_rrr24Feb_nessMar	JulianDay ~ tmFeb + rrr24Feb + nessMar + (1 | Studyarea)	410.49	421.849	−198.495	(Intercept) : 316.175 ± 7.547 (t= 41.89 , p= <0.001 ); tmFeb : -0.533 ± 0.352 (t= -1.52 , p= 0.135 ); rrr24Feb : -0.108 ± 0.518 (t= -0.21 , p= 0.836 ); nessMar : 1.377 ± 19.931 (t= 0.07 , p= 0.945 )	11.894	0	297
1243	nessJan_tmFeb_rrr24Apr	JulianDay ~ nessJan + tmFeb + rrr24Apr + (1 | Studyarea)	410.499	421.858	−198.500	(Intercept) : 313.7 ± 7.504 (t= 41.81 , p= <0.001 ); nessJan : 5.804 ± 4.96 (t= 1.17 , p= 0.247 ); tmFeb : -0.372 ± 0.352 (t= -1.06 , p= 0.296 ); rrr24Apr : 0.685 ± 0.597 (t= 1.15 , p= 0.256 )	11.903	0	298
1298	nessJan_rrr24Mar_rrr24Apr	JulianDay ~ nessJan + rrr24Mar + rrr24Apr + (1 | Studyarea)	410.503	421.861	−198.501	(Intercept) : 311.513 ± 7.243 (t= 43.01 , p= <0.001 ); nessJan : 7.944 ± 4.564 (t= 1.74 , p= 0.087 ); rrr24Mar : -0.217 ± 0.574 (t= -0.38 , p= 0.707 ); rrr24Apr : 0.763 ± 0.636 (t= 1.2 , p= 0.235 )	11.907	0	299
135	nessJan_rrr24Feb	JulianDay ~ nessJan + rrr24Feb + (1 | Studyarea)	410.536	420.199	−199.742	(Intercept) : 312.33 ± 7.209 (t= 43.33 , p= <0.001 ); nessJan : 7.621 ± 4.607 (t= 1.65 , p= 0.104 ); rrr24Feb : -0.081 ± 0.509 (t= -0.16 , p= 0.874 )	11.94	0	300
59	Latitude_rrr24Apr	JulianDay ~ Latitude + rrr24Apr + (1 | Studyarea)	410.541	420.204	−199.744	(Intercept) : 183.604 ± 66.139 (t= 2.78 , p= 0.050 ); Latitude : 3.585 ± 1.841 (t= 1.95 , p= 0.123 ); rrr24Apr : 0.587 ± 0.605 (t= 0.97 , p= 0.336 )	11.945	0	301
570	Latitude_rrr24Feb_tmApr	JulianDay ~ Latitude + rrr24Feb + tmApr + (1 | Studyarea)	410.582	421.941	−198.541	(Intercept) : 194.264 ± 65.019 (t= 2.99 , p= 0.040 ); Latitude : 3.67 ± 1.802 (t= 2.04 , p= 0.112 ); rrr24Feb : -0.012 ± 0.501 (t= -0.02 , p= 0.980 ); tmApr : -0.82 ± 0.434 (t= -1.89 , p= 0.064 )	11.986	0	302
1544	essmaxFeb_essmaxMar_rrr24May	JulianDay ~ essmaxFeb + essmaxMar + rrr24May + (1 | Studyarea)	410.597	421.956	−198.549	(Intercept) : 310.9 ± 7.23 (t= 43 , p= <0.001 ); essmaxFeb : 1.941 ± 2.052 (t= 0.95 , p= 0.348 ); essmaxMar : 0.073 ± 1.424 (t= 0.05 , p= 0.959 ); rrr24May : 1.732 ± 1.143 (t= 1.51 , p= 0.136 )	12.001	0	303
578	Latitude_essmaxFeb_rrr24Mar	JulianDay ~ Latitude + essmaxFeb + rrr24Mar + (1 | Studyarea)	410.604	421.962	−198.552	(Intercept) : 183.932 ± 65.989 (t= 2.79 , p= 0.050 ); Latitude : 3.595 ± 1.836 (t= 1.96 , p= 0.122 ); essmaxFeb : 1.084 ± 2.003 (t= 0.54 , p= 0.591 ); rrr24Mar : -0.035 ± 0.557 (t= -0.06 , p= 0.950 )	12.008	0	304
727	tmJan_tmFeb_nessMar	JulianDay ~ tmJan + tmFeb + nessMar + (1 | Studyarea)	410.618	421.977	−198.559	(Intercept) : 315.36 ± 7.667 (t= 41.13 , p= <0.001 ); tmJan : 0.169 ± 0.464 (t= 0.36 , p= 0.717 ); tmFeb : -0.557 ± 0.36 (t= -1.55 , p= 0.128 ); nessMar : 3.289 ± 20.764 (t= 0.16 , p= 0.875 )	12.022	0	305
574	Latitude_rrr24Feb_rrr24May	JulianDay ~ Latitude + rrr24Feb + rrr24May + (1 | Studyarea)	410.63	421.989	−198.565	(Intercept) : 185.621 ± 66.674 (t= 2.78 , p= 0.050 ); Latitude : 3.513 ± 1.856 (t= 1.89 , p= 0.131 ); rrr24Feb : 0.088 ± 0.511 (t= 0.17 , p= 0.863 ); rrr24May : 1.4 ± 1.103 (t= 1.27 , p= 0.210 )	12.034	0	306
558	Latitude_tmFeb_rrr24Apr	JulianDay ~ Latitude + tmFeb + rrr24Apr + (1 | Studyarea)	410.634	421.993	−198.567	(Intercept) : 188.565 ± 64.808 (t= 2.91 , p= 0.044 ); Latitude : 3.538 ± 1.802 (t= 1.96 , p= 0.121 ); tmFeb : -0.54 ± 0.322 (t= -1.68 , p= 0.099 ); rrr24Apr : 0.621 ± 0.597 (t= 1.04 , p= 0.303 )	12.038	0	307
805	tmJan_nessMar_rrr24Apr	JulianDay ~ tmJan + nessMar + rrr24Apr + (1 | Studyarea)	410.635	421.994	−198.568	(Intercept) : 311.953 ± 7.502 (t= 41.58 , p= <0.001 ); tmJan : -0.079 ± 0.457 (t= -0.17 , p= 0.863 ); nessMar : 13.618 ± 20.565 (t= 0.66 , p= 0.511 ); rrr24Apr : 0.702 ± 0.629 (t= 1.12 , p= 0.269 )	12.039	0	308
1314	nessJan_umMar_umApr	JulianDay ~ nessJan + umMar + umApr + (1 | Studyarea)	410.641	422	−198.571	(Intercept) : 301.784 ± 8.633 (t= 34.96 , p= <0.001 ); nessJan : 8.836 ± 4.297 (t= 2.06 , p= 0.045 ); umMar : -0.019 ± 0.106 (t= -0.18 , p= 0.860 ); umApr : 0.216 ± 0.079 (t= 2.74 , p= 0.008 )	12.045	0	309
1071	essmaxJan_rrr24Mar_nessMar	JulianDay ~ essmaxJan + rrr24Mar + nessMar + (1 | Studyarea)	410.643	422.002	−198.572	(Intercept) : 312.524 ± 7.29 (t= 42.87 , p= <0.001 ); essmaxJan : 0.546 ± 0.708 (t= 0.77 , p= 0.444 ); rrr24Mar : -0.026 ± 0.558 (t= -0.05 , p= 0.963 ); nessMar : 5.278 ± 20.426 (t= 0.26 , p= 0.797 )	12.047	0	310
1726	essmaxMar_tmApr_rrr24May	JulianDay ~ essmaxMar + tmApr + rrr24May + (1 | Studyarea)	410.648	422.007	−198.574	(Intercept) : 324.97 ± 9.88 (t= 32.89 , p= <0.001 ); essmaxMar : -0.23 ± 1.394 (t= -0.17 , p= 0.869 ); tmApr : -0.87 ± 0.433 (t= -2.01 , p= 0.050 ); rrr24May : 1.654 ± 1.077 (t= 1.54 , p= 0.130 )	12.052	0	311
1546	essmaxFeb_umMar_nessMar	JulianDay ~ essmaxFeb + umMar + nessMar + (1 | Studyarea)	410.649	422.008	−198.574	(Intercept) : 304.816 ± 9.027 (t= 33.77 , p= <0.001 ); essmaxFeb : 0.98 ± 2.093 (t= 0.47 , p= 0.642 ); umMar : 0.13 ± 0.099 (t= 1.31 , p= 0.194 ); nessMar : 10.41 ± 19.853 (t= 0.52 , p= 0.602 )	12.053	0	312
851	rrr24Jan_umJan_nessMar	JulianDay ~ rrr24Jan + umJan + nessMar + (1 | Studyarea)	410.651	422.01	−198.576	(Intercept) : 300.614 ± 8.889 (t= 33.82 , p= <0.001 ); rrr24Jan : -0.958 ± 0.802 (t= -1.19 , p= 0.238 ); umJan : 0.211 ± 0.103 (t= 2.04 , p= 0.046 ); nessMar : 1.625 ± 19.158 (t= 0.08 , p= 0.933 )	12.055	0	313
1770	nessMar_umApr_umMay	JulianDay ~ nessMar + umApr + umMay + (1 | Studyarea)	410.673	422.032	−198.586	(Intercept) : 302.712 ± 8.33 (t= 36.34 , p= <0.001 ); nessMar : 16.426 ± 18.016 (t= 0.91 , p= 0.366 ); umApr : 0.215 ± 0.086 (t= 2.5 , p= 0.015 ); umMay : -0.037 ± 0.132 (t= -0.28 , p= 0.783 )	12.077	0	314
186	essmaxFeb_rrr24May	JulianDay ~ essmaxFeb + rrr24May + (1 | Studyarea)	410.688	420.351	−199.818	(Intercept) : 310.902 ± 7.232 (t= 42.99 , p= <0.001 ); essmaxFeb : 1.943 ± 2.033 (t= 0.96 , p= 0.343 ); rrr24May : 1.736 ± 1.13 (t= 1.54 , p= 0.130 )	12.092	0	315
1773	nessMar_rrr24May_umMay	JulianDay ~ nessMar + rrr24May + umMay + (1 | Studyarea)	410.69	422.049	−198.595	(Intercept) : 307.406 ± 9.038 (t= 34.01 , p= <0.001 ); nessMar : 12.315 ± 18.853 (t= 0.65 , p= 0.516 ); rrr24May : 0.873 ± 1.45 (t= 0.6 , p= 0.550 ); umMay : 0.1 ± 0.148 (t= 0.67 , p= 0.504 )	12.094	0	316
1285	nessJan_tmMar_essmaxMar	JulianDay ~ nessJan + tmMar + essmaxMar + (1 | Studyarea)	410.703	422.062	−198.601	(Intercept) : 314.671 ± 8.133 (t= 38.69 , p= <0.001 ); nessJan : 6.871 ± 4.966 (t= 1.38 , p= 0.172 ); tmMar : -0.225 ± 0.35 (t= -0.64 , p= 0.524 ); essmaxMar : -0.342 ± 1.46 (t= -0.23 , p= 0.816 )	12.107	0	317
1710	essmaxMar_umMar_nessMar	JulianDay ~ essmaxMar + umMar + nessMar + (1 | Studyarea)	410.716	422.075	−198.608	(Intercept) : 304.512 ± 9.062 (t= 33.6 , p= <0.001 ); essmaxMar : -1.025 ± 1.972 (t= -0.52 , p= 0.605 ); umMar : 0.136 ± 0.1 (t= 1.36 , p= 0.179 ); nessMar : 22.513 ± 26.09 (t= 0.86 , p= 0.392 )	12.12	0	318
563	Latitude_rrr24Feb_essmaxFeb	JulianDay ~ Latitude + rrr24Feb + essmaxFeb + (1 | Studyarea)	410.717	422.075	−198.608	(Intercept) : 183.954 ± 65.975 (t= 2.79 , p= 0.049 ); Latitude : 3.594 ± 1.836 (t= 1.96 , p= 0.122 ); rrr24Feb : -0.03 ± 0.526 (t= -0.06 , p= 0.955 ); essmaxFeb : 1.101 ± 2.045 (t= 0.54 , p= 0.592 )	12.121	0	319
1062	essmaxJan_tmMar_nessMar	JulianDay ~ essmaxJan + tmMar + nessMar + (1 | Studyarea)	410.72	422.079	−198.610	(Intercept) : 315.982 ± 8.188 (t= 38.59 , p= <0.001 ); essmaxJan : 0.491 ± 0.705 (t= 0.7 , p= 0.489 ); tmMar : -0.322 ± 0.354 (t= -0.91 , p= 0.367 ); nessMar : 0.625 ± 20.903 (t= 0.03 , p= 0.976 )	12.124	0	320
242	tmApr_rrr24May	JulianDay ~ tmApr + rrr24May + (1 | Studyarea)	410.721	420.384	−199.834	(Intercept) : 324.828 ± 9.794 (t= 33.17 , p= <0.001 ); tmApr : -0.861 ± 0.426 (t= -2.02 , p= 0.048 ); rrr24May : 1.638 ± 1.064 (t= 1.54 , p= 0.129 )	12.125	0	321
1568	essmaxFeb_umApr_tmMay	JulianDay ~ essmaxFeb + umApr + tmMay + (1 | Studyarea)	410.721	422.08	−198.611	(Intercept) : 282.865 ± 15.507 (t= 18.24 , p= <0.001 ); essmaxFeb : 0.318 ± 1.924 (t= 0.17 , p= 0.869 ); umApr : 0.22 ± 0.071 (t= 3.1 , p= 0.003 ); tmMay : 0.85 ± 0.589 (t= 1.44 , p= 0.155 )	12.125	0	322
477	Latitude_tmJan_tmApr	JulianDay ~ Latitude + tmJan + tmApr + (1 | Studyarea)	410.727	422.086	−198.614	(Intercept) : 195.882 ± 64.705 (t= 3.03 , p= 0.038 ); Latitude : 3.662 ± 1.792 (t= 2.04 , p= 0.111 ); tmJan : -0.207 ± 0.41 (t= -0.51 , p= 0.615 ); tmApr : -0.846 ± 0.436 (t= -1.94 , p= 0.057 )	12.131	0	323
715	tmJan_nessJan_rrr24Apr	JulianDay ~ tmJan + nessJan + rrr24Apr + (1 | Studyarea)	410.74	422.099	−198.620	(Intercept) : 310.13 ± 7.593 (t= 40.85 , p= <0.001 ); tmJan : 0.242 ± 0.483 (t= 0.5 , p= 0.618 ); nessJan : 9.265 ± 5.27 (t= 1.76 , p= 0.084 ); rrr24Apr : 0.635 ± 0.609 (t= 1.04 , p= 0.301 )	12.144	0	324
352	MeanElevation_nessJan_nessMar	JulianDay ~ MeanElevation + nessJan + nessMar + (1 | Studyarea)	410.745	422.104	−198.623	(Intercept) : 331.352 ± 40.632 (t= 8.15 , p= 0.001 ); MeanElevation : -0.01 ± 0.02 (t= -0.48 , p= 0.657 ); nessJan : 9.822 ± 5.906 (t= 1.66 , p= 0.102 ); nessMar : -14.648 ± 24.013 (t= -0.61 , p= 0.544 )	12.149	0	325
1029	essmaxJan_rrr24Feb_nessMar	JulianDay ~ essmaxJan + rrr24Feb + nessMar + (1 | Studyarea)	410.784	422.143	−198.642	(Intercept) : 312.491 ± 7.269 (t= 42.99 , p= <0.001 ); essmaxJan : 0.546 ± 0.708 (t= 0.77 , p= 0.444 ); rrr24Feb : -0.007 ± 0.521 (t= -0.01 , p= 0.989 ); nessMar : 5.311 ± 20.545 (t= 0.26 , p= 0.797 )	12.188	0	326
1692	rrr24Mar_nessMar_tmMay	JulianDay ~ rrr24Mar + nessMar + tmMay + (1 | Studyarea)	410.805	422.164	−198.652	(Intercept) : 301.501 ± 14.812 (t= 20.35 , p= <0.001 ); rrr24Mar : -0.074 ± 0.562 (t= -0.13 , p= 0.896 ); nessMar : 13.77 ± 19.276 (t= 0.71 , p= 0.478 ); tmMay : 0.522 ± 0.608 (t= 0.86 , p= 0.394 )	12.209	0	327
1256	nessJan_rrr24Feb_rrr24Apr	JulianDay ~ nessJan + rrr24Feb + rrr24Apr + (1 | Studyarea)	410.806	422.165	−198.653	(Intercept) : 311.434 ± 7.226 (t= 43.1 , p= <0.001 ); nessJan : 8.123 ± 4.614 (t= 1.76 , p= 0.084 ); rrr24Feb : -0.14 ± 0.51 (t= -0.27 , p= 0.785 ); rrr24Apr : 0.702 ± 0.605 (t= 1.16 , p= 0.251 )	12.21	0	328
1278	nessJan_umFeb_tmApr	JulianDay ~ nessJan + umFeb + tmApr + (1 | Studyarea)	410.849	422.208	−198.675	(Intercept) : 318.161 ± 11.836 (t= 26.88 , p= <0.001 ); nessJan : 6.944 ± 4.608 (t= 1.51 , p= 0.138 ); umFeb : 0.101 ± 0.09 (t= 1.12 , p= 0.267 ); tmApr : -0.774 ± 0.433 (t= -1.79 , p= 0.080 )	12.253	0	329
1656	tmMar_nessMar_tmMay	JulianDay ~ tmMar + nessMar + tmMay + (1 | Studyarea)	410.851	422.21	−198.676	(Intercept) : 305.603 ± 15.311 (t= 19.96 , p= <0.001 ); tmMar : -0.333 ± 0.353 (t= -0.95 , p= 0.349 ); nessMar : 8.197 ± 19.978 (t= 0.41 , p= 0.683 ); tmMay : 0.494 ± 0.6 (t= 0.82 , p= 0.414 )	12.255	0	330
1763	nessMar_tmApr_umMay	JulianDay ~ nessMar + tmApr + umMay + (1 | Studyarea)	410.871	422.23	−198.686	(Intercept) : 318.571 ± 11.685 (t= 27.26 , p= <0.001 ); nessMar : 12.064 ± 18.438 (t= 0.65 , p= 0.516 ); tmApr : -0.711 ± 0.444 (t= -1.6 , p= 0.115 ); umMay : 0.118 ± 0.113 (t= 1.04 , p= 0.304 )	12.275	0	331
682	tmJan_essmaxJan_nessMar	JulianDay ~ tmJan + essmaxJan + nessMar + (1 | Studyarea)	410.888	422.247	−198.694	(Intercept) : 311.943 ± 7.63 (t= 40.88 , p= <0.001 ); tmJan : 0.11 ± 0.481 (t= 0.23 , p= 0.820 ); essmaxJan : 0.601 ± 0.748 (t= 0.8 , p= 0.425 ); nessMar : 6.53 ± 21.148 (t= 0.31 , p= 0.759 )	12.292	0	332
138	nessJan_tmMar	JulianDay ~ nessJan + tmMar + (1 | Studyarea)	410.897	420.56	−199.922	(Intercept) : 314.68 ± 8.103 (t= 38.83 , p= <0.001 ); nessJan : 6.583 ± 4.773 (t= 1.38 , p= 0.173 ); tmMar : -0.226 ± 0.347 (t= -0.65 , p= 0.517 )	12.301	0	333
1125	umJan_nessJan_umApr	JulianDay ~ umJan + nessJan + umApr + (1 | Studyarea)	410.907	422.265	−198.703	(Intercept) : 301.485 ± 8.383 (t= 35.96 , p= <0.001 ); umJan : -0.011 ± 0.093 (t= -0.12 , p= 0.905 ); nessJan : 9.009 ± 4.537 (t= 1.99 , p= 0.052 ); umApr : 0.213 ± 0.079 (t= 2.7 , p= 0.009 )	12.311	0	334
1609	umFeb_nessMar_rrr24Apr	JulianDay ~ umFeb + nessMar + rrr24Apr + (1 | Studyarea)	410.911	422.269	−198.705	(Intercept) : 302.073 ± 8.793 (t= 34.36 , p= <0.001 ); umFeb : 0.158 ± 0.091 (t= 1.74 , p= 0.088 ); nessMar : 6.939 ± 19.369 (t= 0.36 , p= 0.722 ); rrr24Apr : 0.629 ± 0.611 (t= 1.03 , p= 0.308 )	12.315	0	335
572	Latitude_rrr24Feb_umApr	JulianDay ~ Latitude + rrr24Feb + umApr + (1 | Studyarea)	410.937	422.295	−198.718	(Intercept) : 191.088 ± 66.579 (t= 2.87 , p= 0.045 ); Latitude : 3.123 ± 1.86 (t= 1.68 , p= 0.167 ); rrr24Feb : -0.013 ± 0.486 (t= -0.03 , p= 0.978 ); umApr : 0.186 ± 0.07 (t= 2.67 , p= 0.010 )	12.341	0	336
1261	nessJan_essmaxFeb_umFeb	JulianDay ~ nessJan + essmaxFeb + umFeb + (1 | Studyarea)	410.94	422.298	−198.720	(Intercept) : 303.903 ± 8.833 (t= 34.41 , p= <0.001 ); nessJan : 5.676 ± 4.708 (t= 1.21 , p= 0.233 ); essmaxFeb : 0.13 ± 2 (t= 0.07 , p= 0.948 ); umFeb : 0.137 ± 0.092 (t= 1.48 , p= 0.145 )	12.344	0	337
623	Latitude_essmaxMar_tmMay	JulianDay ~ Latitude + essmaxMar + tmMay + (1 | Studyarea)	410.943	422.302	−198.721	(Intercept) : 178.577 ± 67.245 (t= 2.66 , p= 0.056 ); Latitude : 3.512 ± 1.865 (t= 1.88 , p= 0.133 ); essmaxMar : 0.428 ± 1.452 (t= 0.29 , p= 0.769 ); tmMay : 0.393 ± 0.602 (t= 0.65 , p= 0.516 )	12.347	0	338
1378	tmFeb_tmMar_nessMar	JulianDay ~ tmFeb + tmMar + nessMar + (1 | Studyarea)	410.964	422.323	−198.732	(Intercept) : 316.828 ± 8.097 (t= 39.13 , p= <0.001 ); tmFeb : -0.469 ± 0.399 (t= -1.17 , p= 0.245 ); tmMar : -0.113 ± 0.401 (t= -0.28 , p= 0.779 ); nessMar : 0.298 ± 20.071 (t= 0.01 , p= 0.988 )	12.368	0	339
1490	rrr24Feb_nessMar_tmMay	JulianDay ~ rrr24Feb + nessMar + tmMay + (1 | Studyarea)	410.971	422.33	−198.735	(Intercept) : 301.589 ± 14.802 (t= 20.37 , p= <0.001 ); rrr24Feb : -0.022 ± 0.521 (t= -0.04 , p= 0.966 ); nessMar : 13.811 ± 19.422 (t= 0.71 , p= 0.480 ); tmMay : 0.514 ± 0.605 (t= 0.85 , p= 0.399 )	12.375	0	340
870	rrr24Jan_nessJan_tmMay	JulianDay ~ rrr24Jan + nessJan + tmMay + (1 | Studyarea)	410.983	422.341	−198.741	(Intercept) : 301.688 ± 14.407 (t= 20.94 , p= <0.001 ); rrr24Jan : -0.118 ± 0.662 (t= -0.18 , p= 0.860 ); nessJan : 7.786 ± 4.597 (t= 1.69 , p= 0.096 ); tmMay : 0.497 ± 0.585 (t= 0.85 , p= 0.399 )	12.387	0	341
1328	nessJan_tmApr_umMay	JulianDay ~ nessJan + tmApr + umMay + (1 | Studyarea)	410.994	422.353	−198.747	(Intercept) : 320.627 ± 11.571 (t= 27.71 , p= <0.001 ); nessJan : 7.966 ± 4.471 (t= 1.78 , p= 0.080 ); tmApr : -0.797 ± 0.436 (t= -1.83 , p= 0.073 ); umMay : 0.093 ± 0.111 (t= 0.83 , p= 0.409 )	12.398	0	342
127	umJan_nessMar	JulianDay ~ umJan + nessMar + (1 | Studyarea)	411.015	420.678	−199.981	(Intercept) : 304.036 ± 8.609 (t= 35.31 , p= <0.001 ); umJan : 0.14 ± 0.085 (t= 1.65 , p= 0.105 ); nessMar : 5.263 ± 18.921 (t= 0.28 , p= 0.782 )	12.419	0	343
1400	tmFeb_essmaxMar_rrr24May	JulianDay ~ tmFeb + essmaxMar + rrr24May + (1 | Studyarea)	411.021	422.38	−198.760	(Intercept) : 315.131 ± 7.283 (t= 43.27 , p= <0.001 ); tmFeb : -0.677 ± 0.33 (t= -2.05 , p= 0.045 ); essmaxMar : 0.111 ± 1.385 (t= 0.08 , p= 0.936 ); rrr24May : 2 ± 1.106 (t= 1.81 , p= 0.076 )	12.425	0	344
1742	umMar_nessMar_rrr24May	JulianDay ~ umMar + nessMar + rrr24May + (1 | Studyarea)	411.026	422.385	−198.763	(Intercept) : 305.965 ± 9.05 (t= 33.81 , p= <0.001 ); umMar : 0.094 ± 0.103 (t= 0.91 , p= 0.365 ); nessMar : 13.97 ± 18.824 (t= 0.74 , p= 0.461 ); rrr24May : 1.17 ± 1.161 (t= 1.01 , p= 0.318 )	12.43	0	345
1272	nessJan_essmaxFeb_umMay	JulianDay ~ nessJan + essmaxFeb + umMay + (1 | Studyarea)	411.029	422.388	−198.765	(Intercept) : 305.683 ± 8.463 (t= 36.12 , p= <0.001 ); nessJan : 6.679 ± 4.62 (t= 1.45 , p= 0.154 ); essmaxFeb : 0.96 ± 1.982 (t= 0.48 , p= 0.630 ); umMay : 0.146 ± 0.112 (t= 1.3 , p= 0.197 )	12.433	0	346
1540	essmaxFeb_essmaxMar_tmApr	JulianDay ~ essmaxFeb + essmaxMar + tmApr + (1 | Studyarea)	411.038	422.397	−198.769	(Intercept) : 326.053 ± 10.001 (t= 32.6 , p= <0.001 ); essmaxFeb : 1.7 ± 1.974 (t= 0.86 , p= 0.393 ); essmaxMar : -0.082 ± 1.409 (t= -0.06 , p= 0.954 ); tmApr : -0.863 ± 0.442 (t= -1.95 , p= 0.056 )	12.442	0	347
1772	nessMar_tmMay_umMay	JulianDay ~ nessMar + tmMay + umMay + (1 | Studyarea)	411.048	422.406	−198.774	(Intercept) : 286.46 ± 16.838 (t= 17.01 , p= <0.001 ); nessMar : 15.743 ± 18.89 (t= 0.83 , p= 0.408 ); tmMay : 0.807 ± 0.615 (t= 1.31 , p= 0.195 ); umMay : 0.2 ± 0.116 (t= 1.72 , p= 0.090 )	12.452	0	348
161	tmFeb_rrr24May	JulianDay ~ tmFeb + rrr24May + (1 | Studyarea)	411.06	420.723	−200.003	(Intercept) : 315.133 ± 7.282 (t= 43.27 , p= <0.001 ); tmFeb : -0.676 ± 0.327 (t= -2.07 , p= 0.043 ); rrr24May : 2.005 ± 1.093 (t= 1.83 , p= 0.072 )	12.464	0	349
513	Latitude_essmaxJan_rrr24Apr	JulianDay ~ Latitude + essmaxJan + rrr24Apr + (1 | Studyarea)	411.071	422.429	−198.785	(Intercept) : 182.686 ± 65.892 (t= 2.77 , p= 0.050 ); Latitude : 3.605 ± 1.834 (t= 1.97 , p= 0.121 ); essmaxJan : 0.631 ± 0.648 (t= 0.97 , p= 0.334 ); rrr24Apr : 0.592 ± 0.606 (t= 0.98 , p= 0.332 )	12.475	0	350
470	Latitude_tmJan_essmaxFeb	JulianDay ~ Latitude + tmJan + essmaxFeb + (1 | Studyarea)	411.079	422.437	−198.789	(Intercept) : 184.194 ± 66.069 (t= 2.79 , p= 0.050 ); Latitude : 3.593 ± 1.837 (t= 1.96 , p= 0.123 ); tmJan : -0.051 ± 0.437 (t= -0.12 , p= 0.908 ); essmaxFeb : 1.008 ± 2.085 (t= 0.48 , p= 0.631 )	12.483	0	351
597	Latitude_umFeb_rrr24May	JulianDay ~ Latitude + umFeb + rrr24May + (1 | Studyarea)	411.083	422.442	−198.792	(Intercept) : 189.816 ± 66.534 (t= 2.85 , p= 0.046 ); Latitude : 3.133 ± 1.864 (t= 1.68 , p= 0.166 ); umFeb : 0.154 ± 0.087 (t= 1.77 , p= 0.082 ); rrr24May : 1.402 ± 1.068 (t= 1.31 , p= 0.195 )	12.487	0	352
1542	essmaxFeb_essmaxMar_umApr	JulianDay ~ essmaxFeb + essmaxMar + umApr + (1 | Studyarea)	411.083	422.442	−198.791	(Intercept) : 302.259 ± 7.725 (t= 39.12 , p= <0.001 ); essmaxFeb : 1.003 ± 1.898 (t= 0.53 , p= 0.599 ); essmaxMar : 0.279 ± 1.362 (t= 0.2 , p= 0.838 ); umApr : 0.194 ± 0.07 (t= 2.78 , p= 0.007 )	12.487	0	353
1213	umJan_nessMar_tmApr	JulianDay ~ umJan + nessMar + tmApr + (1 | Studyarea)	411.104	422.463	−198.802	(Intercept) : 316.673 ± 12.219 (t= 25.92 , p= <0.001 ); umJan : 0.102 ± 0.088 (t= 1.16 , p= 0.250 ); nessMar : 7.484 ± 18.778 (t= 0.4 , p= 0.692 ); tmApr : -0.658 ± 0.451 (t= -1.46 , p= 0.151 )	12.508	0	354
182	essmaxFeb_tmApr	JulianDay ~ essmaxFeb + tmApr + (1 | Studyarea)	411.109	420.772	−200.028	(Intercept) : 325.999 ± 9.913 (t= 32.89 , p= <0.001 ); essmaxFeb : 1.697 ± 1.955 (t= 0.87 , p= 0.389 ); tmApr : -0.86 ± 0.435 (t= -1.98 , p= 0.053 )	12.513	0	355
184	essmaxFeb_umApr	JulianDay ~ essmaxFeb + umApr + (1 | Studyarea)	411.124	420.787	−200.036	(Intercept) : 302.297 ± 7.722 (t= 39.15 , p= <0.001 ); essmaxFeb : 1.006 ± 1.881 (t= 0.53 , p= 0.595 ); umApr : 0.194 ± 0.069 (t= 2.8 , p= 0.007 )	12.528	0	356
1740	umMar_nessMar_umApr	JulianDay ~ umMar + nessMar + umApr + (1 | Studyarea)	411.126	422.485	−198.813	(Intercept) : 302.366 ± 8.771 (t= 34.48 , p= <0.001 ); umMar : -0.014 ± 0.109 (t= -0.13 , p= 0.900 ); nessMar : 16.076 ± 18.017 (t= 0.89 , p= 0.376 ); umApr : 0.206 ± 0.081 (t= 2.55 , p= 0.014 )	12.53	0	357
1127	umJan_nessJan_rrr24May	JulianDay ~ umJan + nessJan + rrr24May + (1 | Studyarea)	411.145	422.504	−198.822	(Intercept) : 304.15 ± 8.581 (t= 35.45 , p= <0.001 ); umJan : 0.113 ± 0.084 (t= 1.34 , p= 0.184 ); nessJan : 5.901 ± 4.614 (t= 1.28 , p= 0.206 ); rrr24May : 1.332 ± 1.071 (t= 1.24 , p= 0.219 )	12.549	0	358
935	rrr24Jan_rrr24Mar_nessMar	JulianDay ~ rrr24Jan + rrr24Mar + nessMar + (1 | Studyarea)	411.147	422.506	−198.824	(Intercept) : 312.616 ± 7.26 (t= 43.06 , p= <0.001 ); rrr24Jan : -0.014 ± 0.744 (t= -0.02 , p= 0.985 ); rrr24Mar : -0.013 ± 0.616 (t= -0.02 , p= 0.984 ); nessMar : 11.041 ± 19.144 (t= 0.58 , p= 0.566 )	12.551	0	359
492	Latitude_rrr24Jan_essmaxMar	JulianDay ~ Latitude + rrr24Jan + essmaxMar + (1 | Studyarea)	411.149	422.508	−198.824	(Intercept) : 183.536 ± 65.805 (t= 2.79 , p= 0.049 ); Latitude : 3.609 ± 1.831 (t= 1.97 , p= 0.120 ); rrr24Jan : 0 ± 0.674 (t= 0 , p= 1.000 ); essmaxMar : 0.273 ± 1.44 (t= 0.19 , p= 0.850 )	12.553	0	360
61	Latitude_tmMay	JulianDay ~ Latitude + tmMay + (1 | Studyarea)	411.157	420.82	−200.052	(Intercept) : 178.845 ± 67.491 (t= 2.65 , p= 0.056 ); Latitude : 3.522 ± 1.872 (t= 1.88 , p= 0.133 ); tmMay : 0.365 ± 0.588 (t= 0.62 , p= 0.537 )	12.561	0	361
1265	nessJan_essmaxFeb_umMar	JulianDay ~ nessJan + essmaxFeb + umMar + (1 | Studyarea)	411.16	422.519	−198.830	(Intercept) : 304.32 ± 8.917 (t= 34.13 , p= <0.001 ); nessJan : 7.558 ± 4.592 (t= 1.65 , p= 0.106 ); essmaxFeb : 0.87 ± 1.973 (t= 0.44 , p= 0.661 ); umMar : 0.132 ± 0.097 (t= 1.37 , p= 0.177 )	12.564	0	362
238	nessMar_umMay	JulianDay ~ nessMar + umMay + (1 | Studyarea)	411.182	420.845	−200.065	(Intercept) : 305.637 ± 8.468 (t= 36.09 , p= <0.001 ); nessMar : 11.448 ± 18.707 (t= 0.61 , p= 0.543 ); umMay : 0.158 ± 0.112 (t= 1.4 , p= 0.166 )	12.586	0	363
503	Latitude_essmaxJan_tmFeb	JulianDay ~ Latitude + essmaxJan + tmFeb + (1 | Studyarea)	411.19	422.548	−198.845	(Intercept) : 187.33 ± 64.686 (t= 2.9 , p= 0.044 ); Latitude : 3.582 ± 1.798 (t= 1.99 , p= 0.117 ); essmaxJan : 0.371 ± 0.667 (t= 0.56 , p= 0.580 ); tmFeb : -0.479 ± 0.337 (t= -1.42 , p= 0.161 )	12.594	0	364
1732	essmaxMar_umApr_tmMay	JulianDay ~ essmaxMar + umApr + tmMay + (1 | Studyarea)	411.21	422.569	−198.855	(Intercept) : 281.151 ± 15.35 (t= 18.32 , p= <0.001 ); essmaxMar : 0.659 ± 1.356 (t= 0.49 , p= 0.629 ); umApr : 0.223 ± 0.071 (t= 3.15 , p= 0.003 ); tmMay : 0.923 ± 0.578 (t= 1.59 , p= 0.116 )	12.614	0	365
1561	essmaxFeb_tmApr_tmMay	JulianDay ~ essmaxFeb + tmApr + tmMay + (1 | Studyarea)	411.221	422.579	−198.860	(Intercept) : 312.434 ± 14.865 (t= 21.02 , p= <0.001 ); essmaxFeb : 1.205 ± 1.989 (t= 0.61 , p= 0.547 ); tmApr : -1.005 ± 0.45 (t= -2.23 , p= 0.030 ); tmMay : 0.744 ± 0.61 (t= 1.22 , p= 0.228 )	12.625	0	366
1571	essmaxFeb_tmMay_rrr24May	JulianDay ~ essmaxFeb + tmMay + rrr24May + (1 | Studyarea)	411.224	422.583	−198.862	(Intercept) : 297.271 ± 15.159 (t= 19.61 , p= <0.001 ); essmaxFeb : 1.574 ± 2.064 (t= 0.76 , p= 0.449 ); tmMay : 0.629 ± 0.615 (t= 1.02 , p= 0.311 ); rrr24May : 2.007 ± 1.16 (t= 1.73 , p= 0.089 )	12.628	0	367
807	tmJan_nessMar_tmMay	JulianDay ~ tmJan + nessMar + tmMay + (1 | Studyarea)	411.241	422.6	−198.870	(Intercept) : 301.672 ± 14.944 (t= 20.19 , p= <0.001 ); tmJan : -0.021 ± 0.455 (t= -0.05 , p= 0.964 ); nessMar : 13.358 ± 20.727 (t= 0.64 , p= 0.522 ); tmMay : 0.513 ± 0.604 (t= 0.85 , p= 0.399 )	12.645	0	368
1008	essmaxJan_nessJan_umMay	JulianDay ~ essmaxJan + nessJan + umMay + (1 | Studyarea)	411.248	422.606	−198.874	(Intercept) : 305.522 ± 8.354 (t= 36.57 , p= <0.001 ); essmaxJan : -1.21 ± 1.222 (t= -0.99 , p= 0.326 ); nessJan : 14.286 ± 8.641 (t= 1.65 , p= 0.104 ); umMay : 0.151 ± 0.111 (t= 1.35 , p= 0.182 )	12.652	0	369
717	tmJan_nessJan_tmMay	JulianDay ~ tmJan + nessJan + tmMay + (1 | Studyarea)	411.254	422.612	−198.877	(Intercept) : 300.546 ± 14.499 (t= 20.73 , p= <0.001 ); tmJan : 0.304 ± 0.478 (t= 0.63 , p= 0.528 ); nessJan : 9.421 ± 5.291 (t= 1.78 , p= 0.081 ); tmMay : 0.475 ± 0.583 (t= 0.81 , p= 0.419 )	12.658	0	370
600	Latitude_tmMar_essmaxMar	JulianDay ~ Latitude + tmMar + essmaxMar + (1 | Studyarea)	411.259	422.618	−198.880	(Intercept) : 186.769 ± 64.955 (t= 2.88 , p= 0.045 ); Latitude : 3.631 ± 1.806 (t= 2.01 , p= 0.115 ); tmMar : -0.379 ± 0.337 (t= -1.13 , p= 0.265 ); essmaxMar : 0.181 ± 1.426 (t= 0.13 , p= 0.900 )	12.663	0	371
645	Latitude_rrr24Apr_tmMay	JulianDay ~ Latitude + rrr24Apr + tmMay + (1 | Studyarea)	411.271	422.63	−198.886	(Intercept) : 176.403 ± 68.43 (t= 2.58 , p= 0.060 ); Latitude : 3.44 ± 1.899 (t= 1.81 , p= 0.144 ); rrr24Apr : 0.752 ± 0.63 (t= 1.19 , p= 0.238 ); tmMay : 0.57 ± 0.61 (t= 0.94 , p= 0.354 )	12.675	0	372
997	essmaxJan_nessJan_umFeb	JulianDay ~ essmaxJan + nessJan + umFeb + (1 | Studyarea)	411.285	422.644	−198.892	(Intercept) : 303.972 ± 8.728 (t= 34.83 , p= <0.001 ); essmaxJan : -0.979 ± 1.214 (t= -0.81 , p= 0.424 ); nessJan : 11.667 ± 8.746 (t= 1.33 , p= 0.188 ); umFeb : 0.134 ± 0.09 (t= 1.49 , p= 0.143 )	12.689	0	373
1358	tmFeb_essmaxFeb_tmApr	JulianDay ~ tmFeb + essmaxFeb + tmApr + (1 | Studyarea)	411.287	422.646	−198.894	(Intercept) : 329.14 ± 10.033 (t= 32.8 , p= <0.001 ); tmFeb : -0.617 ± 0.416 (t= -1.48 , p= 0.144 ); essmaxFeb : -0.725 ± 2.534 (t= -0.29 , p= 0.776 ); tmApr : -0.794 ± 0.433 (t= -1.83 , p= 0.072 )	12.691	0	374
1289	nessJan_tmMar_rrr24Apr	JulianDay ~ nessJan + tmMar + rrr24Apr + (1 | Studyarea)	411.288	422.647	−198.894	(Intercept) : 313.552 ± 8.144 (t= 38.5 , p= <0.001 ); nessJan : 7.066 ± 4.784 (t= 1.48 , p= 0.145 ); tmMar : -0.209 ± 0.347 (t= -0.6 , p= 0.550 ); rrr24Apr : 0.668 ± 0.601 (t= 1.11 , p= 0.271 )	12.692	0	375
45	Latitude_rrr24Jan	JulianDay ~ Latitude + rrr24Jan + (1 | Studyarea)	411.296	420.959	−200.122	(Intercept) : 183.506 ± 66.018 (t= 2.78 , p= 0.050 ); Latitude : 3.61 ± 1.836 (t= 1.97 , p= 0.121 ); rrr24Jan : -0.007 ± 0.667 (t= -0.01 , p= 0.991 )	12.7	0	376
926	rrr24Jan_tmMar_nessMar	JulianDay ~ rrr24Jan + tmMar + nessMar + (1 | Studyarea)	411.3	422.658	−198.900	(Intercept) : 316.364 ± 8.2 (t= 38.58 , p= <0.001 ); rrr24Jan : -0.051 ± 0.673 (t= -0.08 , p= 0.940 ); tmMar : -0.344 ± 0.355 (t= -0.97 , p= 0.336 ); nessMar : 5.421 ± 19.832 (t= 0.27 , p= 0.786 )	12.704	0	377
1044	essmaxJan_essmaxFeb_umApr	JulianDay ~ essmaxJan + essmaxFeb + umApr + (1 | Studyarea)	411.307	422.666	−198.903	(Intercept) : 301.754 ± 7.719 (t= 39.09 , p= <0.001 ); essmaxJan : 0.729 ± 0.617 (t= 1.18 , p= 0.243 ); essmaxFeb : 0.939 ± 1.876 (t= 0.5 , p= 0.619 ); umApr : 0.2 ± 0.069 (t= 2.89 , p= 0.006 )	12.711	0	378
605	Latitude_tmMar_umApr	JulianDay ~ Latitude + tmMar + umApr + (1 | Studyarea)	411.309	422.668	−198.904	(Intercept) : 192.494 ± 65.91 (t= 2.92 , p= 0.043 ); Latitude : 3.161 ± 1.841 (t= 1.72 , p= 0.160 ); tmMar : -0.212 ± 0.326 (t= -0.65 , p= 0.518 ); umApr : 0.176 ± 0.071 (t= 2.49 , p= 0.016 )	12.713	0	379
1102	essmaxJan_tmApr_rrr24May	JulianDay ~ essmaxJan + tmApr + rrr24May + (1 | Studyarea)	411.312	422.671	−198.906	(Intercept) : 325.118 ± 9.808 (t= 33.15 , p= <0.001 ); essmaxJan : 0.612 ± 0.631 (t= 0.97 , p= 0.337 ); tmApr : -0.887 ± 0.427 (t= -2.08 , p= 0.043 ); rrr24May : 1.537 ± 1.069 (t= 1.44 , p= 0.156 )	12.716	0	380
1566	essmaxFeb_rrr24Apr_rrr24May	JulianDay ~ essmaxFeb + rrr24Apr + rrr24May + (1 | Studyarea)	411.33	422.688	−198.915	(Intercept) : 310.113 ± 7.264 (t= 42.69 , p= <0.001 ); essmaxFeb : 2.092 ± 2.039 (t= 1.03 , p= 0.309 ); rrr24Apr : 0.597 ± 0.605 (t= 0.99 , p= 0.329 ); rrr24May : 1.687 ± 1.131 (t= 1.49 , p= 0.142 )	12.734	0	381
1215	umJan_nessMar_umApr	JulianDay ~ umJan + nessMar + umApr + (1 | Studyarea)	411.333	422.692	−198.916	(Intercept) : 300.719 ± 8.458 (t= 35.55 , p= <0.001 ); umJan : 0.029 ± 0.095 (t= 0.31 , p= 0.761 ); nessMar : 14.67 ± 18.678 (t= 0.79 , p= 0.436 ); umApr : 0.189 ± 0.081 (t= 2.34 , p= 0.023 )	12.737	0	382
1245	nessJan_tmFeb_tmMay	JulianDay ~ nessJan + tmFeb + tmMay + (1 | Studyarea)	411.336	422.695	−198.918	(Intercept) : 305.385 ± 14.84 (t= 20.58 , p= <0.001 ); nessJan : 5.751 ± 5.008 (t= 1.15 , p= 0.256 ); tmFeb : -0.339 ± 0.358 (t= -0.95 , p= 0.348 ); tmMay : 0.423 ± 0.585 (t= 0.72 , p= 0.473 )	12.74	0	383
1776	tmApr_rrr24Apr_rrr24May	JulianDay ~ tmApr + rrr24Apr + rrr24May + (1 | Studyarea)	411.347	422.706	−198.924	(Intercept) : 329.453 ± 12.278 (t= 26.83 , p= <0.001 ); tmApr : -1.118 ± 0.592 (t= -1.89 , p= 0.064 ); rrr24Apr : -0.512 ± 0.816 (t= -0.63 , p= 0.533 ); rrr24May : 1.756 ± 1.086 (t= 1.62 , p= 0.112 )	12.751	0	384
53	Latitude_tmMar	JulianDay ~ Latitude + tmMar + (1 | Studyarea)	411.366	421.029	−200.157	(Intercept) : 186.75 ± 65.087 (t= 2.87 , p= 0.045 ); Latitude : 3.633 ± 1.81 (t= 2.01 , p= 0.115 ); tmMar : -0.382 ± 0.333 (t= -1.14 , p= 0.257 )	12.77	0	385
1312	nessJan_umMar_tmApr	JulianDay ~ nessJan + umMar + tmApr + (1 | Studyarea)	411.368	422.727	−198.934	(Intercept) : 319.999 ± 12.56 (t= 25.48 , p= <0.001 ); nessJan : 8.459 ± 4.447 (t= 1.9 , p= 0.062 ); umMar : 0.074 ± 0.099 (t= 0.74 , p= 0.461 ); tmApr : -0.774 ± 0.448 (t= -1.73 , p= 0.089 )	12.772	0	386
1300	nessJan_rrr24Mar_tmMay	JulianDay ~ nessJan + rrr24Mar + tmMay + (1 | Studyarea)	411.376	422.734	−198.938	(Intercept) : 301.591 ± 14.419 (t= 20.92 , p= <0.001 ); nessJan : 7.722 ± 4.587 (t= 1.68 , p= 0.098 ); rrr24Mar : -0.046 ± 0.55 (t= -0.08 , p= 0.933 ); tmMay : 0.5 ± 0.588 (t= 0.85 , p= 0.399 )	12.78	0	387
1360	tmFeb_essmaxFeb_umApr	JulianDay ~ tmFeb + essmaxFeb + umApr + (1 | Studyarea)	411.379	422.737	−198.939	(Intercept) : 306.818 ± 8.189 (t= 37.47 , p= <0.001 ); tmFeb : -0.597 ± 0.405 (t= -1.48 , p= 0.146 ); essmaxFeb : -1.289 ± 2.429 (t= -0.53 , p= 0.598 ); umApr : 0.185 ± 0.069 (t= 2.68 , p= 0.010 )	12.783	0	388
1052	essmaxJan_umFeb_nessMar	JulianDay ~ essmaxJan + umFeb + nessMar + (1 | Studyarea)	411.382	422.741	−198.941	(Intercept) : 302.976 ± 8.857 (t= 34.21 , p= <0.001 ); essmaxJan : 0.399 ± 0.698 (t= 0.57 , p= 0.570 ); umFeb : 0.156 ± 0.092 (t= 1.71 , p= 0.094 ); nessMar : -0.724 ± 20.305 (t= -0.04 , p= 0.972 )	12.786	0	389
1704	rrr24Mar_umApr_tmMay	JulianDay ~ rrr24Mar + umApr + tmMay + (1 | Studyarea)	411.398	422.757	−198.949	(Intercept) : 278.183 ± 15.291 (t= 18.19 , p= <0.001 ); rrr24Mar : -0.748 ± 0.55 (t= -1.36 , p= 0.179 ); umApr : 0.257 ± 0.075 (t= 3.45 , p= 0.001 ); tmMay : 1.037 ± 0.574 (t= 1.81 , p= 0.076 )	12.802	0	390
1108	essmaxJan_umApr_tmMay	JulianDay ~ essmaxJan + umApr + tmMay + (1 | Studyarea)	411.414	422.773	−198.957	(Intercept) : 281.127 ± 15.038 (t= 18.69 , p= <0.001 ); essmaxJan : 0.775 ± 0.605 (t= 1.28 , p= 0.205 ); umApr : 0.228 ± 0.07 (t= 3.26 , p= 0.002 ); tmMay : 0.902 ± 0.563 (t= 1.6 , p= 0.115 )	12.818	0	391
1427	tmFeb_tmMay_rrr24May	JulianDay ~ tmFeb + tmMay + rrr24May + (1 | Studyarea)	411.414	422.772	−198.957	(Intercept) : 300.326 ± 14.795 (t= 20.3 , p= <0.001 ); tmFeb : -0.665 ± 0.326 (t= -2.04 , p= 0.046 ); tmMay : 0.675 ± 0.589 (t= 1.15 , p= 0.256 ); rrr24May : 2.346 ± 1.13 (t= 2.08 , p= 0.043 )	12.818	0	392
1631	tmMar_rrr24Mar_nessMar	JulianDay ~ tmMar + rrr24Mar + nessMar + (1 | Studyarea)	411.42	422.778	−198.960	(Intercept) : 317.202 ± 8.506 (t= 37.29 , p= <0.001 ); tmMar : -0.391 ± 0.376 (t= -1.04 , p= 0.303 ); rrr24Mar : -0.225 ± 0.59 (t= -0.38 , p= 0.705 ); nessMar : 4.737 ± 19.879 (t= 0.24 , p= 0.813 )	12.824	0	393
1116	umJan_nessJan_essmaxFeb	JulianDay ~ umJan + nessJan + essmaxFeb + (1 | Studyarea)	411.423	422.782	−198.962	(Intercept) : 305.072 ± 8.626 (t= 35.37 , p= <0.001 ); umJan : 0.116 ± 0.086 (t= 1.36 , p= 0.180 ); nessJan : 5.902 ± 4.704 (t= 1.25 , p= 0.215 ); essmaxFeb : 0.43 ± 1.978 (t= 0.22 , p= 0.829 )	12.827	0	394
893	rrr24Jan_rrr24Feb_nessMar	JulianDay ~ rrr24Jan + rrr24Feb + nessMar + (1 | Studyarea)	411.433	422.791	−198.966	(Intercept) : 312.602 ± 7.252 (t= 43.1 , p= <0.001 ); rrr24Jan : -0.02 ± 0.691 (t= -0.03 , p= 0.977 ); rrr24Feb : -0.001 ± 0.534 (t= 0 , p= 0.998 ); nessMar : 11.039 ± 19.294 (t= 0.57 , p= 0.570 )	12.837	0	395
248	umApr_tmMay	JulianDay ~ umApr + tmMay + (1 | Studyarea)	411.439	421.102	−200.193	(Intercept) : 282.355 ± 15.082 (t= 18.72 , p= <0.001 ); umApr : 0.221 ± 0.07 (t= 3.15 , p= 0.003 ); tmMay : 0.874 ± 0.565 (t= 1.54 , p= 0.128 )	12.843	0	396
1042	essmaxJan_essmaxFeb_tmApr	JulianDay ~ essmaxJan + essmaxFeb + tmApr + (1 | Studyarea)	411.445	422.804	−198.972	(Intercept) : 326.274 ± 9.914 (t= 32.91 , p= <0.001 ); essmaxJan : 0.69 ± 0.635 (t= 1.09 , p= 0.282 ); essmaxFeb : 1.657 ± 1.952 (t= 0.85 , p= 0.400 ); tmApr : -0.892 ± 0.436 (t= -2.05 , p= 0.045 )	12.849	0	397
1275	nessJan_umFeb_essmaxMar	JulianDay ~ nessJan + umFeb + essmaxMar + (1 | Studyarea)	411.452	422.811	−198.976	(Intercept) : 303.702 ± 8.815 (t= 34.45 , p= <0.001 ); nessJan : 6.107 ± 4.807 (t= 1.27 , p= 0.209 ); umFeb : 0.14 ± 0.091 (t= 1.54 , p= 0.128 ); essmaxMar : -0.54 ± 1.444 (t= -0.37 , p= 0.710 )	12.856	0	398
705	tmJan_nessJan_tmFeb	JulianDay ~ tmJan + nessJan + tmFeb + (1 | Studyarea)	411.457	422.816	−198.979	(Intercept) : 312.922 ± 7.793 (t= 40.16 , p= <0.001 ); tmJan : 0.428 ± 0.483 (t= 0.89 , p= 0.379 ); nessJan : 7.453 ± 5.487 (t= 1.36 , p= 0.180 ); tmFeb : -0.43 ± 0.36 (t= -1.19 , p= 0.238 )	12.861	0	399
978	essmaxJan_umJan_nessJan	JulianDay ~ essmaxJan + umJan + nessJan + (1 | Studyarea)	411.478	422.837	−198.989	(Intercept) : 304.549 ± 8.532 (t= 35.69 , p= <0.001 ); essmaxJan : -1.191 ± 1.217 (t= -0.98 , p= 0.332 ); umJan : 0.124 ± 0.085 (t= 1.46 , p= 0.149 ); nessJan : 13.14 ± 8.632 (t= 1.52 , p= 0.134 )	12.882	0	400
815	tmJan_rrr24Apr_umApr	JulianDay ~ tmJan + rrr24Apr + umApr + (1 | Studyarea)	411.492	422.851	−198.996	(Intercept) : 298.56 ± 7.901 (t= 37.79 , p= <0.001 ); tmJan : -0.47 ± 0.404 (t= -1.16 , p= 0.250 ); rrr24Apr : -1.413 ± 0.851 (t= -1.66 , p= 0.102 ); umApr : 0.344 ± 0.104 (t= 3.3 , p= 0.002 )	12.896	0	401
1258	nessJan_rrr24Feb_tmMay	JulianDay ~ nessJan + rrr24Feb + tmMay + (1 | Studyarea)	411.497	422.855	−198.998	(Intercept) : 301.703 ± 14.411 (t= 20.94 , p= <0.001 ); nessJan : 7.844 ± 4.628 (t= 1.69 , p= 0.096 ); rrr24Feb : -0.093 ± 0.511 (t= -0.18 , p= 0.856 ); tmMay : 0.497 ± 0.585 (t= 0.85 , p= 0.399 )	12.901	0	402
486	Latitude_rrr24Jan_tmFeb	JulianDay ~ Latitude + rrr24Jan + tmFeb + (1 | Studyarea)	411.499	422.858	−198.999	(Intercept) : 188.017 ± 64.711 (t= 2.91 , p= 0.044 ); Latitude : 3.573 ± 1.799 (t= 1.99 , p= 0.118 ); rrr24Jan : 0.097 ± 0.661 (t= 0.15 , p= 0.884 ); tmFeb : -0.534 ± 0.327 (t= -1.63 , p= 0.108 )	12.903	0	403
1414	tmFeb_nessMar_umMay	JulianDay ~ tmFeb + nessMar + umMay + (1 | Studyarea)	411.502	422.86	−199.001	(Intercept) : 308.894 ± 8.605 (t= 35.9 , p= <0.001 ); tmFeb : -0.537 ± 0.344 (t= -1.56 , p= 0.124 ); nessMar : 1.279 ± 19.605 (t= 0.07 , p= 0.948 ); umMay : 0.162 ± 0.111 (t= 1.46 , p= 0.149 )	12.906	0	404
1425	tmFeb_umApr_rrr24May	JulianDay ~ tmFeb + umApr + rrr24May + (1 | Studyarea)	411.514	422.873	−199.007	(Intercept) : 306.206 ± 7.871 (t= 38.9 , p= <0.001 ); tmFeb : -0.572 ± 0.318 (t= -1.8 , p= 0.078 ); umApr : 0.166 ± 0.07 (t= 2.38 , p= 0.021 ); rrr24May : 1.437 ± 1.082 (t= 1.33 , p= 0.190 )	12.918	0	405
609	Latitude_rrr24Mar_essmaxMar	JulianDay ~ Latitude + rrr24Mar + essmaxMar + (1 | Studyarea)	411.518	422.877	−199.009	(Intercept) : 183.555 ± 65.755 (t= 2.79 , p= 0.049 ); Latitude : 3.609 ± 1.83 (t= 1.97 , p= 0.120 ); rrr24Mar : -0.027 ± 0.559 (t= -0.05 , p= 0.962 ); essmaxMar : 0.279 ± 1.444 (t= 0.19 , p= 0.847 )	12.922	0	406
576	Latitude_essmaxFeb_umFeb	JulianDay ~ Latitude + essmaxFeb + umFeb + (1 | Studyarea)	411.52	422.878	−199.010	(Intercept) : 187.573 ± 65.786 (t= 2.85 , p= 0.046 ); Latitude : 3.237 ± 1.842 (t= 1.76 , p= 0.152 ); essmaxFeb : 0.359 ± 2 (t= 0.18 , p= 0.858 ); umFeb : 0.15 ± 0.091 (t= 1.65 , p= 0.104 )	12.924	0	407
1123	umJan_nessJan_tmApr	JulianDay ~ umJan + nessJan + tmApr + (1 | Studyarea)	411.527	422.886	−199.013	(Intercept) : 319.951 ± 12.217 (t= 26.19 , p= <0.001 ); umJan : 0.07 ± 0.087 (t= 0.8 , p= 0.425 ); nessJan : 7.384 ± 4.618 (t= 1.6 , p= 0.116 ); tmApr : -0.768 ± 0.447 (t= -1.72 , p= 0.091 )	12.931	0	408
560	Latitude_tmFeb_tmMay	JulianDay ~ Latitude + tmFeb + tmMay + (1 | Studyarea)	411.538	422.897	−199.019	(Intercept) : 184.665 ± 65.986 (t= 2.8 , p= 0.048 ); Latitude : 3.5 ± 1.827 (t= 1.92 , p= 0.128 ); tmFeb : -0.514 ± 0.326 (t= -1.58 , p= 0.120 ); tmMay : 0.278 ± 0.584 (t= 0.48 , p= 0.636 )	12.942	0	409
1338	nessJan_rrr24May_umMay	JulianDay ~ nessJan + rrr24May + umMay + (1 | Studyarea)	411.538	422.897	−199.019	(Intercept) : 307.894 ± 8.995 (t= 34.23 , p= <0.001 ); nessJan : 7.108 ± 4.56 (t= 1.56 , p= 0.125 ); rrr24May : 0.887 ± 1.421 (t= 0.62 , p= 0.535 ); umMay : 0.081 ± 0.146 (t= 0.55 , p= 0.582 )	12.942	0	410
1249	nessJan_rrr24Feb_umFeb	JulianDay ~ nessJan + rrr24Feb + umFeb + (1 | Studyarea)	411.549	422.908	−199.025	(Intercept) : 299.776 ± 9.107 (t= 32.92 , p= <0.001 ); nessJan : 5.542 ± 4.632 (t= 1.2 , p= 0.237 ); rrr24Feb : -0.816 ± 0.617 (t= -1.32 , p= 0.191 ); umFeb : 0.224 ± 0.111 (t= 2.03 , p= 0.047 )	12.953	0	411
1046	essmaxJan_essmaxFeb_rrr24May	JulianDay ~ essmaxJan + essmaxFeb + rrr24May + (1 | Studyarea)	411.58	422.939	−199.040	(Intercept) : 310.837 ± 7.241 (t= 42.93 , p= <0.001 ); essmaxJan : 0.495 ± 0.651 (t= 0.76 , p= 0.451 ); essmaxFeb : 1.852 ± 2.044 (t= 0.91 , p= 0.369 ); rrr24May : 1.636 ± 1.141 (t= 1.43 , p= 0.158 )	12.984	0	412
1738	umMar_nessMar_tmApr	JulianDay ~ umMar + nessMar + tmApr + (1 | Studyarea)	411.586	422.945	−199.043	(Intercept) : 319.063 ± 12.829 (t= 24.87 , p= <0.001 ); umMar : 0.077 ± 0.102 (t= 0.75 , p= 0.455 ); nessMar : 13.018 ± 18.567 (t= 0.7 , p= 0.486 ); tmApr : -0.701 ± 0.459 (t= -1.53 , p= 0.132 )	12.99	0	413
1465	rrr24Feb_rrr24Mar_nessMar	JulianDay ~ rrr24Feb + rrr24Mar + nessMar + (1 | Studyarea)	411.597	422.955	−199.048	(Intercept) : 312.607 ± 7.264 (t= 43.03 , p= <0.001 ); rrr24Feb : 0.005 ± 0.594 (t= 0.01 , p= 0.994 ); rrr24Mar : -0.02 ± 0.637 (t= -0.03 , p= 0.976 ); nessMar : 11.033 ± 19.298 (t= 0.57 , p= 0.570 )	13.001	0	414
916	rrr24Jan_umFeb_nessMar	JulianDay ~ rrr24Jan + umFeb + nessMar + (1 | Studyarea)	411.602	422.96	−199.051	(Intercept) : 302.417 ± 8.805 (t= 34.35 , p= <0.001 ); rrr24Jan : -0.282 ± 0.676 (t= -0.42 , p= 0.678 ); umFeb : 0.171 ± 0.093 (t= 1.84 , p= 0.072 ); nessMar : 2.566 ± 19.237 (t= 0.13 , p= 0.894 )	13.006	0	415
858	rrr24Jan_nessJan_tmFeb	JulianDay ~ rrr24Jan + nessJan + tmFeb + (1 | Studyarea)	411.608	422.967	−199.054	(Intercept) : 314.664 ± 7.496 (t= 41.98 , p= <0.001 ); rrr24Jan : -0.011 ± 0.665 (t= -0.02 , p= 0.987 ); nessJan : 5.396 ± 5.04 (t= 1.07 , p= 0.289 ); tmFeb : -0.372 ± 0.36 (t= -1.03 , p= 0.306 )	13.012	0	416
1700	rrr24Mar_rrr24Apr_umApr	JulianDay ~ rrr24Mar + rrr24Apr + umApr + (1 | Studyarea)	411.611	422.969	−199.055	(Intercept) : 297.836 ± 8.055 (t= 36.98 , p= <0.001 ); rrr24Mar : -0.428 ± 0.549 (t= -0.78 , p= 0.439 ); rrr24Apr : -1.281 ± 0.862 (t= -1.49 , p= 0.143 ); umApr : 0.327 ± 0.103 (t= 3.18 , p= 0.002 )	13.015	0	417
1316	nessJan_umMar_rrr24May	JulianDay ~ nessJan + umMar + rrr24May + (1 | Studyarea)	411.617	422.975	−199.058	(Intercept) : 305.464 ± 8.956 (t= 34.11 , p= <0.001 ); nessJan : 7.62 ± 4.527 (t= 1.68 , p= 0.098 ); umMar : 0.099 ± 0.101 (t= 0.98 , p= 0.332 ); rrr24May : 1.038 ± 1.138 (t= 0.91 , p= 0.366 )	13.021	0	418
1611	umFeb_nessMar_tmMay	JulianDay ~ umFeb + nessMar + tmMay + (1 | Studyarea)	411.634	422.993	−199.067	(Intercept) : 295.176 ± 14.9 (t= 19.81 , p= <0.001 ); umFeb : 0.155 ± 0.092 (t= 1.68 , p= 0.098 ); nessMar : 5.493 ± 19.493 (t= 0.28 , p= 0.779 ); tmMay : 0.371 ± 0.597 (t= 0.62 , p= 0.537 )	13.038	0	419
863	rrr24Jan_nessJan_rrr24Mar	JulianDay ~ rrr24Jan + nessJan + rrr24Mar + (1 | Studyarea)	411.64	422.999	−199.070	(Intercept) : 312.247 ± 7.225 (t= 43.22 , p= <0.001 ); rrr24Jan : -0.13 ± 0.731 (t= -0.18 , p= 0.860 ); nessJan : 7.599 ± 4.627 (t= 1.64 , p= 0.106 ); rrr24Mar : 0.051 ± 0.604 (t= 0.08 , p= 0.933 )	13.044	0	420
656	tmJan_rrr24Jan_nessJan	JulianDay ~ tmJan + rrr24Jan + nessJan + (1 | Studyarea)	411.651	423.009	−199.075	(Intercept) : 310.709 ± 7.644 (t= 40.65 , p= <0.001 ); tmJan : 0.321 ± 0.481 (t= 0.67 , p= 0.507 ); rrr24Jan : -0.089 ± 0.662 (t= -0.13 , p= 0.893 ); nessJan : 9.367 ± 5.324 (t= 1.76 , p= 0.084 )	13.055	0	421
54	Latitude_rrr24Mar	JulianDay ~ Latitude + rrr24Mar + (1 | Studyarea)	411.672	421.335	−200.310	(Intercept) : 183.491 ± 65.967 (t= 2.78 , p= 0.050 ); Latitude : 3.611 ± 1.836 (t= 1.97 , p= 0.121 ); rrr24Mar : -0.017 ± 0.552 (t= -0.03 , p= 0.975 )	13.076	0	422
515	Latitude_essmaxJan_tmMay	JulianDay ~ Latitude + essmaxJan + tmMay + (1 | Studyarea)	411.679	423.038	−199.090	(Intercept) : 177.78 ± 67.276 (t= 2.64 , p= 0.056 ); Latitude : 3.539 ± 1.866 (t= 1.9 , p= 0.130 ); essmaxJan : 0.633 ± 0.65 (t= 0.97 , p= 0.334 ); tmMay : 0.376 ± 0.589 (t= 0.64 , p= 0.525 )	13.083	0	423
567	Latitude_rrr24Feb_essmaxMar	JulianDay ~ Latitude + rrr24Feb + essmaxMar + (1 | Studyarea)	411.679	423.037	−199.089	(Intercept) : 183.498 ± 65.77 (t= 2.79 , p= 0.050 ); Latitude : 3.609 ± 1.83 (t= 1.97 , p= 0.120 ); rrr24Feb : 0.027 ± 0.516 (t= 0.05 , p= 0.959 ); essmaxMar : 0.271 ± 1.439 (t= 0.19 , p= 0.851 )	13.083	0	424
968	rrr24Jan_rrr24Apr_umApr	JulianDay ~ rrr24Jan + rrr24Apr + umApr + (1 | Studyarea)	411.683	423.042	−199.092	(Intercept) : 297.842 ± 8.042 (t= 37.03 , p= <0.001 ); rrr24Jan : -0.305 ± 0.643 (t= -0.47 , p= 0.638 ); rrr24Apr : -1.327 ± 0.863 (t= -1.54 , p= 0.130 ); umApr : 0.32 ± 0.103 (t= 3.12 , p= 0.003 )	13.087	0	425
137	nessJan_umFeb	JulianDay ~ nessJan + umFeb + (1 | Studyarea)	411.711	421.374	−200.329	(Intercept) : 303.866 ± 8.764 (t= 34.67 , p= <0.001 ); nessJan : 5.703 ± 4.648 (t= 1.23 , p= 0.225 ); umFeb : 0.138 ± 0.09 (t= 1.53 , p= 0.132 )	13.115	0	426
226	umMar_nessMar	JulianDay ~ umMar + nessMar + (1 | Studyarea)	411.73	421.393	−200.339	(Intercept) : 305.075 ± 8.987 (t= 33.94 , p= <0.001 ); umMar : 0.128 ± 0.098 (t= 1.3 , p= 0.199 ); nessMar : 13.154 ± 18.815 (t= 0.7 , p= 0.487 )	13.134	0	427
1420	tmFeb_rrr24Apr_umApr	JulianDay ~ tmFeb + rrr24Apr + umApr + (1 | Studyarea)	411.73	423.089	−199.115	(Intercept) : 301.123 ± 8.379 (t= 35.94 , p= <0.001 ); tmFeb : -0.396 ± 0.31 (t= -1.28 , p= 0.206 ); rrr24Apr : -1.217 ± 0.856 (t= -1.42 , p= 0.160 ); umApr : 0.296 ± 0.103 (t= 2.88 , p= 0.006 )	13.134	0	428
1456	rrr24Feb_tmMar_nessMar	JulianDay ~ rrr24Feb + tmMar + nessMar + (1 | Studyarea)	411.73	423.089	−199.115	(Intercept) : 316.654 ± 8.315 (t= 38.08 , p= <0.001 ); rrr24Feb : -0.116 ± 0.531 (t= -0.22 , p= 0.828 ); tmMar : -0.36 ± 0.363 (t= -0.99 , p= 0.326 ); nessMar : 5.714 ± 19.836 (t= 0.29 , p= 0.774 )	13.134	0	429
665	tmJan_rrr24Jan_nessMar	JulianDay ~ tmJan + rrr24Jan + nessMar + (1 | Studyarea)	411.732	423.09	−199.116	(Intercept) : 312.686 ± 7.575 (t= 41.28 , p= <0.001 ); tmJan : -0.017 ± 0.459 (t= -0.04 , p= 0.970 ); rrr24Jan : -0.022 ± 0.68 (t= -0.03 , p= 0.974 ); nessMar : 10.733 ± 20.657 (t= 0.52 , p= 0.605 )	13.136	0	430
1774	tmApr_rrr24Apr_umApr	JulianDay ~ tmApr + rrr24Apr + umApr + (1 | Studyarea)	411.742	423.1	−199.121	(Intercept) : 295.638 ± 17.048 (t= 17.34 , p= <0.001 ); tmApr : 0.098 ± 0.693 (t= 0.14 , p= 0.888 ); rrr24Apr : -1.346 ± 0.881 (t= -1.53 , p= 0.132 ); umApr : 0.328 ± 0.126 (t= 2.61 , p= 0.012 )	13.146	0	431
1422	tmFeb_rrr24Apr_rrr24May	JulianDay ~ tmFeb + rrr24Apr + rrr24May + (1 | Studyarea)	411.783	423.142	−199.141	(Intercept) : 314.448 ± 7.304 (t= 43.05 , p= <0.001 ); tmFeb : -0.682 ± 0.327 (t= -2.09 , p= 0.042 ); rrr24Apr : 0.573 ± 0.588 (t= 0.97 , p= 0.334 ); rrr24May : 1.943 ± 1.096 (t= 1.77 , p= 0.082 )	13.187	0	432
813	tmJan_tmApr_rrr24May	JulianDay ~ tmJan + tmApr + rrr24May + (1 | Studyarea)	411.784	423.143	−199.142	(Intercept) : 327.848 ± 10.092 (t= 32.49 , p= <0.001 ); tmJan : -0.479 ± 0.432 (t= -1.11 , p= 0.272 ); tmApr : -0.94 ± 0.432 (t= -2.18 , p= 0.034 ); rrr24May : 2.08 ± 1.135 (t= 1.83 , p= 0.072 )	13.188	0	433
1733	essmaxMar_umApr_rrr24May	JulianDay ~ essmaxMar + umApr + rrr24May + (1 | Studyarea)	411.788	423.147	−199.144	(Intercept) : 302.197 ± 7.729 (t= 39.1 , p= <0.001 ); essmaxMar : 0.197 ± 1.36 (t= 0.15 , p= 0.885 ); umApr : 0.183 ± 0.071 (t= 2.59 , p= 0.012 ); rrr24May : 0.904 ± 1.074 (t= 0.84 , p= 0.403 )	13.192	0	434
249	umApr_rrr24May	JulianDay ~ umApr + rrr24May + (1 | Studyarea)	411.806	421.469	−200.377	(Intercept) : 302.224 ± 7.722 (t= 39.14 , p= <0.001 ); umApr : 0.183 ± 0.07 (t= 2.6 , p= 0.012 ); rrr24May : 0.916 ± 1.061 (t= 0.86 , p= 0.392 )	13.21	0	435
1310	nessJan_essmaxMar_umMay	JulianDay ~ nessJan + essmaxMar + umMay + (1 | Studyarea)	411.807	423.166	−199.154	(Intercept) : 306.027 ± 8.462 (t= 36.17 , p= <0.001 ); nessJan : 7.343 ± 4.722 (t= 1.56 , p= 0.126 ); essmaxMar : -0.418 ± 1.45 (t= -0.29 , p= 0.774 ); umMay : 0.142 ± 0.112 (t= 1.27 , p= 0.210 )	13.211	0	436
50	Latitude_rrr24Feb	JulianDay ~ Latitude + rrr24Feb + (1 | Studyarea)	411.823	421.486	−200.385	(Intercept) : 183.44 ± 65.983 (t= 2.78 , p= 0.050 ); Latitude : 3.611 ± 1.836 (t= 1.97 , p= 0.121 ); rrr24Feb : 0.029 ± 0.512 (t= 0.06 , p= 0.955 )	13.227	0	437
483	Latitude_rrr24Jan_essmaxJan	JulianDay ~ Latitude + rrr24Jan + essmaxJan + (1 | Studyarea)	411.828	423.186	−199.164	(Intercept) : 182.777 ± 65.774 (t= 2.78 , p= 0.050 ); Latitude : 3.626 ± 1.83 (t= 1.98 , p= 0.119 ); rrr24Jan : -0.059 ± 0.67 (t= -0.09 , p= 0.931 ); essmaxJan : 0.63 ± 0.655 (t= 0.96 , p= 0.341 )	13.232	0	438
1303	nessJan_essmaxMar_umMar	JulianDay ~ nessJan + essmaxMar + umMar + (1 | Studyarea)	411.848	423.207	−199.174	(Intercept) : 304.469 ± 8.929 (t= 34.1 , p= <0.001 ); nessJan : 8.248 ± 4.708 (t= 1.75 , p= 0.085 ); essmaxMar : -0.507 ± 1.451 (t= -0.35 , p= 0.728 ); umMar : 0.132 ± 0.097 (t= 1.36 , p= 0.179 )	13.252	0	439
496	Latitude_rrr24Jan_rrr24Apr	JulianDay ~ Latitude + rrr24Jan + rrr24Apr + (1 | Studyarea)	411.854	423.213	−199.177	(Intercept) : 184.219 ± 66.227 (t= 2.78 , p= 0.050 ); Latitude : 3.571 ± 1.843 (t= 1.94 , p= 0.125 ); rrr24Jan : -0.166 ± 0.686 (t= -0.24 , p= 0.810 ); rrr24Apr : 0.622 ± 0.628 (t= 0.99 , p= 0.326 )	13.258	0	440
1291	nessJan_tmMar_tmMay	JulianDay ~ nessJan + tmMar + tmMay + (1 | Studyarea)	411.869	423.228	−199.185	(Intercept) : 304.103 ± 14.858 (t= 20.47 , p= <0.001 ); nessJan : 6.788 ± 4.793 (t= 1.42 , p= 0.162 ); tmMar : -0.226 ± 0.348 (t= -0.65 , p= 0.519 ); tmMay : 0.494 ± 0.582 (t= 0.85 , p= 0.400 )	13.273	0	441
532	Latitude_umJan_rrr24May	JulianDay ~ Latitude + umJan + rrr24May + (1 | Studyarea)	411.873	423.232	−199.187	(Intercept) : 188.064 ± 65.767 (t= 2.86 , p= 0.046 ); Latitude : 3.228 ± 1.84 (t= 1.75 , p= 0.153 ); umJan : 0.129 ± 0.083 (t= 1.56 , p= 0.124 ); rrr24May : 1.301 ± 1.077 (t= 1.21 , p= 0.232 )	13.277	0	442
1586	umFeb_rrr24Mar_nessMar	JulianDay ~ umFeb + rrr24Mar + nessMar + (1 | Studyarea)	411.876	423.235	−199.188	(Intercept) : 302.383 ± 8.821 (t= 34.28 , p= <0.001 ); umFeb : 0.175 ± 0.094 (t= 1.86 , p= 0.068 ); rrr24Mar : -0.285 ± 0.566 (t= -0.5 , p= 0.616 ); nessMar : 2.646 ± 19.187 (t= 0.14 , p= 0.891 )	13.28	0	443
553	Latitude_tmFeb_rrr24Mar	JulianDay ~ Latitude + tmFeb + rrr24Mar + (1 | Studyarea)	411.891	423.25	−199.196	(Intercept) : 188.393 ± 64.746 (t= 2.91 , p= 0.044 ); Latitude : 3.568 ± 1.8 (t= 1.98 , p= 0.119 ); tmFeb : -0.531 ± 0.326 (t= -1.63 , p= 0.109 ); rrr24Mar : -0.062 ± 0.546 (t= -0.11 , p= 0.910 )	13.295	0	444
1534	essmaxFeb_rrr24Mar_umApr	JulianDay ~ essmaxFeb + rrr24Mar + umApr + (1 | Studyarea)	411.898	423.257	−199.199	(Intercept) : 301.967 ± 7.704 (t= 39.2 , p= <0.001 ); essmaxFeb : 1.109 ± 1.884 (t= 0.59 , p= 0.558 ); rrr24Mar : -0.559 ± 0.553 (t= -1.01 , p= 0.317 ); umApr : 0.218 ± 0.073 (t= 2.98 , p= 0.004 )	13.302	0	445
859	rrr24Jan_nessJan_rrr24Feb	JulianDay ~ rrr24Jan + nessJan + rrr24Feb + (1 | Studyarea)	411.919	423.278	−199.209	(Intercept) : 312.394 ± 7.222 (t= 43.25 , p= <0.001 ); rrr24Jan : -0.088 ± 0.677 (t= -0.13 , p= 0.897 ); nessJan : 7.651 ± 4.653 (t= 1.64 , p= 0.106 ); rrr24Feb : -0.069 ± 0.523 (t= -0.13 , p= 0.896 )	13.323	0	446
966	rrr24Jan_tmApr_rrr24May	JulianDay ~ rrr24Jan + tmApr + rrr24May + (1 | Studyarea)	411.948	423.307	−199.224	(Intercept) : 325.625 ± 9.948 (t= 32.73 , p= <0.001 ); rrr24Jan : -0.317 ± 0.656 (t= -0.48 , p= 0.631 ); tmApr : -0.896 ± 0.435 (t= -2.06 , p= 0.044 ); rrr24May : 1.688 ± 1.076 (t= 1.57 , p= 0.123 )	13.352	0	447
1368	tmFeb_umFeb_nessMar	JulianDay ~ tmFeb + umFeb + nessMar + (1 | Studyarea)	411.948	423.307	−199.224	(Intercept) : 306.844 ± 9.665 (t= 31.75 , p= <0.001 ); tmFeb : -0.374 ± 0.36 (t= -1.04 , p= 0.302 ); umFeb : 0.134 ± 0.095 (t= 1.41 , p= 0.163 ); nessMar : -2.525 ± 19.779 (t= -0.13 , p= 0.899 )	13.352	0	448
549	Latitude_tmFeb_rrr24Feb	JulianDay ~ Latitude + tmFeb + rrr24Feb + (1 | Studyarea)	411.99	423.349	−199.245	(Intercept) : 188.576 ± 64.706 (t= 2.91 , p= 0.043 ); Latitude : 3.566 ± 1.799 (t= 1.98 , p= 0.119 ); tmFeb : -0.54 ± 0.329 (t= -1.64 , p= 0.107 ); rrr24Feb : -0.106 ± 0.511 (t= -0.21 , p= 0.836 )	13.394	0	449
1120	umJan_nessJan_essmaxMar	JulianDay ~ umJan + nessJan + essmaxMar + (1 | Studyarea)	411.99	423.349	−199.245	(Intercept) : 304.944 ± 8.639 (t= 35.3 , p= <0.001 ); umJan : 0.12 ± 0.085 (t= 1.4 , p= 0.167 ); nessJan : 6.379 ± 4.804 (t= 1.33 , p= 0.190 ); essmaxMar : -0.467 ± 1.447 (t= -0.32 , p= 0.748 )	13.394	0	450
593	Latitude_umFeb_tmApr	JulianDay ~ Latitude + umFeb + tmApr + (1 | Studyarea)	411.994	423.353	−199.247	(Intercept) : 196.046 ± 64.867 (t= 3.02 , p= 0.038 ); Latitude : 3.35 ± 1.812 (t= 1.85 , p= 0.136 ); umFeb : 0.127 ± 0.088 (t= 1.44 , p= 0.156 ); tmApr : -0.702 ± 0.433 (t= -1.62 , p= 0.110 )	13.398	0	451
1559	essmaxFeb_tmApr_rrr24Apr	JulianDay ~ essmaxFeb + tmApr + rrr24Apr + (1 | Studyarea)	411.996	423.355	−199.248	(Intercept) : 328.728 ± 12.435 (t= 26.44 , p= <0.001 ); essmaxFeb : 1.711 ± 1.971 (t= 0.87 , p= 0.389 ); tmApr : -1.008 ± 0.596 (t= -1.69 , p= 0.097 ); rrr24Apr : -0.299 ± 0.817 (t= -0.37 , p= 0.716 )	13.4	0	452
521	Latitude_umJan_essmaxFeb	JulianDay ~ Latitude + umJan + essmaxFeb + (1 | Studyarea)	411.999	423.357	−199.249	(Intercept) : 186.263 ± 65.109 (t= 2.86 , p= 0.046 ); Latitude : 3.305 ± 1.821 (t= 1.82 , p= 0.142 ); umJan : 0.13 ± 0.084 (t= 1.55 , p= 0.128 ); essmaxFeb : 0.694 ± 1.975 (t= 0.35 , p= 0.727 )	13.403	0	453
1238	nessJan_tmFeb_rrr24Mar	JulianDay ~ nessJan + tmFeb + rrr24Mar + (1 | Studyarea)	411.999	423.358	−199.250	(Intercept) : 314.724 ± 7.57 (t= 41.57 , p= <0.001 ); nessJan : 5.371 ± 5.011 (t= 1.07 , p= 0.289 ); tmFeb : -0.374 ± 0.357 (t= -1.05 , p= 0.300 ); rrr24Mar : -0.032 ± 0.546 (t= -0.06 , p= 0.953 )	13.403	0	454
710	tmJan_nessJan_rrr24Mar	JulianDay ~ tmJan + nessJan + rrr24Mar + (1 | Studyarea)	412.007	423.366	−199.254	(Intercept) : 310.671 ± 7.64 (t= 40.66 , p= <0.001 ); tmJan : 0.333 ± 0.488 (t= 0.68 , p= 0.498 ); nessJan : 9.377 ± 5.332 (t= 1.76 , p= 0.084 ); rrr24Mar : -0.061 ± 0.556 (t= -0.11 , p= 0.914 )	13.411	0	455
1216	umJan_nessMar_tmMay	JulianDay ~ umJan + nessMar + tmMay + (1 | Studyarea)	412.009	423.367	−199.254	(Intercept) : 293.806 ± 15.209 (t= 19.32 , p= <0.001 ); umJan : 0.138 ± 0.085 (t= 1.61 , p= 0.112 ); nessMar : 7.872 ± 19.251 (t= 0.41 , p= 0.684 ); tmMay : 0.483 ± 0.593 (t= 0.81 , p= 0.419 )	13.413	0	456
148	nessJan_umMay	JulianDay ~ nessJan + umMay + (1 | Studyarea)	412.017	421.68	−200.482	(Intercept) : 306.072 ± 8.424 (t= 36.33 , p= <0.001 ); nessJan : 7.004 ± 4.538 (t= 1.54 , p= 0.128 ); umMay : 0.14 ± 0.111 (t= 1.27 , p= 0.211 )	13.421	0	457
474	Latitude_tmJan_essmaxMar	JulianDay ~ Latitude + tmJan + essmaxMar + (1 | Studyarea)	412.023	423.382	−199.262	(Intercept) : 184.178 ± 65.686 (t= 2.8 , p= 0.049 ); Latitude : 3.604 ± 1.827 (t= 1.97 , p= 0.120 ); tmJan : -0.105 ± 0.422 (t= -0.25 , p= 0.805 ); essmaxMar : 0.239 ± 1.444 (t= 0.17 , p= 0.869 )	13.427	0	458
222	essmaxMar_umApr	JulianDay ~ essmaxMar + umApr + (1 | Studyarea)	412.03	421.693	−200.489	(Intercept) : 302.377 ± 7.719 (t= 39.17 , p= <0.001 ); essmaxMar : 0.284 ± 1.353 (t= 0.21 , p= 0.835 ); umApr : 0.195 ± 0.069 (t= 2.81 , p= 0.007 )	13.434	0	459
842	rrr24Jan_umJan_nessJan	JulianDay ~ rrr24Jan + umJan + nessJan + (1 | Studyarea)	412.03	423.388	−199.265	(Intercept) : 301.888 ± 8.847 (t= 34.12 , p= <0.001 ); rrr24Jan : -0.892 ± 0.783 (t= -1.14 , p= 0.260 ); umJan : 0.183 ± 0.102 (t= 1.8 , p= 0.077 ); nessJan : 5.606 ± 4.649 (t= 1.21 , p= 0.233 )	13.434	0	460
1214	umJan_nessMar_rrr24Apr	JulianDay ~ umJan + nessMar + rrr24Apr + (1 | Studyarea)	412.033	423.392	−199.267	(Intercept) : 304.427 ± 8.654 (t= 35.18 , p= <0.001 ); umJan : 0.123 ± 0.089 (t= 1.39 , p= 0.172 ); nessMar : 8.468 ± 19.552 (t= 0.43 , p= 0.667 ); rrr24Apr : 0.446 ± 0.64 (t= 0.7 , p= 0.488 )	13.437	0	461
1234	nessJan_tmFeb_rrr24Feb	JulianDay ~ nessJan + tmFeb + rrr24Feb + (1 | Studyarea)	412.046	423.405	−199.273	(Intercept) : 314.954 ± 7.558 (t= 41.67 , p= <0.001 ); nessJan : 5.493 ± 5.015 (t= 1.1 , p= 0.278 ); tmFeb : -0.385 ± 0.359 (t= -1.07 , p= 0.288 ); rrr24Feb : -0.147 ± 0.513 (t= -0.29 , p= 0.775 )	13.45	0	462
819	tmJan_umApr_tmMay	JulianDay ~ tmJan + umApr + tmMay + (1 | Studyarea)	412.058	423.417	−199.279	(Intercept) : 280.861 ± 14.958 (t= 18.78 , p= <0.001 ); tmJan : -0.546 ± 0.407 (t= -1.34 , p= 0.185 ); umApr : 0.25 ± 0.073 (t= 3.43 , p= 0.001 ); tmMay : 0.986 ± 0.569 (t= 1.73 , p= 0.089 )	13.462	0	463
706	tmJan_nessJan_rrr24Feb	JulianDay ~ tmJan + nessJan + rrr24Feb + (1 | Studyarea)	412.069	423.428	−199.285	(Intercept) : 310.704 ± 7.624 (t= 40.75 , p= <0.001 ); tmJan : 0.349 ± 0.489 (t= 0.71 , p= 0.478 ); nessJan : 9.662 ± 5.435 (t= 1.78 , p= 0.081 ); rrr24Feb : -0.149 ± 0.52 (t= -0.29 , p= 0.775 )	13.473	0	464
987	essmaxJan_umJan_nessMar	JulianDay ~ essmaxJan + umJan + nessMar + (1 | Studyarea)	412.078	423.437	−199.289	(Intercept) : 304.447 ± 8.703 (t= 34.98 , p= <0.001 ); essmaxJan : 0.348 ± 0.708 (t= 0.49 , p= 0.625 ); umJan : 0.132 ± 0.087 (t= 1.52 , p= 0.135 ); nessMar : 1.93 ± 20.216 (t= 0.1 , p= 0.924 )	13.482	0	465
604	Latitude_tmMar_rrr24Apr	JulianDay ~ Latitude + tmMar + rrr24Apr + (1 | Studyarea)	412.081	423.439	−199.290	(Intercept) : 186.82 ± 65.285 (t= 2.86 , p= 0.046 ); Latitude : 3.607 ± 1.815 (t= 1.99 , p= 0.118 ); tmMar : -0.375 ± 0.334 (t= -1.13 , p= 0.265 ); rrr24Apr : 0.574 ± 0.605 (t= 0.95 , p= 0.347 )	13.485	0	466
1251	nessJan_rrr24Feb_rrr24Mar	JulianDay ~ nessJan + rrr24Feb + rrr24Mar + (1 | Studyarea)	412.082	423.441	−199.291	(Intercept) : 312.265 ± 7.235 (t= 43.16 , p= <0.001 ); nessJan : 7.671 ± 4.673 (t= 1.64 , p= 0.106 ); rrr24Feb : -0.109 ± 0.585 (t= -0.19 , p= 0.853 ); rrr24Mar : 0.062 ± 0.626 (t= 0.1 , p= 0.921 )	13.486	0	467
782	tmJan_rrr24Mar_nessMar	JulianDay ~ tmJan + rrr24Mar + nessMar + (1 | Studyarea)	412.083	423.441	−199.291	(Intercept) : 312.673 ± 7.549 (t= 41.42 , p= <0.001 ); tmJan : -0.014 ± 0.466 (t= -0.03 , p= 0.976 ); rrr24Mar : -0.014 ± 0.571 (t= -0.02 , p= 0.980 ); nessMar : 10.808 ± 20.683 (t= 0.52 , p= 0.603 )	13.487	0	468
773	tmJan_tmMar_nessMar	JulianDay ~ tmJan + tmMar + nessMar + (1 | Studyarea)	412.089	423.448	−199.294	(Intercept) : 316.268 ± 8.403 (t= 37.64 , p= <0.001 ); tmJan : 0.007 ± 0.455 (t= 0.02 , p= 0.987 ); tmMar : -0.343 ± 0.355 (t= -0.97 , p= 0.338 ); nessMar : 5.596 ± 21.132 (t= 0.26 , p= 0.792 )	13.493	0	469
141	nessJan_umMar	JulianDay ~ nessJan + umMar + (1 | Studyarea)	412.098	421.761	−200.523	(Intercept) : 304.619 ± 8.879 (t= 34.31 , p= <0.001 ); nessJan : 7.825 ± 4.517 (t= 1.73 , p= 0.089 ); umMar : 0.129 ± 0.096 (t= 1.35 , p= 0.183 )	13.502	0	470
613	Latitude_rrr24Mar_rrr24Apr	JulianDay ~ Latitude + rrr24Mar + rrr24Apr + (1 | Studyarea)	412.101	423.46	−199.300	(Intercept) : 183.771 ± 66.316 (t= 2.77 , p= 0.050 ); Latitude : 3.588 ± 1.846 (t= 1.94 , p= 0.124 ); rrr24Mar : -0.213 ± 0.584 (t= -0.36 , p= 0.717 ); rrr24Apr : 0.663 ± 0.645 (t= 1.03 , p= 0.308 )	13.505	0	471
910	rrr24Jan_essmaxFeb_rrr24May	JulianDay ~ rrr24Jan + essmaxFeb + rrr24May + (1 | Studyarea)	412.103	423.462	−199.302	(Intercept) : 310.971 ± 7.253 (t= 42.87 , p= <0.001 ); rrr24Jan : -0.079 ± 0.667 (t= -0.12 , p= 0.906 ); essmaxFeb : 1.936 ± 2.052 (t= 0.94 , p= 0.350 ); rrr24May : 1.746 ± 1.142 (t= 1.53 , p= 0.132 )	13.507	0	472
1337	nessJan_tmMay_umMay	JulianDay ~ nessJan + tmMay + umMay + (1 | Studyarea)	412.103	423.462	−199.301	(Intercept) : 288.437 ± 16.392 (t= 17.6 , p= <0.001 ); nessJan : 7.168 ± 4.521 (t= 1.59 , p= 0.119 ); tmMay : 0.745 ± 0.596 (t= 1.25 , p= 0.217 ); umMay : 0.179 ± 0.115 (t= 1.56 , p= 0.124 )	13.507	0	473
1698	rrr24Mar_tmApr_rrr24May	JulianDay ~ rrr24Mar + tmApr + rrr24May + (1 | Studyarea)	412.108	423.467	−199.304	(Intercept) : 326.113 ± 10.028 (t= 32.52 , p= <0.001 ); rrr24Mar : -0.357 ± 0.55 (t= -0.65 , p= 0.520 ); tmApr : -0.913 ± 0.436 (t= -2.1 , p= 0.041 ); rrr24May : 1.774 ± 1.089 (t= 1.63 , p= 0.109 )	13.512	0	474
820	tmJan_umApr_rrr24May	JulianDay ~ tmJan + umApr + rrr24May + (1 | Studyarea)	412.132	423.491	−199.316	(Intercept) : 303.322 ± 7.534 (t= 40.26 , p= <0.001 ); tmJan : -0.604 ± 0.427 (t= -1.42 , p= 0.163 ); umApr : 0.206 ± 0.072 (t= 2.88 , p= 0.006 ); rrr24May : 1.384 ± 1.106 (t= 1.25 , p= 0.216 )	13.536	0	475
1098	essmaxJan_nessMar_umMay	JulianDay ~ essmaxJan + nessMar + umMay + (1 | Studyarea)	412.141	423.499	−199.320	(Intercept) : 305.969 ± 8.539 (t= 35.83 , p= <0.001 ); essmaxJan : 0.417 ± 0.707 (t= 0.59 , p= 0.557 ); nessMar : 7.034 ± 20.236 (t= 0.35 , p= 0.729 ); umMay : 0.148 ± 0.114 (t= 1.3 , p= 0.198 )	13.545	0	476
19	umApr	JulianDay ~ umApr + (1 | Studyarea)	412.144	420.027	−201.727	(Intercept) : 302.416 ± 7.717 (t= 39.19 , p= <0.001 ); umApr : 0.195 ± 0.069 (t= 2.83 , p= 0.006 )	13.548	0	477
1279	nessJan_umFeb_rrr24Apr	JulianDay ~ nessJan + umFeb + rrr24Apr + (1 | Studyarea)	412.144	423.503	−199.322	(Intercept) : 303.154 ± 8.775 (t= 34.55 , p= <0.001 ); nessJan : 6.149 ± 4.657 (t= 1.32 , p= 0.192 ); umFeb : 0.134 ± 0.09 (t= 1.49 , p= 0.141 ); rrr24Apr : 0.656 ± 0.593 (t= 1.11 , p= 0.274 )	13.548	0	478
1662	tmMar_tmApr_rrr24May	JulianDay ~ tmMar + tmApr + rrr24May + (1 | Studyarea)	412.152	423.511	−199.326	(Intercept) : 328.843 ± 10.311 (t= 31.89 , p= <0.001 ); tmMar : -0.388 ± 0.323 (t= -1.2 , p= 0.235 ); tmApr : -0.858 ± 0.425 (t= -2.02 , p= 0.048 ); rrr24May : 1.695 ± 1.061 (t= 1.6 , p= 0.116 )	13.556	0	479
1109	essmaxJan_umApr_rrr24May	JulianDay ~ essmaxJan + umApr + rrr24May + (1 | Studyarea)	412.155	423.513	−199.327	(Intercept) : 301.736 ± 7.72 (t= 39.08 , p= <0.001 ); essmaxJan : 0.684 ± 0.62 (t= 1.1 , p= 0.275 ); umApr : 0.19 ± 0.07 (t= 2.7 , p= 0.009 ); rrr24May : 0.775 ± 1.067 (t= 0.73 , p= 0.470 )	13.559	0	480
44	Latitude_tmJan	JulianDay ~ Latitude + tmJan + (1 | Studyarea)	412.167	421.831	−200.557	(Intercept) : 184.167 ± 65.85 (t= 2.8 , p= 0.049 ); Latitude : 3.606 ± 1.831 (t= 1.97 , p= 0.121 ); tmJan : -0.111 ± 0.416 (t= -0.27 , p= 0.791 )	13.571	0	481
1767	nessMar_rrr24Apr_umMay	JulianDay ~ nessMar + rrr24Apr + umMay + (1 | Studyarea)	412.183	423.542	−199.342	(Intercept) : 306.258 ± 8.564 (t= 35.76 , p= <0.001 ); nessMar : 13.823 ± 19.139 (t= 0.72 , p= 0.473 ); rrr24Apr : 0.436 ± 0.663 (t= 0.66 , p= 0.513 ); umMay : 0.129 ± 0.121 (t= 1.07 , p= 0.289 )	13.587	0	482
1082	essmaxJan_essmaxMar_umApr	JulianDay ~ essmaxJan + essmaxMar + umApr + (1 | Studyarea)	412.186	423.545	−199.343	(Intercept) : 301.853 ± 7.73 (t= 39.05 , p= <0.001 ); essmaxJan : 0.74 ± 0.63 (t= 1.17 , p= 0.245 ); essmaxMar : -0.019 ± 1.372 (t= -0.01 , p= 0.989 ); umApr : 0.201 ± 0.069 (t= 2.89 , p= 0.005 )	13.59	0	483
1355	tmFeb_essmaxFeb_essmaxMar	JulianDay ~ tmFeb + essmaxFeb + essmaxMar + (1 | Studyarea)	412.189	423.548	−199.345	(Intercept) : 317.269 ± 7.673 (t= 41.35 , p= <0.001 ); tmFeb : -0.699 ± 0.427 (t= -1.64 , p= 0.107 ); essmaxFeb : -1.578 ± 2.569 (t= -0.61 , p= 0.541 ); essmaxMar : 0.31 ± 1.416 (t= 0.22 , p= 0.827 )	13.593	0	484
114	essmaxJan_umApr	JulianDay ~ essmaxJan + umApr + (1 | Studyarea)	412.2	421.863	−200.574	(Intercept) : 301.859 ± 7.712 (t= 39.14 , p= <0.001 ); essmaxJan : 0.738 ± 0.613 (t= 1.2 , p= 0.234 ); umApr : 0.2 ± 0.069 (t= 2.92 , p= 0.005 )	13.604	0	485
508	Latitude_essmaxJan_rrr24Mar	JulianDay ~ Latitude + essmaxJan + rrr24Mar + (1 | Studyarea)	412.215	423.574	−199.358	(Intercept) : 182.588 ± 65.734 (t= 2.78 , p= 0.050 ); Latitude : 3.631 ± 1.829 (t= 1.99 , p= 0.118 ); essmaxJan : 0.626 ± 0.653 (t= 0.96 , p= 0.342 ); rrr24Mar : -0.028 ± 0.553 (t= -0.05 , p= 0.959 )	13.619	0	486
1136	umJan_tmFeb_nessMar	JulianDay ~ umJan + tmFeb + nessMar + (1 | Studyarea)	412.215	423.574	−199.358	(Intercept) : 308.062 ± 9.189 (t= 33.52 , p= <0.001 ); umJan : 0.119 ± 0.086 (t= 1.38 , p= 0.172 ); tmFeb : -0.43 ± 0.35 (t= -1.23 , p= 0.225 ); nessMar : -2.054 ± 19.755 (t= -0.1 , p= 0.918 )	13.619	0	487
908	rrr24Jan_essmaxFeb_umApr	JulianDay ~ rrr24Jan + essmaxFeb + umApr + (1 | Studyarea)	412.216	423.575	−199.358	(Intercept) : 302.195 ± 7.685 (t= 39.32 , p= <0.001 ); rrr24Jan : -0.402 ± 0.651 (t= -0.62 , p= 0.539 ); essmaxFeb : 0.939 ± 1.896 (t= 0.5 , p= 0.622 ); umApr : 0.203 ± 0.071 (t= 2.86 , p= 0.006 )	13.62	0	488
118	umJan_nessJan	JulianDay ~ umJan + nessJan + (1 | Studyarea)	412.217	421.88	−200.582	(Intercept) : 305.032 ± 8.596 (t= 35.49 , p= <0.001 ); umJan : 0.118 ± 0.085 (t= 1.4 , p= 0.168 ); nessJan : 6.016 ± 4.634 (t= 1.3 , p= 0.200 )	13.621	0	489
507	Latitude_essmaxJan_tmMar	JulianDay ~ Latitude + essmaxJan + tmMar + (1 | Studyarea)	412.217	423.576	−199.359	(Intercept) : 185.604 ± 65.028 (t= 2.85 , p= 0.046 ); Latitude : 3.646 ± 1.807 (t= 2.02 , p= 0.114 ); essmaxJan : 0.508 ± 0.659 (t= 0.77 , p= 0.444 ); tmMar : -0.334 ± 0.34 (t= -0.98 , p= 0.330 )	13.621	0	490
468	Latitude_tmJan_tmFeb	JulianDay ~ Latitude + tmJan + tmFeb + (1 | Studyarea)	412.233	423.592	−199.367	(Intercept) : 187.808 ± 65.105 (t= 2.88 , p= 0.045 ); Latitude : 3.57 ± 1.809 (t= 1.97 , p= 0.120 ); tmJan : 0.143 ± 0.439 (t= 0.33 , p= 0.746 ); tmFeb : -0.569 ± 0.347 (t= -1.64 , p= 0.107 )	13.637	0	491
740	tmJan_rrr24Feb_nessMar	JulianDay ~ tmJan + rrr24Feb + nessMar + (1 | Studyarea)	412.233	423.592	−199.367	(Intercept) : 312.661 ± 7.542 (t= 41.46 , p= <0.001 ); tmJan : -0.016 ± 0.463 (t= -0.03 , p= 0.972 ); rrr24Feb : -0.001 ± 0.529 (t= 0 , p= 0.998 ); nessMar : 10.779 ± 20.911 (t= 0.52 , p= 0.608 )	13.637	0	492
590	Latitude_umFeb_essmaxMar	JulianDay ~ Latitude + umFeb + essmaxMar + (1 | Studyarea)	412.241	423.6	−199.371	(Intercept) : 187.526 ± 65.853 (t= 2.85 , p= 0.047 ); Latitude : 3.233 ± 1.844 (t= 1.75 , p= 0.153 ); umFeb : 0.154 ± 0.089 (t= 1.72 , p= 0.090 ); essmaxMar : -0.078 ± 1.415 (t= -0.06 , p= 0.956 )	13.645	0	493
587	Latitude_essmaxFeb_umMay	JulianDay ~ Latitude + essmaxFeb + umMay + (1 | Studyarea)	412.242	423.601	−199.371	(Intercept) : 190.285 ± 66.958 (t= 2.84 , p= 0.046 ); Latitude : 3.242 ± 1.879 (t= 1.73 , p= 0.157 ); essmaxFeb : 1.302 ± 1.979 (t= 0.66 , p= 0.513 ); umMay : 0.141 ± 0.113 (t= 1.25 , p= 0.218 )	13.646	0	494
1725	essmaxMar_tmApr_tmMay	JulianDay ~ essmaxMar + tmApr + tmMay + (1 | Studyarea)	412.258	423.617	−199.379	(Intercept) : 310.258 ± 14.802 (t= 20.96 , p= <0.001 ); essmaxMar : 0.221 ± 1.409 (t= 0.16 , p= 0.876 ); tmApr : -0.976 ± 0.45 (t= -2.17 , p= 0.035 ); tmMay : 0.833 ± 0.605 (t= 1.38 , p= 0.175 )	13.662	0	495
1560	essmaxFeb_tmApr_umApr	JulianDay ~ essmaxFeb + tmApr + umApr + (1 | Studyarea)	412.286	423.645	−199.393	(Intercept) : 296.507 ± 17.854 (t= 16.61 , p= <0.001 ); essmaxFeb : 0.814 ± 1.971 (t= 0.41 , p= 0.681 ); tmApr : 0.257 ± 0.714 (t= 0.36 , p= 0.721 ); umApr : 0.228 ± 0.117 (t= 1.95 , p= 0.056 )	13.69	0	496
862	rrr24Jan_nessJan_tmMar	JulianDay ~ rrr24Jan + nessJan + tmMar + (1 | Studyarea)	412.309	423.668	−199.404	(Intercept) : 314.796 ± 8.144 (t= 38.66 , p= <0.001 ); rrr24Jan : -0.112 ± 0.663 (t= -0.17 , p= 0.867 ); nessJan : 6.634 ± 4.824 (t= 1.38 , p= 0.175 ); tmMar : -0.227 ± 0.35 (t= -0.65 , p= 0.519 )	13.713	0	497
150	tmFeb_essmaxFeb	JulianDay ~ tmFeb + essmaxFeb + (1 | Studyarea)	412.315	421.978	−200.631	(Intercept) : 317.273 ± 7.678 (t= 41.32 , p= <0.001 ); tmFeb : -0.696 ± 0.423 (t= -1.65 , p= 0.105 ); essmaxFeb : -1.563 ± 2.545 (t= -0.61 , p= 0.542 )	13.719	0	498
52	Latitude_umFeb	JulianDay ~ Latitude + umFeb + (1 | Studyarea)	412.32	421.983	−200.634	(Intercept) : 187.524 ± 65.775 (t= 2.85 , p= 0.046 ); Latitude : 3.234 ± 1.842 (t= 1.76 , p= 0.152 ); umFeb : 0.153 ± 0.088 (t= 1.75 , p= 0.086 )	13.724	0	499
224	essmaxMar_rrr24May	JulianDay ~ essmaxMar + rrr24May + (1 | Studyarea)	412.32	421.983	−200.634	(Intercept) : 311.451 ± 7.244 (t= 43 , p= <0.001 ); essmaxMar : 0.11 ± 1.421 (t= 0.08 , p= 0.938 ); rrr24May : 1.444 ± 1.101 (t= 1.31 , p= 0.195 )	13.724	0	500
1536	essmaxFeb_rrr24Mar_rrr24May	JulianDay ~ essmaxFeb + rrr24Mar + rrr24May + (1 | Studyarea)	412.323	423.682	−199.412	(Intercept) : 311.161 ± 7.276 (t= 42.77 , p= <0.001 ); essmaxFeb : 2.027 ± 2.061 (t= 0.98 , p= 0.330 ); rrr24Mar : -0.207 ± 0.561 (t= -0.37 , p= 0.714 ); rrr24May : 1.82 ± 1.161 (t= 1.57 , p= 0.123 )	13.727	0	501
564	Latitude_rrr24Feb_umFeb	JulianDay ~ Latitude + rrr24Feb + umFeb + (1 | Studyarea)	412.332	423.69	−199.416	(Intercept) : 190.721 ± 65.321 (t= 2.92 , p= 0.043 ); Latitude : 3.037 ± 1.835 (t= 1.66 , p= 0.170 ); rrr24Feb : -0.774 ± 0.621 (t= -1.25 , p= 0.218 ); umFeb : 0.235 ± 0.109 (t= 2.15 , p= 0.036 )	13.736	0	502
972	rrr24Jan_umApr_tmMay	JulianDay ~ rrr24Jan + umApr + tmMay + (1 | Studyarea)	412.345	423.704	−199.423	(Intercept) : 281.458 ± 15.145 (t= 18.58 , p= <0.001 ); rrr24Jan : -0.496 ± 0.639 (t= -0.78 , p= 0.441 ); umApr : 0.233 ± 0.072 (t= 3.23 , p= 0.002 ); tmMay : 0.907 ± 0.57 (t= 1.59 , p= 0.117 )	13.749	0	503
241	tmApr_tmMay	JulianDay ~ tmApr + tmMay + (1 | Studyarea)	412.349	422.013	−200.648	(Intercept) : 310.643 ± 14.509 (t= 21.41 , p= <0.001 ); tmApr : -0.98 ± 0.445 (t= -2.2 , p= 0.032 ); tmMay : 0.819 ± 0.594 (t= 1.38 , p= 0.174 )	13.753	0	504
504	Latitude_essmaxJan_rrr24Feb	JulianDay ~ Latitude + essmaxJan + rrr24Feb + (1 | Studyarea)	412.369	423.728	−199.434	(Intercept) : 182.563 ± 65.734 (t= 2.78 , p= 0.050 ); Latitude : 3.63 ± 1.829 (t= 1.98 , p= 0.118 ); essmaxJan : 0.625 ± 0.654 (t= 0.96 , p= 0.344 ); rrr24Feb : 0.004 ± 0.513 (t= 0.01 , p= 0.994 )	13.773	0	505
1705	rrr24Mar_umApr_rrr24May	JulianDay ~ rrr24Mar + umApr + rrr24May + (1 | Studyarea)	412.396	423.754	−199.448	(Intercept) : 301.851 ± 7.7 (t= 39.2 , p= <0.001 ); rrr24Mar : -0.607 ± 0.553 (t= -1.1 , p= 0.277 ); umApr : 0.207 ± 0.073 (t= 2.82 , p= 0.007 ); rrr24May : 1.057 ± 1.067 (t= 0.99 , p= 0.326 )	13.8	0	506
1739	umMar_nessMar_rrr24Apr	JulianDay ~ umMar + nessMar + rrr24Apr + (1 | Studyarea)	412.418	423.777	−199.459	(Intercept) : 305.07 ± 8.996 (t= 33.91 , p= <0.001 ); umMar : 0.113 ± 0.1 (t= 1.14 , p= 0.259 ); nessMar : 16.171 ± 19.117 (t= 0.85 , p= 0.401 ); rrr24Apr : 0.58 ± 0.626 (t= 0.93 , p= 0.358 )	13.822	0	507
1021	essmaxJan_tmFeb_rrr24May	JulianDay ~ essmaxJan + tmFeb + rrr24May + (1 | Studyarea)	412.44	423.798	−199.470	(Intercept) : 314.982 ± 7.329 (t= 42.98 , p= <0.001 ); essmaxJan : 0.146 ± 0.667 (t= 0.22 , p= 0.827 ); tmFeb : -0.653 ± 0.346 (t= -1.89 , p= 0.064 ); rrr24May : 1.961 ± 1.121 (t= 1.75 , p= 0.086 )	13.844	0	508
552	Latitude_tmFeb_tmMar	JulianDay ~ Latitude + tmFeb + tmMar + (1 | Studyarea)	412.45	423.808	−199.475	(Intercept) : 188.813 ± 64.569 (t= 2.92 , p= 0.043 ); Latitude : 3.579 ± 1.795 (t= 1.99 , p= 0.117 ); tmFeb : -0.462 ± 0.385 (t= -1.2 , p= 0.236 ); tmMar : -0.128 ± 0.394 (t= -0.33 , p= 0.746 )	13.854	0	509
1402	tmFeb_umMar_nessMar	JulianDay ~ tmFeb + umMar + nessMar + (1 | Studyarea)	412.453	423.812	−199.477	(Intercept) : 308.882 ± 9.31 (t= 33.18 , p= <0.001 ); tmFeb : -0.492 ± 0.346 (t= -1.42 , p= 0.161 ); umMar : 0.117 ± 0.098 (t= 1.19 , p= 0.237 ); nessMar : 3.649 ± 19.822 (t= 0.18 , p= 0.855 )	13.857	0	510
906	rrr24Jan_essmaxFeb_tmApr	JulianDay ~ rrr24Jan + essmaxFeb + tmApr + (1 | Studyarea)	412.454	423.813	−199.477	(Intercept) : 326.516 ± 10.085 (t= 32.38 , p= <0.001 ); rrr24Jan : -0.204 ± 0.663 (t= -0.31 , p= 0.760 ); essmaxFeb : 1.679 ± 1.973 (t= 0.85 , p= 0.398 ); tmApr : -0.88 ± 0.444 (t= -1.98 , p= 0.052 )	13.858	0	511
1498	rrr24Feb_rrr24Apr_umApr	JulianDay ~ rrr24Feb + rrr24Apr + umApr + (1 | Studyarea)	412.467	423.826	−199.484	(Intercept) : 297.64 ± 8.131 (t= 36.6 , p= <0.001 ); rrr24Feb : 0.064 ± 0.483 (t= 0.13 , p= 0.895 ); rrr24Apr : -1.385 ± 0.862 (t= -1.61 , p= 0.114 ); umApr : 0.318 ± 0.103 (t= 3.09 , p= 0.003 )	13.871	0	512
1735	essmaxMar_tmMay_rrr24May	JulianDay ~ essmaxMar + tmMay + rrr24May + (1 | Studyarea)	412.474	423.833	−199.487	(Intercept) : 295.379 ± 15.258 (t= 19.36 , p= <0.001 ); essmaxMar : 0.372 ± 1.434 (t= 0.26 , p= 0.796 ); tmMay : 0.736 ± 0.616 (t= 1.19 , p= 0.238 ); rrr24May : 1.81 ± 1.139 (t= 1.59 , p= 0.118 )	13.878	0	513
571	Latitude_rrr24Feb_rrr24Apr	JulianDay ~ Latitude + rrr24Feb + rrr24Apr + (1 | Studyarea)	412.49	423.849	−199.495	(Intercept) : 183.623 ± 66.174 (t= 2.77 , p= 0.050 ); Latitude : 3.585 ± 1.842 (t= 1.95 , p= 0.123 ); rrr24Feb : -0.015 ± 0.514 (t= -0.03 , p= 0.977 ); rrr24Apr : 0.588 ± 0.613 (t= 0.96 , p= 0.341 )	13.894	0	514
755	tmJan_essmaxFeb_umApr	JulianDay ~ tmJan + essmaxFeb + umApr + (1 | Studyarea)	412.493	423.851	−199.496	(Intercept) : 303.18 ± 7.641 (t= 39.68 , p= <0.001 ); tmJan : -0.416 ± 0.433 (t= -0.96 , p= 0.341 ); essmaxFeb : 0.431 ± 1.98 (t= 0.22 , p= 0.829 ); umApr : 0.215 ± 0.073 (t= 2.96 , p= 0.005 )	13.897	0	515
21	rrr24May	JulianDay ~ rrr24May + (1 | Studyarea)	412.495	420.378	−201.903	(Intercept) : 311.456 ± 7.247 (t= 42.98 , p= <0.001 ); rrr24May : 1.45 ± 1.088 (t= 1.33 , p= 0.188 )	13.899	0	516
1101	essmaxJan_tmApr_tmMay	JulianDay ~ essmaxJan + tmApr + tmMay + (1 | Studyarea)	412.506	423.865	−199.503	(Intercept) : 310.417 ± 14.473 (t= 21.45 , p= <0.001 ); essmaxJan : 0.739 ± 0.629 (t= 1.18 , p= 0.245 ); tmApr : -1.023 ± 0.445 (t= -2.3 , p= 0.025 ); tmMay : 0.849 ± 0.593 (t= 1.43 , p= 0.158 )	13.91	0	517
763	tmJan_umFeb_nessMar	JulianDay ~ tmJan + umFeb + nessMar + (1 | Studyarea)	412.518	423.876	−199.509	(Intercept) : 303.031 ± 8.924 (t= 33.96 , p= <0.001 ); tmJan : -0.121 ± 0.45 (t= -0.27 , p= 0.789 ); umFeb : 0.166 ± 0.092 (t= 1.81 , p= 0.076 ); nessMar : 0.994 ± 20.854 (t= 0.05 , p= 0.962 )	13.922	0	518
709	tmJan_nessJan_tmMar	JulianDay ~ tmJan + nessJan + tmMar + (1 | Studyarea)	412.523	423.882	−199.512	(Intercept) : 313.083 ± 8.501 (t= 36.83 , p= <0.001 ); tmJan : 0.324 ± 0.479 (t= 0.68 , p= 0.501 ); nessJan : 8.399 ± 5.492 (t= 1.53 , p= 0.132 ); tmMar : -0.227 ± 0.349 (t= -0.65 , p= 0.518 )	13.927	0	519
220	essmaxMar_tmApr	JulianDay ~ essmaxMar + tmApr + (1 | Studyarea)	412.529	422.192	−200.738	(Intercept) : 325.402 ± 9.978 (t= 32.61 , p= <0.001 ); essmaxMar : -0.052 ± 1.405 (t= -0.04 , p= 0.971 ); tmApr : -0.805 ± 0.436 (t= -1.85 , p= 0.070 )	13.933	0	520
179	essmaxFeb_essmaxMar	JulianDay ~ essmaxFeb + essmaxMar + (1 | Studyarea)	412.536	422.199	−200.742	(Intercept) : 312.549 ± 7.222 (t= 43.28 , p= <0.001 ); essmaxFeb : 1.116 ± 2 (t= 0.56 , p= 0.579 ); essmaxMar : 0.24 ± 1.435 (t= 0.17 , p= 0.868 )	13.94	0	521
1284	nessJan_tmMar_rrr24Mar	JulianDay ~ nessJan + tmMar + rrr24Mar + (1 | Studyarea)	412.537	423.896	−199.518	(Intercept) : 315.229 ± 8.478 (t= 37.18 , p= <0.001 ); nessJan : 6.434 ± 4.86 (t= 1.32 , p= 0.191 ); tmMar : -0.256 ± 0.374 (t= -0.69 , p= 0.496 ); rrr24Mar : -0.133 ± 0.584 (t= -0.23 , p= 0.821 )	13.941	0	522
885	rrr24Jan_tmFeb_rrr24May	JulianDay ~ rrr24Jan + tmFeb + rrr24May + (1 | Studyarea)	412.539	423.897	−199.519	(Intercept) : 315.131 ± 7.302 (t= 43.16 , p= <0.001 ); rrr24Jan : 0.005 ± 0.65 (t= 0.01 , p= 0.994 ); tmFeb : -0.677 ± 0.331 (t= -2.05 , p= 0.046 ); rrr24May : 2.006 ± 1.105 (t= 1.81 , p= 0.075 )	13.943	0	523
1787	rrr24Apr_tmMay_rrr24May	JulianDay ~ rrr24Apr + tmMay + rrr24May + (1 | Studyarea)	412.543	423.902	−199.522	(Intercept) : 290.164 ± 15.599 (t= 18.6 , p= <0.001 ); rrr24Apr : 0.802 ± 0.621 (t= 1.29 , p= 0.202 ); tmMay : 0.929 ± 0.623 (t= 1.49 , p= 0.142 ); rrr24May : 1.836 ± 1.123 (t= 1.64 , p= 0.108 )	13.947	0	524
962	rrr24Jan_nessMar_umMay	JulianDay ~ rrr24Jan + nessMar + umMay + (1 | Studyarea)	412.565	423.924	−199.533	(Intercept) : 305.648 ± 8.485 (t= 36.02 , p= <0.001 ); rrr24Jan : -0.115 ± 0.672 (t= -0.17 , p= 0.865 ); nessMar : 11.395 ± 18.883 (t= 0.6 , p= 0.549 ); umMay : 0.16 ± 0.114 (t= 1.41 , p= 0.165 )	13.969	0	525
1527	essmaxFeb_tmMar_rrr24May	JulianDay ~ essmaxFeb + tmMar + rrr24May + (1 | Studyarea)	412.565	423.924	−199.532	(Intercept) : 314.434 ± 8.249 (t= 38.12 , p= <0.001 ); essmaxFeb : 1.224 ± 2.193 (t= 0.56 , p= 0.579 ); tmMar : -0.318 ± 0.359 (t= -0.88 , p= 0.380 ); rrr24May : 1.677 ± 1.134 (t= 1.48 , p= 0.145 )	13.969	0	526
465	Latitude_tmJan_essmaxJan	JulianDay ~ Latitude + tmJan + essmaxJan + (1 | Studyarea)	412.572	423.931	−199.536	(Intercept) : 182.088 ± 66.21 (t= 2.75 , p= 0.051 ); Latitude : 3.635 ± 1.84 (t= 1.98 , p= 0.120 ); tmJan : 0.067 ± 0.458 (t= 0.15 , p= 0.884 ); essmaxJan : 0.669 ± 0.718 (t= 0.93 , p= 0.356 )	13.976	0	527
809	tmJan_nessMar_umMay	JulianDay ~ tmJan + nessMar + umMay + (1 | Studyarea)	412.574	423.933	−199.537	(Intercept) : 305.492 ± 8.353 (t= 36.57 , p= <0.001 ); tmJan : -0.388 ± 0.506 (t= -0.77 , p= 0.446 ); nessMar : 5.091 ± 20.607 (t= 0.25 , p= 0.806 ); umMay : 0.203 ± 0.127 (t= 1.6 , p= 0.115 )	13.978	0	528
498	Latitude_rrr24Jan_tmMay	JulianDay ~ Latitude + rrr24Jan + tmMay + (1 | Studyarea)	412.576	423.935	−199.538	(Intercept) : 178.915 ± 67.573 (t= 2.65 , p= 0.056 ); Latitude : 3.521 ± 1.874 (t= 1.88 , p= 0.133 ); rrr24Jan : -0.017 ± 0.67 (t= -0.03 , p= 0.980 ); tmMay : 0.364 ± 0.594 (t= 0.61 , p= 0.542 )	13.98	0	529
1396	tmFeb_essmaxMar_tmApr	JulianDay ~ tmFeb + essmaxMar + tmApr + (1 | Studyarea)	412.581	423.939	−199.540	(Intercept) : 328.915 ± 10.04 (t= 32.76 , p= <0.001 ); tmFeb : -0.54 ± 0.318 (t= -1.7 , p= 0.096 ); essmaxMar : -0.014 ± 1.384 (t= -0.01 , p= 0.992 ); tmApr : -0.817 ± 0.429 (t= -1.9 , p= 0.062 )	13.985	0	530
757	tmJan_essmaxFeb_rrr24May	JulianDay ~ tmJan + essmaxFeb + rrr24May + (1 | Studyarea)	412.594	423.953	−199.547	(Intercept) : 311.901 ± 7.414 (t= 42.07 , p= <0.001 ); tmJan : -0.247 ± 0.452 (t= -0.55 , p= 0.587 ); essmaxFeb : 1.696 ± 2.097 (t= 0.81 , p= 0.422 ); rrr24May : 1.919 ± 1.185 (t= 1.62 , p= 0.111 )	13.998	0	531
1191	umJan_rrr24Mar_nessMar	JulianDay ~ umJan + rrr24Mar + nessMar + (1 | Studyarea)	412.594	423.953	−199.547	(Intercept) : 303.895 ± 8.634 (t= 35.2 , p= <0.001 ); umJan : 0.149 ± 0.088 (t= 1.69 , p= 0.097 ); rrr24Mar : -0.239 ± 0.565 (t= -0.42 , p= 0.675 ); nessMar : 4.969 ± 19.08 (t= 0.26 , p= 0.796 )	13.998	0	532
1440	rrr24Feb_essmaxFeb_rrr24May	JulianDay ~ rrr24Feb + essmaxFeb + rrr24May + (1 | Studyarea)	412.609	423.968	−199.554	(Intercept) : 310.899 ± 7.277 (t= 42.72 , p= <0.001 ); rrr24Feb : 0.002 ± 0.522 (t= 0 , p= 0.997 ); essmaxFeb : 1.943 ± 2.09 (t= 0.93 , p= 0.357 ); rrr24May : 1.736 ± 1.141 (t= 1.52 , p= 0.134 )	14.013	0	533
157	tmFeb_tmApr	JulianDay ~ tmFeb + tmApr + (1 | Studyarea)	412.611	422.275	−200.779	(Intercept) : 328.905 ± 9.959 (t= 33.03 , p= <0.001 ); tmFeb : -0.54 ± 0.315 (t= -1.71 , p= 0.093 ); tmApr : -0.817 ± 0.423 (t= -1.93 , p= 0.059 )	14.015	0	534
1237	nessJan_tmFeb_tmMar	JulianDay ~ nessJan + tmFeb + tmMar + (1 | Studyarea)	412.616	423.975	−199.558	(Intercept) : 315.194 ± 8.09 (t= 38.96 , p= <0.001 ); nessJan : 5.292 ± 5.033 (t= 1.05 , p= 0.298 ); tmFeb : -0.339 ± 0.405 (t= -0.84 , p= 0.407 ); tmMar : -0.069 ± 0.396 (t= -0.18 , p= 0.861 )	14.02	0	535
606	Latitude_tmMar_tmMay	JulianDay ~ Latitude + tmMar + tmMay + (1 | Studyarea)	412.637	423.995	−199.568	(Intercept) : 182.019 ± 66.633 (t= 2.73 , p= 0.051 ); Latitude : 3.542 ± 1.847 (t= 1.92 , p= 0.127 ); tmMar : -0.385 ± 0.335 (t= -1.15 , p= 0.255 ); tmMay : 0.375 ± 0.587 (t= 0.64 , p= 0.526 )	14.041	0	536
251	tmMay_rrr24May	JulianDay ~ tmMay + rrr24May + (1 | Studyarea)	412.644	422.307	−200.796	(Intercept) : 295.931 ± 15.021 (t= 19.7 , p= <0.001 ); tmMay : 0.711 ± 0.604 (t= 1.18 , p= 0.244 ); rrr24May : 1.818 ± 1.129 (t= 1.61 , p= 0.113 )	14.048	0	537
1424	tmFeb_umApr_tmMay	JulianDay ~ tmFeb + umApr + tmMay + (1 | Studyarea)	412.658	424.017	−199.579	(Intercept) : 287.321 ± 15.429 (t= 18.62 , p= <0.001 ); tmFeb : -0.408 ± 0.308 (t= -1.32 , p= 0.192 ); umApr : 0.211 ± 0.07 (t= 3 , p= 0.004 ); tmMay : 0.784 ± 0.567 (t= 1.38 , p= 0.172 )	14.062	0	538
1392	tmFeb_rrr24Mar_rrr24May	JulianDay ~ tmFeb + rrr24Mar + rrr24May + (1 | Studyarea)	412.661	424.019	−199.580	(Intercept) : 315.575 ± 7.357 (t= 42.9 , p= <0.001 ); tmFeb : -0.692 ± 0.331 (t= -2.09 , p= 0.041 ); rrr24Mar : -0.26 ± 0.545 (t= -0.48 , p= 0.635 ); rrr24May : 2.109 ± 1.122 (t= 1.88 , p= 0.066 )	14.065	0	539
17	tmApr	JulianDay ~ tmApr + (1 | Studyarea)	412.677	420.56	−201.993	(Intercept) : 325.369 ± 9.894 (t= 32.89 , p= <0.001 ); tmApr : -0.803 ± 0.429 (t= -1.87 , p= 0.067 )	14.081	0	540
478	Latitude_tmJan_rrr24Apr	JulianDay ~ Latitude + tmJan + rrr24Apr + (1 | Studyarea)	412.677	424.036	−199.589	(Intercept) : 184.791 ± 65.821 (t= 2.81 , p= 0.049 ); Latitude : 3.574 ± 1.83 (t= 1.95 , p= 0.123 ); tmJan : -0.189 ± 0.423 (t= -0.45 , p= 0.656 ); rrr24Apr : 0.637 ± 0.62 (t= 1.03 , p= 0.309 )	14.081	0	541
267	MeanElevation_Latitude_nessMar	JulianDay ~ MeanElevation + Latitude + nessMar + (1 | Studyarea)	412.695	424.054	−199.598	(Intercept) : 149.322 ± 110.671 (t= 1.35 , p= 0.270 ); MeanElevation : 0.008 ± 0.019 (t= 0.42 , p= 0.704 ); Latitude : 4.115 ± 2.391 (t= 1.72 , p= 0.184 ); nessMar : 10.666 ± 18.793 (t= 0.57 , p= 0.573 )	14.099	0	542
1741	umMar_nessMar_tmMay	JulianDay ~ umMar + nessMar + tmMay + (1 | Studyarea)	412.697	424.055	−199.598	(Intercept) : 294.686 ± 15.509 (t= 19 , p= <0.001 ); umMar : 0.125 ± 0.099 (t= 1.27 , p= 0.209 ); nessMar : 15.679 ± 19.121 (t= 0.82 , p= 0.416 ); tmMay : 0.491 ± 0.598 (t= 0.82 , p= 0.415 )	14.101	0	543
1086	essmaxJan_umMar_nessMar	JulianDay ~ essmaxJan + umMar + nessMar + (1 | Studyarea)	412.705	424.063	−199.602	(Intercept) : 305.568 ± 9.088 (t= 33.62 , p= <0.001 ); essmaxJan : 0.402 ± 0.712 (t= 0.56 , p= 0.575 ); umMar : 0.118 ± 0.1 (t= 1.18 , p= 0.244 ); nessMar : 8.77 ± 20.451 (t= 0.43 , p= 0.670 )	14.109	0	544
1250	nessJan_rrr24Feb_tmMar	JulianDay ~ nessJan + rrr24Feb + tmMar + (1 | Studyarea)	412.72	424.079	−199.610	(Intercept) : 315.149 ± 8.268 (t= 38.11 , p= <0.001 ); nessJan : 6.682 ± 4.824 (t= 1.39 , p= 0.172 ); rrr24Feb : -0.156 ± 0.523 (t= -0.3 , p= 0.766 ); tmMar : -0.249 ± 0.358 (t= -0.69 , p= 0.490 )	14.124	0	545
1496	rrr24Feb_tmApr_rrr24May	JulianDay ~ rrr24Feb + tmApr + rrr24May + (1 | Studyarea)	412.72	424.078	−199.610	(Intercept) : 324.7 ± 9.898 (t= 32.81 , p= <0.001 ); rrr24Feb : 0.058 ± 0.498 (t= 0.12 , p= 0.907 ); tmApr : -0.86 ± 0.43 (t= -2 , p= 0.051 ); rrr24May : 1.65 ± 1.078 (t= 1.53 , p= 0.132 )	14.124	0	546
1080	essmaxJan_essmaxMar_tmApr	JulianDay ~ essmaxJan + essmaxMar + tmApr + (1 | Studyarea)	412.728	424.087	−199.614	(Intercept) : 325.913 ± 9.994 (t= 32.61 , p= <0.001 ); essmaxJan : 0.734 ± 0.652 (t= 1.13 , p= 0.265 ); essmaxMar : -0.37 ± 1.429 (t= -0.26 , p= 0.796 ); tmApr : -0.852 ± 0.437 (t= -1.95 , p= 0.056 )	14.132	0	547
484	Latitude_rrr24Jan_umJan	JulianDay ~ Latitude + rrr24Jan + umJan + (1 | Studyarea)	412.73	424.088	−199.615	(Intercept) : 190.459 ± 64.704 (t= 2.94 , p= 0.042 ); Latitude : 3.101 ± 1.816 (t= 1.71 , p= 0.160 ); rrr24Jan : -0.872 ± 0.787 (t= -1.11 , p= 0.273 ); umJan : 0.196 ± 0.1 (t= 1.96 , p= 0.055 )	14.134	0	548
1417	tmFeb_tmApr_tmMay	JulianDay ~ tmFeb + tmApr + tmMay + (1 | Studyarea)	412.745	424.104	−199.623	(Intercept) : 315.531 ± 14.645 (t= 21.54 , p= <0.001 ); tmFeb : -0.503 ± 0.315 (t= -1.59 , p= 0.117 ); tmApr : -0.974 ± 0.44 (t= -2.21 , p= 0.031 ); tmMay : 0.73 ± 0.589 (t= 1.24 , p= 0.221 )	14.149	0	549
1532	essmaxFeb_rrr24Mar_tmApr	JulianDay ~ essmaxFeb + rrr24Mar + tmApr + (1 | Studyarea)	412.748	424.107	−199.624	(Intercept) : 326.869 ± 10.181 (t= 32.11 , p= <0.001 ); essmaxFeb : 1.766 ± 1.977 (t= 0.89 , p= 0.376 ); rrr24Mar : -0.226 ± 0.551 (t= -0.41 , p= 0.683 ); tmApr : -0.892 ± 0.445 (t= -2 , p= 0.050 )	14.152	0	550
10	essmaxFeb	JulianDay ~ essmaxFeb + (1 | Studyarea)	412.752	420.635	−202.031	(Intercept) : 312.569 ± 7.233 (t= 43.21 , p= <0.001 ); essmaxFeb : 1.118 ± 1.982 (t= 0.56 , p= 0.575 )	14.156	0	551
1778	tmApr_umApr_tmMay	JulianDay ~ tmApr + umApr + tmMay + (1 | Studyarea)	412.752	424.111	−199.626	(Intercept) : 279.043 ± 20.2 (t= 13.81 , p= <0.001 ); tmApr : 0.17 ± 0.685 (t= 0.25 , p= 0.805 ); umApr : 0.242 ± 0.112 (t= 2.17 , p= 0.034 ); tmMay : 0.85 ± 0.578 (t= 1.47 , p= 0.147 )	14.156	0	552
1694	rrr24Mar_nessMar_umMay	JulianDay ~ rrr24Mar + nessMar + umMay + (1 | Studyarea)	412.758	424.117	−199.629	(Intercept) : 305.482 ± 8.487 (t= 36 , p= <0.001 ); rrr24Mar : -0.227 ± 0.572 (t= -0.4 , p= 0.693 ); nessMar : 11.552 ± 18.855 (t= 0.61 , p= 0.543 ); umMay : 0.17 ± 0.117 (t= 1.45 , p= 0.152 )	14.162	0	553
1577	umFeb_tmMar_nessMar	JulianDay ~ umFeb + tmMar + nessMar + (1 | Studyarea)	412.76	424.118	−199.630	(Intercept) : 305.484 ± 10.416 (t= 29.33 , p= <0.001 ); umFeb : 0.15 ± 0.095 (t= 1.58 , p= 0.120 ); tmMar : -0.186 ± 0.362 (t= -0.51 , p= 0.610 ); nessMar : 0.82 ± 19.688 (t= 0.04 , p= 0.967 )	14.164	0	554
525	Latitude_umJan_essmaxMar	JulianDay ~ Latitude + umJan + essmaxMar + (1 | Studyarea)	412.79	424.149	−199.645	(Intercept) : 186.061 ± 65.068 (t= 2.86 , p= 0.046 ); Latitude : 3.308 ± 1.82 (t= 1.82 , p= 0.142 ); umJan : 0.134 ± 0.084 (t= 1.59 , p= 0.118 ); essmaxMar : 0.022 ± 1.416 (t= 0.02 , p= 0.988 )	14.194	0	555
490	Latitude_rrr24Jan_tmMar	JulianDay ~ Latitude + rrr24Jan + tmMar + (1 | Studyarea)	412.794	424.153	−199.647	(Intercept) : 186.886 ± 65.181 (t= 2.87 , p= 0.045 ); Latitude : 3.63 ± 1.811 (t= 2 , p= 0.116 ); rrr24Jan : -0.035 ± 0.666 (t= -0.05 , p= 0.958 ); tmMar : -0.382 ± 0.336 (t= -1.14 , p= 0.261 )	14.198	0	556
1398	tmFeb_essmaxMar_umApr	JulianDay ~ tmFeb + essmaxMar + umApr + (1 | Studyarea)	412.796	424.154	−199.648	(Intercept) : 305.662 ± 7.911 (t= 38.64 , p= <0.001 ); tmFeb : -0.461 ± 0.311 (t= -1.48 , p= 0.145 ); essmaxMar : 0.32 ± 1.341 (t= 0.24 , p= 0.812 ); umApr : 0.186 ± 0.069 (t= 2.7 , p= 0.009 )	14.2	0	557
1678	rrr24Mar_essmaxMar_umApr	JulianDay ~ rrr24Mar + essmaxMar + umApr + (1 | Studyarea)	412.807	424.166	−199.654	(Intercept) : 302.044 ± 7.696 (t= 39.25 , p= <0.001 ); rrr24Mar : -0.558 ± 0.556 (t= -1 , p= 0.320 ); essmaxMar : 0.417 ± 1.36 (t= 0.31 , p= 0.760 ); umApr : 0.219 ± 0.073 (t= 2.98 , p= 0.004 )	14.211	0	558
580	Latitude_essmaxFeb_umMar	JulianDay ~ Latitude + essmaxFeb + umMar + (1 | Studyarea)	412.809	424.168	−199.654	(Intercept) : 186.969 ± 65.944 (t= 2.84 , p= 0.047 ); Latitude : 3.327 ± 1.849 (t= 1.8 , p= 0.144 ); essmaxFeb : 1.239 ± 1.983 (t= 0.62 , p= 0.535 ); umMar : 0.11 ± 0.098 (t= 1.12 , p= 0.267 )	14.213	0	559
528	Latitude_umJan_tmApr	JulianDay ~ Latitude + umJan + tmApr + (1 | Studyarea)	412.812	424.171	−199.656	(Intercept) : 194.234 ± 64.499 (t= 3.01 , p= 0.039 ); Latitude : 3.439 ± 1.8 (t= 1.91 , p= 0.127 ); umJan : 0.098 ± 0.086 (t= 1.14 , p= 0.259 ); tmApr : -0.676 ± 0.446 (t= -1.51 , p= 0.136 )	14.216	0	560
159	tmFeb_umApr	JulianDay ~ tmFeb + umApr + (1 | Studyarea)	412.821	422.484	−200.884	(Intercept) : 305.694 ± 7.906 (t= 38.66 , p= <0.001 ); tmFeb : -0.459 ± 0.309 (t= -1.49 , p= 0.143 ); umApr : 0.186 ± 0.068 (t= 2.72 , p= 0.009 )	14.225	0	561
973	rrr24Jan_umApr_rrr24May	JulianDay ~ rrr24Jan + umApr + rrr24May + (1 | Studyarea)	412.821	424.18	−199.660	(Intercept) : 302.098 ± 7.678 (t= 39.35 , p= <0.001 ); rrr24Jan : -0.443 ± 0.647 (t= -0.68 , p= 0.496 ); umApr : 0.193 ± 0.072 (t= 2.68 , p= 0.010 ); rrr24May : 0.945 ± 1.068 (t= 0.89 , p= 0.380 )	14.225	0	562
1313	nessJan_umMar_rrr24Apr	JulianDay ~ nessJan + umMar + rrr24Apr + (1 | Studyarea)	412.823	424.182	−199.662	(Intercept) : 304.697 ± 8.898 (t= 34.24 , p= <0.001 ); nessJan : 8.14 ± 4.532 (t= 1.8 , p= 0.078 ); umMar : 0.114 ± 0.097 (t= 1.18 , p= 0.245 ); rrr24Apr : 0.571 ± 0.605 (t= 0.94 , p= 0.350 )	14.227	0	563
47	Latitude_umJan	JulianDay ~ Latitude + umJan + (1 | Studyarea)	412.867	422.53	−200.907	(Intercept) : 186.06 ± 65.074 (t= 2.86 , p= 0.046 ); Latitude : 3.308 ± 1.82 (t= 1.82 , p= 0.142 ); umJan : 0.134 ± 0.083 (t= 1.62 , p= 0.112 )	14.271	0	564
643	Latitude_tmApr_umMay	JulianDay ~ Latitude + tmApr + umMay + (1 | Studyarea)	412.881	424.24	−199.690	(Intercept) : 197.352 ± 65.608 (t= 3.01 , p= 0.039 ); Latitude : 3.434 ± 1.839 (t= 1.87 , p= 0.132 ); tmApr : -0.74 ± 0.441 (t= -1.68 , p= 0.099 ); umMay : 0.093 ± 0.113 (t= 0.82 , p= 0.415 )	14.285	0	565
599	Latitude_tmMar_rrr24Mar	JulianDay ~ Latitude + tmMar + rrr24Mar + (1 | Studyarea)	412.886	424.245	−199.693	(Intercept) : 187.342 ± 65.208 (t= 2.87 , p= 0.045 ); Latitude : 3.642 ± 1.813 (t= 2.01 , p= 0.115 ); tmMar : -0.43 ± 0.355 (t= -1.21 , p= 0.230 ); rrr24Mar : -0.246 ± 0.582 (t= -0.42 , p= 0.675 )	14.29	0	566
112	essmaxJan_tmApr	JulianDay ~ essmaxJan + tmApr + (1 | Studyarea)	412.893	422.556	−200.920	(Intercept) : 325.663 ± 9.894 (t= 32.92 , p= <0.001 ); essmaxJan : 0.7 ± 0.634 (t= 1.11 , p= 0.274 ); tmApr : -0.837 ± 0.43 (t= -1.95 , p= 0.056 )	14.297	0	567
214	rrr24Mar_umApr	JulianDay ~ rrr24Mar + umApr + (1 | Studyarea)	412.898	422.561	−200.923	(Intercept) : 302.108 ± 7.7 (t= 39.23 , p= <0.001 ); rrr24Mar : -0.541 ± 0.549 (t= -0.99 , p= 0.328 ); umApr : 0.218 ± 0.073 (t= 3 , p= 0.004 )	14.302	0	568
491	Latitude_rrr24Jan_rrr24Mar	JulianDay ~ Latitude + rrr24Jan + rrr24Mar + (1 | Studyarea)	412.898	424.257	−199.699	(Intercept) : 183.485 ± 66.041 (t= 2.78 , p= 0.050 ); Latitude : 3.612 ± 1.837 (t= 1.97 , p= 0.121 ); rrr24Jan : 0.002 ± 0.738 (t= 0 , p= 0.998 ); rrr24Mar : -0.018 ± 0.611 (t= -0.03 , p= 0.977 )	14.302	0	569
653	Latitude_rrr24May_umMay	JulianDay ~ Latitude + rrr24May + umMay + (1 | Studyarea)	412.899	424.258	−199.699	(Intercept) : 188.212 ± 67.15 (t= 2.8 , p= 0.048 ); Latitude : 3.367 ± 1.888 (t= 1.78 , p= 0.146 ); rrr24May : 0.927 ± 1.436 (t= 0.65 , p= 0.521 ); umMay : 0.072 ± 0.148 (t= 0.49 , p= 0.625 )	14.303	0	570
1682	rrr24Mar_umMar_nessMar	JulianDay ~ rrr24Mar + umMar + nessMar + (1 | Studyarea)	412.903	424.261	−199.701	(Intercept) : 303.921 ± 9.135 (t= 33.27 , p= <0.001 ); rrr24Mar : -0.398 ± 0.613 (t= -0.65 , p= 0.519 ); umMar : 0.158 ± 0.109 (t= 1.45 , p= 0.153 ); nessMar : 13.774 ± 18.948 (t= 0.73 , p= 0.470 )	14.307	0	571
1074	essmaxJan_rrr24Mar_umApr	JulianDay ~ essmaxJan + rrr24Mar + umApr + (1 | Studyarea)	412.921	424.28	−199.710	(Intercept) : 301.511 ± 7.692 (t= 39.2 , p= <0.001 ); essmaxJan : 0.768 ± 0.613 (t= 1.25 , p= 0.216 ); rrr24Mar : -0.573 ± 0.547 (t= -1.05 , p= 0.299 ); umApr : 0.225 ± 0.072 (t= 3.1 , p= 0.003 )	14.325	0	572
1359	tmFeb_essmaxFeb_rrr24Apr	JulianDay ~ tmFeb + essmaxFeb + rrr24Apr + (1 | Studyarea)	412.924	424.283	−199.712	(Intercept) : 316.337 ± 7.717 (t= 40.99 , p= <0.001 ); tmFeb : -0.683 ± 0.423 (t= -1.61 , p= 0.112 ); essmaxFeb : -1.339 ± 2.555 (t= -0.52 , p= 0.602 ); rrr24Apr : 0.606 ± 0.603 (t= 1.01 , p= 0.319 )	14.328	0	573
615	Latitude_rrr24Mar_tmMay	JulianDay ~ Latitude + rrr24Mar + tmMay + (1 | Studyarea)	412.93	424.289	−199.715	(Intercept) : 178.807 ± 67.572 (t= 2.65 , p= 0.056 ); Latitude : 3.522 ± 1.874 (t= 1.88 , p= 0.133 ); rrr24Mar : -0.058 ± 0.558 (t= -0.1 , p= 0.918 ); tmMay : 0.371 ± 0.597 (t= 0.62 , p= 0.537 )	14.334	0	574
1149	umJan_rrr24Feb_nessMar	JulianDay ~ umJan + rrr24Feb + nessMar + (1 | Studyarea)	412.935	424.294	−199.717	(Intercept) : 303.834 ± 8.732 (t= 34.8 , p= <0.001 ); umJan : 0.141 ± 0.086 (t= 1.64 , p= 0.107 ); rrr24Feb : 0.077 ± 0.516 (t= 0.15 , p= 0.882 ); nessMar : 4.892 ± 19.265 (t= 0.25 , p= 0.801 )	14.339	0	575
861	rrr24Jan_nessJan_umFeb	JulianDay ~ rrr24Jan + nessJan + umFeb + (1 | Studyarea)	412.936	424.295	−199.718	(Intercept) : 303.649 ± 8.768 (t= 34.63 , p= <0.001 ); rrr24Jan : -0.302 ± 0.665 (t= -0.45 , p= 0.652 ); nessJan : 5.74 ± 4.685 (t= 1.23 , p= 0.226 ); umFeb : 0.146 ± 0.092 (t= 1.58 , p= 0.120 )	14.34	0	576
1281	nessJan_umFeb_tmMay	JulianDay ~ nessJan + umFeb + tmMay + (1 | Studyarea)	412.94	424.299	−199.720	(Intercept) : 295.757 ± 14.688 (t= 20.14 , p= <0.001 ); nessJan : 5.963 ± 4.686 (t= 1.27 , p= 0.209 ); umFeb : 0.13 ± 0.091 (t= 1.43 , p= 0.158 ); tmMay : 0.399 ± 0.58 (t= 0.69 , p= 0.494 )	14.344	0	577
595	Latitude_umFeb_umApr	JulianDay ~ Latitude + umFeb + umApr + (1 | Studyarea)	412.963	424.321	−199.731	(Intercept) : 192.945 ± 66.722 (t= 2.89 , p= 0.044 ); Latitude : 2.924 ± 1.871 (t= 1.56 , p= 0.191 ); umFeb : 0.103 ± 0.087 (t= 1.19 , p= 0.241 ); umApr : 0.165 ± 0.071 (t= 2.33 , p= 0.023 )	14.367	0	578
1541	essmaxFeb_essmaxMar_rrr24Apr	JulianDay ~ essmaxFeb + essmaxMar + rrr24Apr + (1 | Studyarea)	412.966	424.325	−199.733	(Intercept) : 311.608 ± 7.248 (t= 42.99 , p= <0.001 ); essmaxFeb : 1.305 ± 2.006 (t= 0.65 , p= 0.518 ); essmaxMar : 0.441 ± 1.446 (t= 0.3 , p= 0.762 ); rrr24Apr : 0.661 ± 0.622 (t= 1.06 , p= 0.292 )	14.37	0	579
1332	nessJan_rrr24Apr_umMay	JulianDay ~ nessJan + rrr24Apr + umMay + (1 | Studyarea)	412.968	424.327	−199.734	(Intercept) : 306.812 ± 8.537 (t= 35.94 , p= <0.001 ); nessJan : 7.413 ± 4.587 (t= 1.62 , p= 0.112 ); rrr24Apr : 0.474 ± 0.644 (t= 0.74 , p= 0.465 ); umMay : 0.108 ± 0.119 (t= 0.91 , p= 0.368 )	14.372	0	580
1779	tmApr_umApr_rrr24May	JulianDay ~ tmApr + umApr + rrr24May + (1 | Studyarea)	412.981	424.339	−199.740	(Intercept) : 299.507 ± 18.514 (t= 16.18 , p= <0.001 ); tmApr : 0.121 ± 0.747 (t= 0.16 , p= 0.872 ); umApr : 0.2 ± 0.125 (t= 1.59 , p= 0.116 ); rrr24May : 0.841 ± 1.168 (t= 0.72 , p= 0.475 )	14.385	0	581
698	tmJan_umJan_nessMar	JulianDay ~ tmJan + umJan + nessMar + (1 | Studyarea)	412.993	424.352	−199.747	(Intercept) : 302.52 ± 9.401 (t= 32.18 , p= <0.001 ); tmJan : 0.191 ± 0.465 (t= 0.41 , p= 0.682 ); umJan : 0.15 ± 0.089 (t= 1.69 , p= 0.098 ); nessMar : 8.084 ± 20.249 (t= 0.4 , p= 0.691 )	14.397	0	582
1436	rrr24Feb_essmaxFeb_tmApr	JulianDay ~ rrr24Feb + essmaxFeb + tmApr + (1 | Studyarea)	413.009	424.367	−199.754	(Intercept) : 326.265 ± 10.034 (t= 32.52 , p= <0.001 ); rrr24Feb : -0.108 ± 0.515 (t= -0.21 , p= 0.834 ); essmaxFeb : 1.789 ± 2.02 (t= 0.89 , p= 0.380 ); tmApr : -0.867 ± 0.441 (t= -1.97 , p= 0.054 )	14.413	0	583
594	Latitude_umFeb_rrr24Apr	JulianDay ~ Latitude + umFeb + rrr24Apr + (1 | Studyarea)	413.032	424.391	−199.766	(Intercept) : 187.621 ± 66.024 (t= 2.84 , p= 0.047 ); Latitude : 3.211 ± 1.849 (t= 1.74 , p= 0.156 ); umFeb : 0.152 ± 0.088 (t= 1.74 , p= 0.088 ); rrr24Apr : 0.576 ± 0.595 (t= 0.97 , p= 0.337 )	14.436	0	584
1350	tmFeb_rrr24Feb_rrr24May	JulianDay ~ tmFeb + rrr24Feb + rrr24May + (1 | Studyarea)	413.038	424.397	−199.769	(Intercept) : 315.26 ± 7.376 (t= 42.74 , p= <0.001 ); tmFeb : -0.682 ± 0.333 (t= -2.05 , p= 0.046 ); rrr24Feb : -0.056 ± 0.503 (t= -0.11 , p= 0.912 ); rrr24May : 1.999 ± 1.105 (t= 1.81 , p= 0.076 )	14.442	0	585
1730	essmaxMar_rrr24Apr_rrr24May	JulianDay ~ essmaxMar + rrr24Apr + rrr24May + (1 | Studyarea)	413.05	424.409	−199.775	(Intercept) : 310.735 ± 7.267 (t= 42.76 , p= <0.001 ); essmaxMar : 0.291 ± 1.437 (t= 0.2 , p= 0.840 ); rrr24Apr : 0.568 ± 0.615 (t= 0.92 , p= 0.360 ); rrr24May : 1.368 ± 1.106 (t= 1.24 , p= 0.221 )	14.454	0	586
1724	essmaxMar_tmApr_umApr	JulianDay ~ essmaxMar + tmApr + umApr + (1 | Studyarea)	413.06	424.419	−199.780	(Intercept) : 293.741 ± 17.662 (t= 16.63 , p= <0.001 ); essmaxMar : 0.434 ± 1.389 (t= 0.31 , p= 0.756 ); tmApr : 0.38 ± 0.701 (t= 0.54 , p= 0.589 ); umApr : 0.245 ± 0.115 (t= 2.13 , p= 0.038 )	14.464	0	587
1523	essmaxFeb_tmMar_tmApr	JulianDay ~ essmaxFeb + tmMar + tmApr + (1 | Studyarea)	413.074	424.433	−199.787	(Intercept) : 328.877 ± 10.485 (t= 31.37 , p= <0.001 ); essmaxFeb : 1.025 ± 2.115 (t= 0.48 , p= 0.630 ); tmMar : -0.301 ± 0.355 (t= -0.85 , p= 0.400 ); tmApr : -0.834 ± 0.438 (t= -1.91 , p= 0.062 )	14.478	0	588
838	rrr24Jan_essmaxJan_umApr	JulianDay ~ rrr24Jan + essmaxJan + umApr + (1 | Studyarea)	413.09	424.449	−199.795	(Intercept) : 301.69 ± 7.659 (t= 39.39 , p= <0.001 ); rrr24Jan : -0.5 ± 0.645 (t= -0.77 , p= 0.442 ); essmaxJan : 0.785 ± 0.619 (t= 1.27 , p= 0.210 ); umApr : 0.212 ± 0.071 (t= 3.01 , p= 0.004 )	14.494	0	589
1084	essmaxJan_essmaxMar_rrr24May	JulianDay ~ essmaxJan + essmaxMar + rrr24May + (1 | Studyarea)	413.092	424.451	−199.796	(Intercept) : 311.36 ± 7.263 (t= 42.87 , p= <0.001 ); essmaxJan : 0.538 ± 0.665 (t= 0.81 , p= 0.422 ); essmaxMar : -0.102 ± 1.45 (t= -0.07 , p= 0.944 ); rrr24May : 1.362 ± 1.109 (t= 1.23 , p= 0.225 )	14.496	0	590
946	rrr24Jan_essmaxMar_umApr	JulianDay ~ rrr24Jan + essmaxMar + umApr + (1 | Studyarea)	413.094	424.453	−199.797	(Intercept) : 302.269 ± 7.682 (t= 39.35 , p= <0.001 ); rrr24Jan : -0.415 ± 0.652 (t= -0.64 , p= 0.527 ); essmaxMar : 0.24 ± 1.363 (t= 0.18 , p= 0.861 ); umApr : 0.205 ± 0.071 (t= 2.87 , p= 0.006 )	14.498	0	591
573	Latitude_rrr24Feb_tmMay	JulianDay ~ Latitude + rrr24Feb + tmMay + (1 | Studyarea)	413.105	424.464	−199.802	(Intercept) : 178.835 ± 67.54 (t= 2.65 , p= 0.056 ); Latitude : 3.523 ± 1.873 (t= 1.88 , p= 0.133 ); rrr24Feb : 0.022 ± 0.514 (t= 0.04 , p= 0.966 ); tmMay : 0.364 ± 0.594 (t= 0.61 , p= 0.543 )	14.509	0	592
1492	rrr24Feb_nessMar_umMay	JulianDay ~ rrr24Feb + nessMar + umMay + (1 | Studyarea)	413.106	424.465	−199.803	(Intercept) : 305.666 ± 8.502 (t= 35.95 , p= <0.001 ); rrr24Feb : -0.053 ± 0.518 (t= -0.1 , p= 0.919 ); nessMar : 11.709 ± 19.014 (t= 0.62 , p= 0.541 ); umMay : 0.159 ± 0.114 (t= 1.4 , p= 0.167 )	14.51	0	593
1438	rrr24Feb_essmaxFeb_umApr	JulianDay ~ rrr24Feb + essmaxFeb + umApr + (1 | Studyarea)	413.11	424.469	−199.805	(Intercept) : 302.372 ± 7.759 (t= 38.97 , p= <0.001 ); rrr24Feb : -0.068 ± 0.5 (t= -0.14 , p= 0.893 ); essmaxFeb : 1.061 ± 1.94 (t= 0.55 , p= 0.587 ); umApr : 0.194 ± 0.07 (t= 2.78 , p= 0.007 )	14.514	0	594
1124	umJan_nessJan_rrr24Apr	JulianDay ~ umJan + nessJan + rrr24Apr + (1 | Studyarea)	413.121	424.48	−199.811	(Intercept) : 305.452 ± 8.644 (t= 35.34 , p= <0.001 ); umJan : 0.099 ± 0.088 (t= 1.13 , p= 0.262 ); nessJan : 6.562 ± 4.694 (t= 1.4 , p= 0.168 ); rrr24Apr : 0.505 ± 0.618 (t= 0.82 , p= 0.417 )	14.525	0	595
97	rrr24Jan_umApr	JulianDay ~ rrr24Jan + umApr + (1 | Studyarea)	413.126	422.789	−201.037	(Intercept) : 302.302 ± 7.676 (t= 39.38 , p= <0.001 ); rrr24Jan : -0.42 ± 0.645 (t= -0.65 , p= 0.518 ); umApr : 0.204 ± 0.071 (t= 2.89 , p= 0.005 )	14.53	0	596
950	rrr24Jan_umMar_nessMar	JulianDay ~ rrr24Jan + umMar + nessMar + (1 | Studyarea)	413.128	424.486	−199.814	(Intercept) : 305.085 ± 9.018 (t= 33.83 , p= <0.001 ); rrr24Jan : -0.083 ± 0.672 (t= -0.12 , p= 0.902 ); umMar : 0.129 ± 0.099 (t= 1.3 , p= 0.200 ); nessMar : 13.138 ± 18.992 (t= 0.69 , p= 0.492 )	14.532	0	597
1039	essmaxJan_essmaxFeb_essmaxMar	JulianDay ~ essmaxJan + essmaxFeb + essmaxMar + (1 | Studyarea)	413.138	424.497	−199.819	(Intercept) : 312.373 ± 7.244 (t= 43.12 , p= <0.001 ); essmaxJan : 0.603 ± 0.67 (t= 0.9 , p= 0.372 ); essmaxFeb : 1.066 ± 2.004 (t= 0.53 , p= 0.597 ); essmaxMar : -0.007 ± 1.463 (t= 0 , p= 0.996 )	14.542	0	598
1517	essmaxFeb_umFeb_rrr24May	JulianDay ~ essmaxFeb + umFeb + rrr24May + (1 | Studyarea)	413.138	424.497	−199.819	(Intercept) : 301.513 ± 8.752 (t= 34.45 , p= <0.001 ); essmaxFeb : 1.147 ± 2.057 (t= 0.56 , p= 0.579 ); umFeb : 0.156 ± 0.09 (t= 1.74 , p= 0.087 ); rrr24May : 1.634 ± 1.116 (t= 1.46 , p= 0.149 )	14.542	0	599
258	MeanElevation_Latitude_nessJan	JulianDay ~ MeanElevation + Latitude + nessJan + (1 | Studyarea)	413.154	424.513	−199.827	(Intercept) : 150.921 ± 110.317 (t= 1.37 , p= 0.265 ); MeanElevation : 0.008 ± 0.019 (t= 0.4 , p= 0.719 ); Latitude : 4.085 ± 2.383 (t= 1.71 , p= 0.185 ); nessJan : 7.477 ± 4.527 (t= 1.65 , p= 0.104 )	14.558	0	600
1315	nessJan_umMar_tmMay	JulianDay ~ nessJan + umMar + tmMay + (1 | Studyarea)	413.161	424.52	−199.830	(Intercept) : 294.867 ± 15.047 (t= 19.6 , p= <0.001 ); nessJan : 8.011 ± 4.538 (t= 1.77 , p= 0.083 ); umMar : 0.126 ± 0.096 (t= 1.31 , p= 0.195 ); tmMay : 0.464 ± 0.578 (t= 0.8 , p= 0.426 )	14.565	0	601
1664	tmMar_rrr24Apr_umApr	JulianDay ~ tmMar + rrr24Apr + umApr + (1 | Studyarea)	413.169	424.528	−199.835	(Intercept) : 299.102 ± 9.446 (t= 31.66 , p= <0.001 ); tmMar : -0.09 ± 0.33 (t= -0.27 , p= 0.785 ); rrr24Apr : -1.325 ± 0.876 (t= -1.51 , p= 0.136 ); umApr : 0.309 ± 0.107 (t= 2.88 , p= 0.006 )	14.573	0	602
183	essmaxFeb_rrr24Apr	JulianDay ~ essmaxFeb + rrr24Apr + (1 | Studyarea)	413.179	422.842	−201.063	(Intercept) : 311.678 ± 7.267 (t= 42.89 , p= <0.001 ); essmaxFeb : 1.301 ± 1.989 (t= 0.65 , p= 0.516 ); rrr24Apr : 0.636 ± 0.611 (t= 1.04 , p= 0.302 )	14.583	0	603
246	rrr24Apr_rrr24May	JulianDay ~ rrr24Apr + rrr24May + (1 | Studyarea)	413.197	422.86	−201.072	(Intercept) : 310.766 ± 7.278 (t= 42.7 , p= <0.001 ); rrr24Apr : 0.551 ± 0.604 (t= 0.91 , p= 0.366 ); rrr24May : 1.385 ± 1.092 (t= 1.27 , p= 0.210 )	14.601	0	604
487	Latitude_rrr24Jan_rrr24Feb	JulianDay ~ Latitude + rrr24Jan + rrr24Feb + (1 | Studyarea)	413.197	424.556	−199.848	(Intercept) : 183.491 ± 66.055 (t= 2.78 , p= 0.050 ); Latitude : 3.61 ± 1.838 (t= 1.96 , p= 0.121 ); rrr24Jan : -0.015 ± 0.685 (t= -0.02 , p= 0.983 ); rrr24Feb : 0.031 ± 0.526 (t= 0.06 , p= 0.953 )	14.601	0	605
240	tmApr_umApr	JulianDay ~ tmApr + umApr + (1 | Studyarea)	413.198	422.861	−201.072	(Intercept) : 294.803 ± 17.252 (t= 17.09 , p= <0.001 ); tmApr : 0.336 ± 0.682 (t= 0.49 , p= 0.624 ); umApr : 0.239 ± 0.113 (t= 2.12 , p= 0.038 )	14.602	0	606
689	tmJan_umJan_nessJan	JulianDay ~ tmJan + umJan + nessJan + (1 | Studyarea)	413.206	424.565	−199.853	(Intercept) : 301.307 ± 9.376 (t= 32.14 , p= <0.001 ); tmJan : 0.501 ± 0.484 (t= 1.03 , p= 0.305 ); umJan : 0.139 ± 0.087 (t= 1.6 , p= 0.116 ); nessJan : 8.562 ± 5.24 (t= 1.63 , p= 0.108 )	14.61	0	607
116	essmaxJan_rrr24May	JulianDay ~ essmaxJan + rrr24May + (1 | Studyarea)	413.221	422.884	−201.084	(Intercept) : 311.358 ± 7.256 (t= 42.91 , p= <0.001 ); essmaxJan : 0.529 ± 0.648 (t= 0.82 , p= 0.418 ); rrr24May : 1.357 ± 1.097 (t= 1.24 , p= 0.221 )	14.625	0	608
1126	umJan_nessJan_tmMay	JulianDay ~ umJan + nessJan + tmMay + (1 | Studyarea)	413.223	424.582	−199.862	(Intercept) : 294.717 ± 14.982 (t= 19.67 , p= <0.001 ); umJan : 0.117 ± 0.085 (t= 1.38 , p= 0.173 ); nessJan : 6.228 ± 4.655 (t= 1.34 , p= 0.186 ); tmMay : 0.484 ± 0.577 (t= 0.84 , p= 0.405 )	14.627	0	609
565	Latitude_rrr24Feb_tmMar	JulianDay ~ Latitude + rrr24Feb + tmMar + (1 | Studyarea)	413.224	424.583	−199.862	(Intercept) : 187.057 ± 65.092 (t= 2.87 , p= 0.045 ); Latitude : 3.634 ± 1.809 (t= 2.01 , p= 0.115 ); rrr24Feb : -0.114 ± 0.525 (t= -0.22 , p= 0.829 ); tmMar : -0.399 ± 0.346 (t= -1.16 , p= 0.253 )	14.628	0	610
732	tmJan_tmFeb_rrr24May	JulianDay ~ tmJan + tmFeb + rrr24May + (1 | Studyarea)	413.249	424.608	−199.875	(Intercept) : 315.321 ± 7.374 (t= 42.76 , p= <0.001 ); tmJan : -0.073 ± 0.45 (t= -0.16 , p= 0.871 ); tmFeb : -0.66 ± 0.345 (t= -1.91 , p= 0.061 ); rrr24May : 2.058 ± 1.147 (t= 1.79 , p= 0.078 )	14.653	0	611
793	tmJan_essmaxMar_umApr	JulianDay ~ tmJan + essmaxMar + umApr + (1 | Studyarea)	413.279	424.638	−199.890	(Intercept) : 303.259 ± 7.617 (t= 39.81 , p= <0.001 ); tmJan : -0.44 ± 0.415 (t= -1.06 , p= 0.293 ); essmaxMar : 0.147 ± 1.361 (t= 0.11 , p= 0.914 ); umApr : 0.216 ± 0.072 (t= 3 , p= 0.004 )	14.683	0	612
105	essmaxJan_essmaxFeb	JulianDay ~ essmaxJan + essmaxFeb + (1 | Studyarea)	413.28	422.943	−201.114	(Intercept) : 312.373 ± 7.243 (t= 43.13 , p= <0.001 ); essmaxJan : 0.602 ± 0.652 (t= 0.92 , p= 0.360 ); essmaxFeb : 1.065 ± 1.985 (t= 0.54 , p= 0.594 )	14.684	0	613
79	tmJan_umApr	JulianDay ~ tmJan + umApr + (1 | Studyarea)	413.289	422.952	−201.118	(Intercept) : 303.29 ± 7.603 (t= 39.89 , p= <0.001 ); tmJan : -0.444 ± 0.409 (t= -1.08 , p= 0.283 ); umApr : 0.216 ± 0.071 (t= 3.02 , p= 0.004 )	14.693	0	614
1723	essmaxMar_tmApr_rrr24Apr	JulianDay ~ essmaxMar + tmApr + rrr24Apr + (1 | Studyarea)	413.314	424.673	−199.907	(Intercept) : 328.415 ± 12.872 (t= 25.51 , p= <0.001 ); essmaxMar : -0.208 ± 1.477 (t= -0.14 , p= 0.889 ); tmApr : -0.969 ± 0.62 (t= -1.56 , p= 0.124 ); rrr24Apr : -0.32 ± 0.857 (t= -0.37 , p= 0.710 )	14.718	0	615
1274	nessJan_umFeb_rrr24Mar	JulianDay ~ nessJan + umFeb + rrr24Mar + (1 | Studyarea)	413.322	424.681	−199.911	(Intercept) : 303.621 ± 8.801 (t= 34.5 , p= <0.001 ); nessJan : 5.521 ± 4.706 (t= 1.17 , p= 0.246 ); umFeb : 0.148 ± 0.094 (t= 1.57 , p= 0.122 ); rrr24Mar : -0.227 ± 0.56 (t= -0.4 , p= 0.688 )	14.726	0	616
625	Latitude_essmaxMar_umMay	JulianDay ~ Latitude + essmaxMar + umMay + (1 | Studyarea)	413.327	424.686	−199.913	(Intercept) : 189.466 ± 66.724 (t= 2.84 , p= 0.047 ); Latitude : 3.28 ± 1.872 (t= 1.75 , p= 0.152 ); essmaxMar : 0.176 ± 1.422 (t= 0.12 , p= 0.902 ); umMay : 0.133 ± 0.113 (t= 1.18 , p= 0.244 )	14.731	0	617
1775	tmApr_rrr24Apr_tmMay	JulianDay ~ tmApr + rrr24Apr + tmMay + (1 | Studyarea)	413.339	424.698	−199.919	(Intercept) : 312.332 ± 16.994 (t= 18.38 , p= <0.001 ); tmApr : -1.056 ± 0.593 (t= -1.78 , p= 0.080 ); rrr24Apr : -0.159 ± 0.815 (t= -0.19 , p= 0.846 ); tmMay : 0.805 ± 0.603 (t= 1.34 , p= 0.187 )	14.743	0	618
631	Latitude_umMar_rrr24May	JulianDay ~ Latitude + umMar + rrr24May + (1 | Studyarea)	413.34	424.699	−199.920	(Intercept) : 187.299 ± 66.513 (t= 2.82 , p= 0.048 ); Latitude : 3.355 ± 1.864 (t= 1.8 , p= 0.144 ); umMar : 0.074 ± 0.103 (t= 0.72 , p= 0.475 ); rrr24May : 1.119 ± 1.153 (t= 0.97 , p= 0.336 )	14.744	0	619
753	tmJan_essmaxFeb_tmApr	JulianDay ~ tmJan + essmaxFeb + tmApr + (1 | Studyarea)	413.345	424.704	−199.923	(Intercept) : 326.691 ± 10.292 (t= 31.74 , p= <0.001 ); tmJan : -0.113 ± 0.43 (t= -0.26 , p= 0.794 ); essmaxFeb : 1.551 ± 2.05 (t= 0.76 , p= 0.453 ); tmApr : -0.87 ± 0.441 (t= -1.97 , p= 0.053 )	14.749	0	620
1295	nessJan_rrr24Mar_umMar	JulianDay ~ nessJan + rrr24Mar + umMar + (1 | Studyarea)	413.355	424.714	−199.927	(Intercept) : 303.567 ± 9.019 (t= 33.66 , p= <0.001 ); nessJan : 7.816 ± 4.545 (t= 1.72 , p= 0.091 ); rrr24Mar : -0.37 ± 0.599 (t= -0.62 , p= 0.539 ); umMar : 0.158 ± 0.107 (t= 1.48 , p= 0.145 )	14.759	0	621
1361	tmFeb_essmaxFeb_tmMay	JulianDay ~ tmFeb + essmaxFeb + tmMay + (1 | Studyarea)	413.355	424.714	−199.928	(Intercept) : 307.639 ± 14.723 (t= 20.9 , p= <0.001 ); tmFeb : -0.72 ± 0.426 (t= -1.69 , p= 0.096 ); essmaxFeb : -2.021 ± 2.624 (t= -0.77 , p= 0.444 ); tmMay : 0.461 ± 0.602 (t= 0.77 , p= 0.447 )	14.759	0	622
566	Latitude_rrr24Feb_rrr24Mar	JulianDay ~ Latitude + rrr24Feb + rrr24Mar + (1 | Studyarea)	413.357	424.716	−199.929	(Intercept) : 183.444 ± 66.02 (t= 2.78 , p= 0.050 ); Latitude : 3.612 ± 1.837 (t= 1.97 , p= 0.121 ); rrr24Feb : 0.046 ± 0.585 (t= 0.08 , p= 0.937 ); rrr24Mar : -0.041 ± 0.631 (t= -0.06 , p= 0.949 )	14.761	0	623
1658	tmMar_nessMar_umMay	JulianDay ~ tmMar + nessMar + umMay + (1 | Studyarea)	413.359	424.718	−199.930	(Intercept) : 309.095 ± 9.86 (t= 31.35 , p= <0.001 ); tmMar : -0.249 ± 0.359 (t= -0.69 , p= 0.491 ); nessMar : 7.382 ± 19.681 (t= 0.38 , p= 0.709 ); umMay : 0.14 ± 0.115 (t= 1.22 , p= 0.229 )	14.763	0	624
506	Latitude_essmaxJan_umFeb	JulianDay ~ Latitude + essmaxJan + umFeb + (1 | Studyarea)	413.368	424.727	−199.934	(Intercept) : 186.606 ± 65.613 (t= 2.84 , p= 0.047 ); Latitude : 3.275 ± 1.838 (t= 1.78 , p= 0.147 ); essmaxJan : 0.423 ± 0.652 (t= 0.65 , p= 0.519 ); umFeb : 0.142 ± 0.09 (t= 1.58 , p= 0.120 )	14.772	0	625
1100	essmaxJan_tmApr_umApr	JulianDay ~ essmaxJan + tmApr + umApr + (1 | Studyarea)	413.373	424.731	−199.936	(Intercept) : 294.724 ± 17.199 (t= 17.14 , p= <0.001 ); essmaxJan : 0.731 ± 0.618 (t= 1.18 , p= 0.242 ); tmApr : 0.315 ± 0.68 (t= 0.46 , p= 0.645 ); umApr : 0.242 ± 0.112 (t= 2.15 , p= 0.036 )	14.777	0	626
1247	nessJan_tmFeb_umMay	JulianDay ~ nessJan + tmFeb + umMay + (1 | Studyarea)	413.375	424.733	−199.937	(Intercept) : 308.325 ± 8.561 (t= 36.02 , p= <0.001 ); nessJan : 4.626 ± 4.977 (t= 0.93 , p= 0.357 ); tmFeb : -0.408 ± 0.353 (t= -1.16 , p= 0.253 ); umMay : 0.15 ± 0.111 (t= 1.35 , p= 0.181 )	14.779	0	627
872	rrr24Jan_nessJan_umMay	JulianDay ~ rrr24Jan + nessJan + umMay + (1 | Studyarea)	413.384	424.743	−199.942	(Intercept) : 306.098 ± 8.431 (t= 36.31 , p= <0.001 ); rrr24Jan : -0.185 ± 0.661 (t= -0.28 , p= 0.781 ); nessJan : 7.083 ± 4.585 (t= 1.54 , p= 0.128 ); umMay : 0.144 ± 0.112 (t= 1.28 , p= 0.206 )	14.788	0	628
650	Latitude_umApr_umMay	JulianDay ~ Latitude + umApr + umMay + (1 | Studyarea)	413.397	424.756	−199.949	(Intercept) : 189.607 ± 66.508 (t= 2.85 , p= 0.046 ); Latitude : 3.198 ± 1.865 (t= 1.71 , p= 0.159 ); umApr : 0.204 ± 0.085 (t= 2.4 , p= 0.020 ); umMay : -0.05 ± 0.132 (t= -0.38 , p= 0.709 )	14.801	0	629
480	Latitude_tmJan_tmMay	JulianDay ~ Latitude + tmJan + tmMay + (1 | Studyarea)	413.418	424.776	−199.959	(Intercept) : 179.495 ± 67.34 (t= 2.67 , p= 0.055 ); Latitude : 3.513 ± 1.867 (t= 1.88 , p= 0.133 ); tmJan : -0.13 ± 0.419 (t= -0.31 , p= 0.758 ); tmMay : 0.377 ± 0.595 (t= 0.63 , p= 0.528 )	14.822	0	630
1182	umJan_tmMar_nessMar	JulianDay ~ umJan + tmMar + nessMar + (1 | Studyarea)	413.422	424.781	−199.961	(Intercept) : 306.488 ± 10.657 (t= 28.76 , p= <0.001 ); umJan : 0.126 ± 0.092 (t= 1.37 , p= 0.177 ); tmMar : -0.149 ± 0.378 (t= -0.4 , p= 0.694 ); nessMar : 3.426 ± 19.62 (t= 0.17 , p= 0.862 )	14.826	0	631
63	Latitude_umMay	JulianDay ~ Latitude + umMay + (1 | Studyarea)	413.427	423.09	−201.187	(Intercept) : 189.469 ± 66.855 (t= 2.83 , p= 0.047 ); Latitude : 3.279 ± 1.876 (t= 1.75 , p= 0.153 ); umMay : 0.134 ± 0.112 (t= 1.2 , p= 0.236 )	14.831	0	632
797	tmJan_umMar_nessMar	JulianDay ~ tmJan + umMar + nessMar + (1 | Studyarea)	413.432	424.791	−199.966	(Intercept) : 304.979 ± 8.934 (t= 34.14 , p= <0.001 ); tmJan : -0.287 ± 0.49 (t= -0.59 , p= 0.560 ); umMar : 0.153 ± 0.107 (t= 1.42 , p= 0.160 ); nessMar : 8.785 ± 20.418 (t= 0.43 , p= 0.669 )	14.836	0	633
1111	essmaxJan_tmMay_rrr24May	JulianDay ~ essmaxJan + tmMay + rrr24May + (1 | Studyarea)	413.473	424.831	−199.986	(Intercept) : 295.923 ± 15.059 (t= 19.65 , p= <0.001 ); essmaxJan : 0.523 ± 0.647 (t= 0.81 , p= 0.422 ); tmMay : 0.707 ± 0.605 (t= 1.17 , p= 0.248 ); rrr24May : 1.724 ± 1.138 (t= 1.51 , p= 0.136 )	14.877	0	634
562	Latitude_tmFeb_umMay	JulianDay ~ Latitude + tmFeb + umMay + (1 | Studyarea)	413.48	424.839	−199.990	(Intercept) : 194.727 ± 65.078 (t= 2.99 , p= 0.040 ); Latitude : 3.218 ± 1.825 (t= 1.76 , p= 0.150 ); tmFeb : -0.542 ± 0.321 (t= -1.69 , p= 0.096 ); umMay : 0.14 ± 0.11 (t= 1.27 , p= 0.209 )	14.884	0	635
865	rrr24Jan_nessJan_umMar	JulianDay ~ rrr24Jan + nessJan + umMar + (1 | Studyarea)	413.48	424.839	−199.990	(Intercept) : 304.645 ± 8.897 (t= 34.24 , p= <0.001 ); rrr24Jan : -0.174 ± 0.659 (t= -0.26 , p= 0.793 ); nessJan : 7.916 ± 4.568 (t= 1.73 , p= 0.089 ); umMar : 0.132 ± 0.097 (t= 1.36 , p= 0.181 )	14.884	0	636
239	tmApr_rrr24Apr	JulianDay ~ tmApr + rrr24Apr + (1 | Studyarea)	413.496	423.159	−201.222	(Intercept) : 327.972 ± 12.399 (t= 26.45 , p= <0.001 ); tmApr : -0.944 ± 0.59 (t= -1.6 , p= 0.115 ); rrr24Apr : -0.286 ± 0.814 (t= -0.35 , p= 0.727 )	14.9	0	637
627	Latitude_umMar_tmApr	JulianDay ~ Latitude + umMar + tmApr + (1 | Studyarea)	413.501	424.86	−200.000	(Intercept) : 194.682 ± 65.058 (t= 2.99 , p= 0.040 ); Latitude : 3.538 ± 1.821 (t= 1.94 , p= 0.122 ); umMar : 0.053 ± 0.102 (t= 0.52 , p= 0.605 ); tmApr : -0.743 ± 0.456 (t= -1.63 , p= 0.109 )	14.905	0	638
1010	essmaxJan_tmFeb_essmaxFeb	JulianDay ~ essmaxJan + tmFeb + essmaxFeb + (1 | Studyarea)	413.51	424.869	−200.005	(Intercept) : 316.762 ± 7.793 (t= 40.65 , p= <0.001 ); essmaxJan : 0.289 ± 0.684 (t= 0.42 , p= 0.674 ); tmFeb : -0.634 ± 0.45 (t= -1.41 , p= 0.165 ); essmaxFeb : -1.351 ± 2.613 (t= -0.52 , p= 0.607 )	14.914	0	639
1502	rrr24Feb_umApr_tmMay	JulianDay ~ rrr24Feb + umApr + tmMay + (1 | Studyarea)	413.518	424.877	−200.009	(Intercept) : 282.363 ± 15.192 (t= 18.59 , p= <0.001 ); rrr24Feb : -0.033 ± 0.481 (t= -0.07 , p= 0.946 ); umApr : 0.221 ± 0.071 (t= 3.13 , p= 0.003 ); tmMay : 0.875 ± 0.571 (t= 1.53 , p= 0.131 )	14.922	0	640
1480	rrr24Feb_umMar_nessMar	JulianDay ~ rrr24Feb + umMar + nessMar + (1 | Studyarea)	413.549	424.908	−200.025	(Intercept) : 304.94 ± 9.013 (t= 33.83 , p= <0.001 ); rrr24Feb : -0.144 ± 0.529 (t= -0.27 , p= 0.786 ); umMar : 0.133 ± 0.101 (t= 1.32 , p= 0.192 ); nessMar : 13.91 ± 19.16 (t= 0.73 , p= 0.471 )	14.953	0	641
1383	tmFeb_tmMar_rrr24May	JulianDay ~ tmFeb + tmMar + rrr24May + (1 | Studyarea)	413.557	424.916	−200.028	(Intercept) : 315.435 ± 7.852 (t= 40.17 , p= <0.001 ); tmFeb : -0.655 ± 0.392 (t= -1.67 , p= 0.101 ); tmMar : -0.04 ± 0.389 (t= -0.1 , p= 0.918 ); rrr24May : 1.994 ± 1.11 (t= 1.8 , p= 0.078 )	14.961	0	642
1415	tmFeb_tmApr_rrr24Apr	JulianDay ~ tmFeb + tmApr + rrr24Apr + (1 | Studyarea)	413.573	424.932	−200.037	(Intercept) : 331.141 ± 12.356 (t= 26.8 , p= <0.001 ); tmFeb : -0.537 ± 0.318 (t= -1.69 , p= 0.097 ); tmApr : -0.939 ± 0.581 (t= -1.61 , p= 0.112 ); rrr24Apr : -0.247 ± 0.802 (t= -0.31 , p= 0.759 )	14.977	0	643
464	Latitude_tmJan_rrr24Jan	JulianDay ~ Latitude + tmJan + rrr24Jan + (1 | Studyarea)	413.575	424.934	−200.038	(Intercept) : 184.238 ± 65.953 (t= 2.79 , p= 0.049 ); Latitude : 3.604 ± 1.833 (t= 1.97 , p= 0.121 ); tmJan : -0.112 ± 0.421 (t= -0.27 , p= 0.791 ); rrr24Jan : -0.018 ± 0.674 (t= -0.03 , p= 0.979 )	14.979	0	644
1390	tmFeb_rrr24Mar_umApr	JulianDay ~ tmFeb + rrr24Mar + umApr + (1 | Studyarea)	413.576	424.934	−200.038	(Intercept) : 305.435 ± 7.884 (t= 38.74 , p= <0.001 ); tmFeb : -0.468 ± 0.309 (t= -1.52 , p= 0.135 ); rrr24Mar : -0.563 ± 0.543 (t= -1.04 , p= 0.305 ); umApr : 0.21 ± 0.072 (t= 2.91 , p= 0.005 )	14.98	0	645
489	Latitude_rrr24Jan_umFeb	JulianDay ~ Latitude + rrr24Jan + umFeb + (1 | Studyarea)	413.605	424.964	−200.053	(Intercept) : 188.611 ± 65.788 (t= 2.87 , p= 0.045 ); Latitude : 3.199 ± 1.843 (t= 1.74 , p= 0.155 ); rrr24Jan : -0.247 ± 0.668 (t= -0.37 , p= 0.713 ); umFeb : 0.16 ± 0.09 (t= 1.78 , p= 0.081 )	15.009	0	646
1017	essmaxJan_tmFeb_tmApr	JulianDay ~ essmaxJan + tmFeb + tmApr + (1 | Studyarea)	413.61	424.969	−200.055	(Intercept) : 328.698 ± 9.999 (t= 32.87 , p= <0.001 ); essmaxJan : 0.447 ± 0.652 (t= 0.69 , p= 0.496 ); tmFeb : -0.48 ± 0.329 (t= -1.46 , p= 0.150 ); tmApr : -0.837 ± 0.426 (t= -1.97 , p= 0.055 )	15.014	0	647
965	rrr24Jan_tmApr_tmMay	JulianDay ~ rrr24Jan + tmApr + tmMay + (1 | Studyarea)	413.62	424.979	−200.060	(Intercept) : 311.045 ± 14.614 (t= 21.28 , p= <0.001 ); rrr24Jan : -0.283 ± 0.657 (t= -0.43 , p= 0.668 ); tmApr : -1.013 ± 0.455 (t= -2.23 , p= 0.030 ); tmMay : 0.837 ± 0.6 (t= 1.4 , p= 0.169 )	15.024	0	648
708	tmJan_nessJan_umFeb	JulianDay ~ tmJan + nessJan + umFeb + (1 | Studyarea)	413.626	424.985	−200.063	(Intercept) : 303.345 ± 8.939 (t= 33.93 , p= <0.001 ); tmJan : 0.192 ± 0.482 (t= 0.4 , p= 0.692 ); nessJan : 6.873 ± 5.527 (t= 1.24 , p= 0.219 ); umFeb : 0.13 ± 0.092 (t= 1.41 , p= 0.163 )	15.03	0	649
1525	essmaxFeb_tmMar_umApr	JulianDay ~ essmaxFeb + tmMar + umApr + (1 | Studyarea)	413.639	424.998	−200.070	(Intercept) : 304.266 ± 9.044 (t= 33.64 , p= <0.001 ); essmaxFeb : 0.685 ± 2.043 (t= 0.34 , p= 0.739 ); tmMar : -0.149 ± 0.354 (t= -0.42 , p= 0.675 ); umApr : 0.188 ± 0.071 (t= 2.63 , p= 0.011 )	15.043	0	650
1019	essmaxJan_tmFeb_umApr	JulianDay ~ essmaxJan + tmFeb + umApr + (1 | Studyarea)	413.646	425.005	−200.073	(Intercept) : 304.766 ± 7.999 (t= 38.1 , p= <0.001 ); essmaxJan : 0.528 ± 0.636 (t= 0.83 , p= 0.410 ); tmFeb : -0.385 ± 0.322 (t= -1.2 , p= 0.236 ); umApr : 0.192 ± 0.069 (t= 2.78 , p= 0.007 )	15.05	0	651
1543	essmaxFeb_essmaxMar_tmMay	JulianDay ~ essmaxFeb + essmaxMar + tmMay + (1 | Studyarea)	413.648	425.006	−200.074	(Intercept) : 303.687 ± 15.106 (t= 20.1 , p= <0.001 ); essmaxFeb : 0.786 ± 2.071 (t= 0.38 , p= 0.706 ); essmaxMar : 0.41 ± 1.465 (t= 0.28 , p= 0.780 ); tmMay : 0.416 ± 0.624 (t= 0.67 , p= 0.507 )	15.052	0	652
1302	nessJan_rrr24Mar_umMay	JulianDay ~ nessJan + rrr24Mar + umMay + (1 | Studyarea)	413.681	425.04	−200.090	(Intercept) : 305.945 ± 8.445 (t= 36.23 , p= <0.001 ); nessJan : 6.933 ± 4.581 (t= 1.51 , p= 0.136 ); rrr24Mar : -0.18 ± 0.563 (t= -0.32 , p= 0.750 ); umMay : 0.15 ± 0.116 (t= 1.3 , p= 0.199 )	15.085	0	653
1617	umFeb_tmApr_rrr24May	JulianDay ~ umFeb + tmApr + rrr24May + (1 | Studyarea)	413.695	425.054	−200.097	(Intercept) : 314.283 ± 11.573 (t= 27.16 , p= <0.001 ); umFeb : 0.139 ± 0.087 (t= 1.6 , p= 0.115 ); tmApr : -0.734 ± 0.43 (t= -1.71 , p= 0.093 ); rrr24May : 1.624 ± 1.054 (t= 1.54 , p= 0.129 )	15.099	0	654
14	essmaxMar	JulianDay ~ essmaxMar + (1 | Studyarea)	413.704	421.587	−202.507	(Intercept) : 312.721 ± 7.232 (t= 43.24 , p= <0.001 ); essmaxMar : 0.245 ± 1.426 (t= 0.17 , p= 0.864 )	15.108	0	655
472	Latitude_tmJan_tmMar	JulianDay ~ Latitude + tmJan + tmMar + (1 | Studyarea)	413.707	425.066	−200.104	(Intercept) : 186.945 ± 65.225 (t= 2.87 , p= 0.046 ); Latitude : 3.631 ± 1.812 (t= 2 , p= 0.116 ); tmJan : -0.038 ± 0.421 (t= -0.09 , p= 0.929 ); tmMar : -0.377 ± 0.34 (t= -1.11 , p= 0.273 )	15.111	0	656
948	rrr24Jan_essmaxMar_rrr24May	JulianDay ~ rrr24Jan + essmaxMar + rrr24May + (1 | Studyarea)	413.71	425.069	−200.105	(Intercept) : 311.534 ± 7.263 (t= 42.89 , p= <0.001 ); rrr24Jan : -0.097 ± 0.673 (t= -0.14 , p= 0.886 ); essmaxMar : 0.099 ± 1.437 (t= 0.07 , p= 0.945 ); rrr24May : 1.458 ± 1.115 (t= 1.31 , p= 0.196 )	15.114	0	657
874	rrr24Jan_tmFeb_essmaxFeb	JulianDay ~ rrr24Jan + tmFeb + essmaxFeb + (1 | Studyarea)	413.734	425.093	−200.117	(Intercept) : 317.225 ± 7.705 (t= 41.17 , p= <0.001 ); rrr24Jan : 0.077 ± 0.665 (t= 0.12 , p= 0.908 ); tmFeb : -0.7 ± 0.428 (t= -1.64 , p= 0.108 ); essmaxFeb : -1.567 ± 2.568 (t= -0.61 , p= 0.544 )	15.138	0	658
719	tmJan_nessJan_umMay	JulianDay ~ tmJan + nessJan + umMay + (1 | Studyarea)	413.749	425.108	−200.124	(Intercept) : 306.047 ± 8.46 (t= 36.18 , p= <0.001 ); tmJan : -0.016 ± 0.573 (t= -0.03 , p= 0.978 ); nessJan : 6.908 ± 5.761 (t= 1.2 , p= 0.236 ); umMay : 0.143 ± 0.134 (t= 1.06 , p= 0.292 )	15.153	0	659
1099	essmaxJan_tmApr_rrr24Apr	JulianDay ~ essmaxJan + tmApr + rrr24Apr + (1 | Studyarea)	413.751	425.11	−200.126	(Intercept) : 328.718 ± 12.404 (t= 26.5 , p= <0.001 ); essmaxJan : 0.715 ± 0.639 (t= 1.12 , p= 0.269 ); tmApr : -1.003 ± 0.591 (t= -1.7 , p= 0.095 ); rrr24Apr : -0.335 ± 0.814 (t= -0.41 , p= 0.682 )	15.155	0	660
1644	tmMar_essmaxMar_rrr24May	JulianDay ~ tmMar + essmaxMar + rrr24May + (1 | Studyarea)	413.751	425.11	−200.125	(Intercept) : 315.559 ± 8.022 (t= 39.33 , p= <0.001 ); tmMar : -0.392 ± 0.335 (t= -1.17 , p= 0.247 ); essmaxMar : 0.009 ± 1.42 (t= 0.01 , p= 0.995 ); rrr24May : 1.508 ± 1.099 (t= 1.37 , p= 0.176 )	15.155	0	661
1043	essmaxJan_essmaxFeb_rrr24Apr	JulianDay ~ essmaxJan + essmaxFeb + rrr24Apr + (1 | Studyarea)	413.778	425.137	−200.139	(Intercept) : 311.475 ± 7.276 (t= 42.81 , p= <0.001 ); essmaxJan : 0.607 ± 0.652 (t= 0.93 , p= 0.356 ); essmaxFeb : 1.249 ± 1.992 (t= 0.63 , p= 0.533 ); rrr24Apr : 0.64 ± 0.612 (t= 1.05 , p= 0.300 )	15.182	0	662
596	Latitude_umFeb_tmMay	JulianDay ~ Latitude + umFeb + tmMay + (1 | Studyarea)	413.796	425.155	−200.148	(Intercept) : 183.934 ± 67.127 (t= 2.74 , p= 0.051 ); Latitude : 3.177 ± 1.871 (t= 1.7 , p= 0.163 ); umFeb : 0.149 ± 0.089 (t= 1.69 , p= 0.097 ); tmMay : 0.275 ± 0.582 (t= 0.47 , p= 0.638 )	15.2	0	663
1697	rrr24Mar_tmApr_tmMay	JulianDay ~ rrr24Mar + tmApr + tmMay + (1 | Studyarea)	413.814	425.173	−200.157	(Intercept) : 310.749 ± 14.582 (t= 21.31 , p= <0.001 ); rrr24Mar : -0.322 ± 0.551 (t= -0.58 , p= 0.561 ); tmApr : -1.036 ± 0.458 (t= -2.26 , p= 0.028 ); tmMay : 0.88 ± 0.606 (t= 1.45 , p= 0.153 )	15.218	0	664
99	rrr24Jan_rrr24May	JulianDay ~ rrr24Jan + rrr24May + (1 | Studyarea)	413.821	423.484	−201.384	(Intercept) : 311.54 ± 7.265 (t= 42.88 , p= <0.001 ); rrr24Jan : -0.1 ± 0.665 (t= -0.15 , p= 0.882 ); rrr24May : 1.464 ± 1.101 (t= 1.33 , p= 0.189 )	15.225	0	665
1565	essmaxFeb_rrr24Apr_tmMay	JulianDay ~ essmaxFeb + rrr24Apr + tmMay + (1 | Studyarea)	413.821	425.18	−200.160	(Intercept) : 298.804 ± 15.411 (t= 19.39 , p= <0.001 ); essmaxFeb : 0.877 ± 2.041 (t= 0.43 , p= 0.669 ); rrr24Apr : 0.796 ± 0.635 (t= 1.25 , p= 0.215 ); tmMay : 0.595 ± 0.629 (t= 0.95 , p= 0.348 )	15.225	0	666
1696	rrr24Mar_tmApr_umApr	JulianDay ~ rrr24Mar + tmApr + umApr + (1 | Studyarea)	413.83	425.189	−200.165	(Intercept) : 291.894 ± 17.431 (t= 16.75 , p= <0.001 ); rrr24Mar : -0.597 ± 0.558 (t= -1.07 , p= 0.290 ); tmApr : 0.45 ± 0.69 (t= 0.65 , p= 0.517 ); umApr : 0.279 ± 0.119 (t= 2.35 , p= 0.022 )	15.234	0	667
207	tmMar_rrr24May	JulianDay ~ tmMar + rrr24May + (1 | Studyarea)	413.833	423.496	−201.390	(Intercept) : 315.56 ± 8.003 (t= 39.43 , p= <0.001 ); tmMar : -0.392 ± 0.331 (t= -1.18 , p= 0.242 ); rrr24May : 1.508 ± 1.086 (t= 1.39 , p= 0.171 )	15.237	0	668
154	tmFeb_essmaxMar	JulianDay ~ tmFeb + essmaxMar + (1 | Studyarea)	413.84	423.503	−201.394	(Intercept) : 315.991 ± 7.389 (t= 42.77 , p= <0.001 ); tmFeb : -0.531 ± 0.326 (t= -1.63 , p= 0.109 ); essmaxMar : 0.287 ± 1.407 (t= 0.2 , p= 0.839 )	15.244	0	669
944	rrr24Jan_essmaxMar_tmApr	JulianDay ~ rrr24Jan + essmaxMar + tmApr + (1 | Studyarea)	413.841	425.199	−200.170	(Intercept) : 325.997 ± 10.166 (t= 32.07 , p= <0.001 ); rrr24Jan : -0.223 ± 0.668 (t= -0.33 , p= 0.740 ); essmaxMar : -0.085 ± 1.42 (t= -0.06 , p= 0.953 ); tmApr : -0.829 ± 0.445 (t= -1.86 , p= 0.068 )	15.245	0	670
551	Latitude_tmFeb_umFeb	JulianDay ~ Latitude + tmFeb + umFeb + (1 | Studyarea)	413.843	425.201	−200.171	(Intercept) : 190.067 ± 64.736 (t= 2.94 , p= 0.042 ); Latitude : 3.29 ± 1.813 (t= 1.81 , p= 0.142 ); tmFeb : -0.38 ± 0.342 (t= -1.11 , p= 0.271 ); umFeb : 0.118 ± 0.093 (t= 1.26 , p= 0.213 )	15.247	0	671
1253	nessJan_rrr24Feb_umMar	JulianDay ~ nessJan + rrr24Feb + umMar + (1 | Studyarea)	413.846	425.205	−200.173	(Intercept) : 304.429 ± 8.892 (t= 34.23 , p= <0.001 ); nessJan : 8.119 ± 4.601 (t= 1.76 , p= 0.083 ); rrr24Feb : -0.223 ± 0.517 (t= -0.43 , p= 0.668 ); umMar : 0.138 ± 0.099 (t= 1.4 , p= 0.167 )	15.25	0	672
618	Latitude_essmaxMar_umMar	JulianDay ~ Latitude + essmaxMar + umMar + (1 | Studyarea)	413.849	425.207	−200.174	(Intercept) : 186.373 ± 65.777 (t= 2.83 , p= 0.047 ); Latitude : 3.358 ± 1.844 (t= 1.82 , p= 0.141 ); essmaxMar : 0.177 ± 1.426 (t= 0.12 , p= 0.901 ); umMar : 0.105 ± 0.099 (t= 1.07 , p= 0.291 )	15.253	0	673
1503	rrr24Feb_umApr_rrr24May	JulianDay ~ rrr24Feb + umApr + rrr24May + (1 | Studyarea)	413.849	425.207	−200.174	(Intercept) : 302.177 ± 7.769 (t= 38.9 , p= <0.001 ); rrr24Feb : 0.031 ± 0.49 (t= 0.06 , p= 0.950 ); umApr : 0.183 ± 0.071 (t= 2.58 , p= 0.013 ); rrr24May : 0.923 ± 1.076 (t= 0.86 , p= 0.395 )	15.253	0	674
1240	nessJan_tmFeb_umMar	JulianDay ~ nessJan + tmFeb + umMar + (1 | Studyarea)	413.858	425.216	−200.179	(Intercept) : 307.234 ± 9.255 (t= 33.2 , p= <0.001 ); nessJan : 5.855 ± 4.965 (t= 1.18 , p= 0.243 ); tmFeb : -0.341 ± 0.354 (t= -0.96 , p= 0.339 ); umMar : 0.123 ± 0.096 (t= 1.28 , p= 0.207 )	15.262	0	675
589	Latitude_umFeb_rrr24Mar	JulianDay ~ Latitude + umFeb + rrr24Mar + (1 | Studyarea)	413.86	425.218	−200.180	(Intercept) : 188.012 ± 65.89 (t= 2.85 , p= 0.046 ); Latitude : 3.214 ± 1.845 (t= 1.74 , p= 0.155 ); umFeb : 0.165 ± 0.091 (t= 1.8 , p= 0.077 ); rrr24Mar : -0.272 ± 0.56 (t= -0.49 , p= 0.629 )	15.264	0	676
629	Latitude_umMar_umApr	JulianDay ~ Latitude + umMar + umApr + (1 | Studyarea)	413.86	425.219	−200.180	(Intercept) : 190.724 ± 66.63 (t= 2.86 , p= 0.046 ); Latitude : 3.164 ± 1.867 (t= 1.69 , p= 0.163 ); umMar : -0.029 ± 0.109 (t= -0.27 , p= 0.790 ); umApr : 0.197 ± 0.081 (t= 2.44 , p= 0.018 )	15.264	0	677
185	essmaxFeb_tmMay	JulianDay ~ essmaxFeb + tmMay + (1 | Studyarea)	413.871	423.534	−201.409	(Intercept) : 304.369 ± 14.825 (t= 20.53 , p= <0.001 ); essmaxFeb : 0.814 ± 2.051 (t= 0.4 , p= 0.693 ); tmMay : 0.386 ± 0.609 (t= 0.63 , p= 0.529 )	15.275	0	678
1166	umJan_essmaxFeb_rrr24May	JulianDay ~ umJan + essmaxFeb + rrr24May + (1 | Studyarea)	413.879	425.238	−200.190	(Intercept) : 303.09 ± 8.563 (t= 35.39 , p= <0.001 ); umJan : 0.13 ± 0.084 (t= 1.55 , p= 0.126 ); essmaxFeb : 1.49 ± 2.037 (t= 0.73 , p= 0.468 ); rrr24May : 1.584 ± 1.124 (t= 1.41 , p= 0.164 )	15.283	0	679
1236	nessJan_tmFeb_umFeb	JulianDay ~ nessJan + tmFeb + umFeb + (1 | Studyarea)	413.886	425.245	−200.193	(Intercept) : 306.505 ± 9.637 (t= 31.8 , p= <0.001 ); nessJan : 4.528 ± 4.994 (t= 0.91 , p= 0.369 ); tmFeb : -0.244 ± 0.367 (t= -0.67 , p= 0.508 ); umFeb : 0.12 ± 0.094 (t= 1.28 , p= 0.205 )	15.29	0	680
1119	umJan_nessJan_rrr24Mar	JulianDay ~ umJan + nessJan + rrr24Mar + (1 | Studyarea)	413.887	425.246	−200.194	(Intercept) : 304.902 ± 8.624 (t= 35.35 , p= <0.001 ); umJan : 0.125 ± 0.088 (t= 1.43 , p= 0.160 ); nessJan : 5.886 ± 4.689 (t= 1.26 , p= 0.215 ); rrr24Mar : -0.185 ± 0.559 (t= -0.33 , p= 0.741 )	15.291	0	681
1661	tmMar_tmApr_tmMay	JulianDay ~ tmMar + tmApr + tmMay + (1 | Studyarea)	413.903	425.262	−200.202	(Intercept) : 314.34 ± 14.823 (t= 21.21 , p= <0.001 ); tmMar : -0.371 ± 0.324 (t= -1.15 , p= 0.257 ); tmApr : -0.978 ± 0.444 (t= -2.2 , p= 0.032 ); tmMay : 0.828 ± 0.593 (t= 1.4 , p= 0.168 )	15.307	0	682
95	rrr24Jan_tmApr	JulianDay ~ rrr24Jan + tmApr + (1 | Studyarea)	413.927	423.591	−201.437	(Intercept) : 325.935 ± 10.066 (t= 32.38 , p= <0.001 ); rrr24Jan : -0.22 ± 0.661 (t= -0.33 , p= 0.740 ); tmApr : -0.826 ± 0.438 (t= -1.89 , p= 0.065 )	15.331	0	683
473	Latitude_tmJan_rrr24Mar	JulianDay ~ Latitude + tmJan + rrr24Mar + (1 | Studyarea)	413.928	425.286	−200.214	(Intercept) : 184.17 ± 65.854 (t= 2.8 , p= 0.049 ); Latitude : 3.605 ± 1.831 (t= 1.97 , p= 0.121 ); tmJan : -0.112 ± 0.426 (t= -0.26 , p= 0.793 ); rrr24Mar : 0.008 ± 0.565 (t= 0.01 , p= 0.989 )	15.332	0	684
903	rrr24Jan_essmaxFeb_essmaxMar	JulianDay ~ rrr24Jan + essmaxFeb + essmaxMar + (1 | Studyarea)	413.928	425.286	−200.214	(Intercept) : 312.554 ± 7.257 (t= 43.07 , p= <0.001 ); rrr24Jan : -0.005 ± 0.68 (t= -0.01 , p= 0.994 ); essmaxFeb : 1.116 ± 2.021 (t= 0.55 , p= 0.583 ); essmaxMar : 0.241 ± 1.45 (t= 0.17 , p= 0.869 )	15.332	0	685
822	tmJan_tmMay_rrr24May	JulianDay ~ tmJan + tmMay + rrr24May + (1 | Studyarea)	413.929	425.288	−200.214	(Intercept) : 295.189 ± 15.005 (t= 19.67 , p= <0.001 ); tmJan : -0.433 ± 0.444 (t= -0.97 , p= 0.334 ); tmMay : 0.819 ± 0.615 (t= 1.33 , p= 0.188 ); rrr24May : 2.258 ± 1.218 (t= 1.85 , p= 0.069 )	15.333	0	686
1260	nessJan_rrr24Feb_umMay	JulianDay ~ nessJan + rrr24Feb + umMay + (1 | Studyarea)	413.933	425.292	−200.217	(Intercept) : 306.166 ± 8.455 (t= 36.21 , p= <0.001 ); nessJan : 7.141 ± 4.616 (t= 1.55 , p= 0.128 ); rrr24Feb : -0.115 ± 0.509 (t= -0.23 , p= 0.822 ); umMay : 0.142 ± 0.112 (t= 1.27 , p= 0.210 )	15.337	0	687
501	Latitude_essmaxJan_umJan	JulianDay ~ Latitude + essmaxJan + umJan + (1 | Studyarea)	413.936	425.295	−200.218	(Intercept) : 185.234 ± 65.001 (t= 2.85 , p= 0.046 ); Latitude : 3.348 ± 1.819 (t= 1.84 , p= 0.138 ); essmaxJan : 0.403 ± 0.661 (t= 0.61 , p= 0.544 ); umJan : 0.122 ± 0.086 (t= 1.42 , p= 0.162 )	15.34	0	688
56	Latitude_umMar	JulianDay ~ Latitude + umMar + (1 | Studyarea)	413.956	423.619	−201.452	(Intercept) : 186.358 ± 65.908 (t= 2.83 , p= 0.047 ); Latitude : 3.357 ± 1.847 (t= 1.82 , p= 0.141 ); umMar : 0.106 ± 0.098 (t= 1.08 , p= 0.283 )	15.36	0	689
1671	tmMar_tmMay_rrr24May	JulianDay ~ tmMar + tmMay + rrr24May + (1 | Studyarea)	413.978	425.337	−200.239	(Intercept) : 299.687 ± 15.266 (t= 19.63 , p= <0.001 ); tmMar : -0.404 ± 0.33 (t= -1.22 , p= 0.227 ); tmMay : 0.733 ± 0.601 (t= 1.22 , p= 0.228 ); rrr24May : 1.888 ± 1.126 (t= 1.68 , p= 0.099 )	15.382	0	690
1106	essmaxJan_rrr24Apr_rrr24May	JulianDay ~ essmaxJan + rrr24Apr + rrr24May + (1 | Studyarea)	413.983	425.341	−200.241	(Intercept) : 310.657 ± 7.287 (t= 42.63 , p= <0.001 ); essmaxJan : 0.539 ± 0.649 (t= 0.83 , p= 0.410 ); rrr24Apr : 0.559 ± 0.606 (t= 0.92 , p= 0.360 ); rrr24May : 1.29 ± 1.101 (t= 1.17 , p= 0.247 )	15.387	0	691
712	tmJan_nessJan_umMar	JulianDay ~ tmJan + nessJan + umMar + (1 | Studyarea)	413.988	425.347	−200.244	(Intercept) : 304.618 ± 8.937 (t= 34.08 , p= <0.001 ); tmJan : 0.064 ± 0.525 (t= 0.12 , p= 0.904 ); nessJan : 8.172 ± 5.373 (t= 1.52 , p= 0.134 ); umMar : 0.124 ± 0.107 (t= 1.16 , p= 0.250 )	15.392	0	692
1646	tmMar_umMar_nessMar	JulianDay ~ tmMar + umMar + nessMar + (1 | Studyarea)	413.998	425.356	−200.249	(Intercept) : 308.004 ± 11.962 (t= 25.75 , p= <0.001 ); tmMar : -0.153 ± 0.408 (t= -0.37 , p= 0.709 ); umMar : 0.106 ± 0.114 (t= 0.93 , p= 0.358 ); nessMar : 10.332 ± 20.384 (t= 0.51 , p= 0.614 )	15.402	0	693
685	tmJan_essmaxJan_umApr	JulianDay ~ tmJan + essmaxJan + umApr + (1 | Studyarea)	414	425.359	−200.250	(Intercept) : 302.562 ± 7.707 (t= 39.26 , p= <0.001 ); tmJan : -0.289 ± 0.451 (t= -0.64 , p= 0.523 ); essmaxJan : 0.558 ± 0.678 (t= 0.82 , p= 0.415 ); umApr : 0.213 ± 0.072 (t= 2.97 , p= 0.004 )	15.404	0	694
795	tmJan_essmaxMar_rrr24May	JulianDay ~ tmJan + essmaxMar + rrr24May + (1 | Studyarea)	414.006	425.365	−200.253	(Intercept) : 312.687 ± 7.374 (t= 42.4 , p= <0.001 ); tmJan : -0.327 ± 0.447 (t= -0.73 , p= 0.467 ); essmaxMar : -0.023 ± 1.441 (t= -0.02 , p= 0.987 ); rrr24May : 1.743 ± 1.179 (t= 1.48 , p= 0.145 )	15.41	0	695
1680	rrr24Mar_essmaxMar_rrr24May	JulianDay ~ rrr24Mar + essmaxMar + rrr24May + (1 | Studyarea)	414.01	425.369	−200.255	(Intercept) : 311.656 ± 7.292 (t= 42.74 , p= <0.001 ); rrr24Mar : -0.151 ± 0.564 (t= -0.27 , p= 0.791 ); essmaxMar : 0.141 ± 1.438 (t= 0.1 , p= 0.922 ); rrr24May : 1.496 ± 1.126 (t= 1.33 , p= 0.190 )	15.414	0	696
519	Latitude_umJan_tmFeb	JulianDay ~ Latitude + umJan + tmFeb + (1 | Studyarea)	414.013	425.372	−200.257	(Intercept) : 189.485 ± 64.109 (t= 2.96 , p= 0.042 ); Latitude : 3.331 ± 1.792 (t= 1.86 , p= 0.135 ); umJan : 0.108 ± 0.085 (t= 1.27 , p= 0.211 ); tmFeb : -0.429 ± 0.33 (t= -1.3 , p= 0.200 )	15.417	0	697
1668	tmMar_umApr_tmMay	JulianDay ~ tmMar + umApr + tmMay + (1 | Studyarea)	414.02	425.379	−200.260	(Intercept) : 284.889 ± 15.856 (t= 17.97 , p= <0.001 ); tmMar : -0.176 ± 0.322 (t= -0.54 , p= 0.588 ); umApr : 0.213 ± 0.072 (t= 2.95 , p= 0.005 ); tmMay : 0.862 ± 0.569 (t= 1.51 , p= 0.136 )	15.424	0	698
652	Latitude_tmMay_umMay	JulianDay ~ Latitude + tmMay + umMay + (1 | Studyarea)	414.025	425.384	−200.262	(Intercept) : 183.174 ± 69.515 (t= 2.64 , p= 0.057 ); Latitude : 3.047 ± 1.955 (t= 1.56 , p= 0.190 ); tmMay : 0.613 ± 0.606 (t= 1.01 , p= 0.316 ); umMay : 0.167 ± 0.116 (t= 1.44 , p= 0.156 )	15.429	0	699
8	tmFeb	JulianDay ~ tmFeb + (1 | Studyarea)	414.031	421.914	−202.671	(Intercept) : 316.005 ± 7.398 (t= 42.71 , p= <0.001 ); tmFeb : -0.529 ± 0.323 (t= -1.64 , p= 0.107 )	15.435	0	700
975	rrr24Jan_tmMay_rrr24May	JulianDay ~ rrr24Jan + tmMay + rrr24May + (1 | Studyarea)	414.04	425.399	−200.270	(Intercept) : 295.919 ± 15.12 (t= 19.57 , p= <0.001 ); rrr24Jan : -0.134 ± 0.664 (t= -0.2 , p= 0.840 ); tmMay : 0.717 ± 0.609 (t= 1.18 , p= 0.245 ); rrr24May : 1.839 ± 1.143 (t= 1.61 , p= 0.114 )	15.444	0	701
881	rrr24Jan_tmFeb_tmApr	JulianDay ~ rrr24Jan + tmFeb + tmApr + (1 | Studyarea)	414.047	425.406	−200.274	(Intercept) : 329.174 ± 10.109 (t= 32.56 , p= <0.001 ); rrr24Jan : -0.118 ± 0.654 (t= -0.18 , p= 0.858 ); tmFeb : -0.535 ± 0.32 (t= -1.67 , p= 0.100 ); tmApr : -0.829 ± 0.432 (t= -1.92 , p= 0.060 )	15.451	0	702
529	Latitude_umJan_rrr24Apr	JulianDay ~ Latitude + umJan + rrr24Apr + (1 | Studyarea)	414.056	425.415	−200.278	(Intercept) : 185.904 ± 65.302 (t= 2.85 , p= 0.047 ); Latitude : 3.319 ± 1.826 (t= 1.82 , p= 0.142 ); umJan : 0.122 ± 0.086 (t= 1.42 , p= 0.161 ); rrr24Apr : 0.385 ± 0.617 (t= 0.62 , p= 0.535 )	15.46	0	703
530	Latitude_umJan_umApr	JulianDay ~ Latitude + umJan + umApr + (1 | Studyarea)	414.068	425.426	−200.284	(Intercept) : 191.186 ± 66.27 (t= 2.88 , p= 0.045 ); Latitude : 3.072 ± 1.855 (t= 1.66 , p= 0.171 ); umJan : 0.043 ± 0.091 (t= 0.47 , p= 0.640 ); umApr : 0.169 ± 0.078 (t= 2.15 , p= 0.036 )	15.472	0	704
1476	rrr24Feb_essmaxMar_umApr	JulianDay ~ rrr24Feb + essmaxMar + umApr + (1 | Studyarea)	414.072	425.431	−200.286	(Intercept) : 302.388 ± 7.762 (t= 38.96 , p= <0.001 ); rrr24Feb : -0.014 ± 0.491 (t= -0.03 , p= 0.978 ); essmaxMar : 0.286 ± 1.365 (t= 0.21 , p= 0.835 ); umApr : 0.195 ± 0.07 (t= 2.79 , p= 0.007 )	15.476	0	705
883	rrr24Jan_tmFeb_umApr	JulianDay ~ rrr24Jan + tmFeb + umApr + (1 | Studyarea)	414.075	425.434	−200.287	(Intercept) : 305.482 ± 7.901 (t= 38.66 , p= <0.001 ); rrr24Jan : -0.315 ± 0.645 (t= -0.49 , p= 0.627 ); tmFeb : -0.442 ± 0.313 (t= -1.41 , p= 0.164 ); umApr : 0.194 ± 0.071 (t= 2.75 , p= 0.008 )	15.479	0	706
88	rrr24Jan_essmaxFeb	JulianDay ~ rrr24Jan + essmaxFeb + (1 | Studyarea)	414.08	423.743	−201.514	(Intercept) : 312.579 ± 7.266 (t= 43.02 , p= <0.001 ); rrr24Jan : -0.011 ± 0.672 (t= -0.02 , p= 0.988 ); essmaxFeb : 1.117 ± 2.003 (t= 0.56 , p= 0.579 )	15.484	0	707
469	Latitude_tmJan_rrr24Feb	JulianDay ~ Latitude + tmJan + rrr24Feb + (1 | Studyarea)	414.094	425.453	−200.297	(Intercept) : 184.133 ± 65.877 (t= 2.8 , p= 0.049 ); Latitude : 3.605 ± 1.832 (t= 1.97 , p= 0.121 ); tmJan : -0.114 ± 0.422 (t= -0.27 , p= 0.787 ); rrr24Feb : 0.042 ± 0.518 (t= 0.08 , p= 0.936 )	15.498	0	708
1416	tmFeb_tmApr_umApr	JulianDay ~ tmFeb + tmApr + umApr + (1 | Studyarea)	414.112	425.471	−200.306	(Intercept) : 300.997 ± 17.643 (t= 17.06 , p= <0.001 ); tmFeb : -0.447 ± 0.314 (t= -1.42 , p= 0.161 ); tmApr : 0.203 ± 0.683 (t= 0.3 , p= 0.767 ); umApr : 0.213 ± 0.113 (t= 1.88 , p= 0.065 )	15.516	0	709
81	tmJan_rrr24May	JulianDay ~ tmJan + rrr24May + (1 | Studyarea)	414.118	423.781	−201.533	(Intercept) : 312.681 ± 7.363 (t= 42.46 , p= <0.001 ); tmJan : -0.326 ± 0.44 (t= -0.74 , p= 0.461 ); rrr24May : 1.739 ± 1.161 (t= 1.5 , p= 0.140 )	15.522	0	710
172	rrr24Feb_umApr	JulianDay ~ rrr24Feb + umApr + (1 | Studyarea)	414.121	423.784	−201.534	(Intercept) : 302.424 ± 7.759 (t= 38.98 , p= <0.001 ); rrr24Feb : -0.011 ± 0.486 (t= -0.02 , p= 0.982 ); umApr : 0.195 ± 0.069 (t= 2.81 , p= 0.007 )	15.525	0	711
1354	tmFeb_essmaxFeb_rrr24Mar	JulianDay ~ tmFeb + essmaxFeb + rrr24Mar + (1 | Studyarea)	414.121	425.48	−200.311	(Intercept) : 317.364 ± 7.752 (t= 40.94 , p= <0.001 ); tmFeb : -0.697 ± 0.427 (t= -1.63 , p= 0.108 ); essmaxFeb : -1.556 ± 2.569 (t= -0.61 , p= 0.547 ); rrr24Mar : -0.051 ± 0.55 (t= -0.09 , p= 0.926 )	15.525	0	712
1640	tmMar_essmaxMar_tmApr	JulianDay ~ tmMar + essmaxMar + tmApr + (1 | Studyarea)	414.121	425.48	−200.310	(Intercept) : 329.276 ± 10.547 (t= 31.22 , p= <0.001 ); tmMar : -0.367 ± 0.33 (t= -1.11 , p= 0.271 ); essmaxMar : -0.14 ± 1.404 (t= -0.1 , p= 0.921 ); tmApr : -0.804 ± 0.435 (t= -1.85 , p= 0.070 )	15.525	0	713
668	tmJan_rrr24Jan_umApr	JulianDay ~ tmJan + rrr24Jan + umApr + (1 | Studyarea)	414.126	425.485	−200.313	(Intercept) : 303.236 ± 7.535 (t= 40.24 , p= <0.001 ); tmJan : -0.487 ± 0.414 (t= -1.18 , p= 0.245 ); rrr24Jan : -0.519 ± 0.65 (t= -0.8 , p= 0.428 ); umApr : 0.23 ± 0.074 (t= 3.12 , p= 0.003 )	15.53	0	714
216	rrr24Mar_rrr24May	JulianDay ~ rrr24Mar + rrr24May + (1 | Studyarea)	414.127	423.79	−201.537	(Intercept) : 311.656 ± 7.296 (t= 42.72 , p= <0.001 ); rrr24Mar : -0.146 ± 0.557 (t= -0.26 , p= 0.794 ); rrr24May : 1.501 ± 1.114 (t= 1.35 , p= 0.183 )	15.531	0	715
355	MeanElevation_nessJan_umApr	JulianDay ~ MeanElevation + nessJan + umApr + (1 | Studyarea)	414.131	425.49	−200.315	(Intercept) : 310.631 ± 38.838 (t= 8 , p= 0.001 ); MeanElevation : -0.005 ± 0.019 (t= -0.25 , p= 0.815 ); nessJan : 8.795 ± 4.261 (t= 2.06 , p= 0.044 ); umApr : 0.206 ± 0.068 (t= 3.04 , p= 0.004 )	15.535	0	716
938	rrr24Jan_rrr24Mar_umApr	JulianDay ~ rrr24Jan + rrr24Mar + umApr + (1 | Studyarea)	414.142	425.501	−200.321	(Intercept) : 302.084 ± 7.692 (t= 39.27 , p= <0.001 ); rrr24Jan : -0.215 ± 0.697 (t= -0.31 , p= 0.759 ); rrr24Mar : -0.473 ± 0.596 (t= -0.79 , p= 0.431 ); umApr : 0.22 ± 0.073 (t= 2.99 , p= 0.004 )	15.546	0	717
836	rrr24Jan_essmaxJan_tmApr	JulianDay ~ rrr24Jan + essmaxJan + tmApr + (1 | Studyarea)	414.143	425.502	−200.322	(Intercept) : 326.417 ± 10.065 (t= 32.43 , p= <0.001 ); rrr24Jan : -0.289 ± 0.662 (t= -0.44 , p= 0.664 ); essmaxJan : 0.726 ± 0.641 (t= 1.13 , p= 0.262 ); tmApr : -0.868 ± 0.439 (t= -1.98 , p= 0.053 )	15.547	0	718
531	Latitude_umJan_tmMay	JulianDay ~ Latitude + umJan + tmMay + (1 | Studyarea)	414.164	425.523	−200.332	(Intercept) : 181.377 ± 66.675 (t= 2.72 , p= 0.052 ); Latitude : 3.218 ± 1.858 (t= 1.73 , p= 0.157 ); umJan : 0.134 ± 0.083 (t= 1.61 , p= 0.113 ); tmMay : 0.369 ± 0.581 (t= 0.64 , p= 0.527 )	15.568	0	719
221	essmaxMar_rrr24Apr	JulianDay ~ essmaxMar + rrr24Apr + (1 | Studyarea)	414.169	423.832	−201.558	(Intercept) : 311.858 ± 7.257 (t= 42.97 , p= <0.001 ); essmaxMar : 0.436 ± 1.438 (t= 0.3 , p= 0.763 ); rrr24Apr : 0.625 ± 0.616 (t= 1.02 , p= 0.314 )	15.573	0	720
1599	umFeb_essmaxMar_rrr24May	JulianDay ~ umFeb + essmaxMar + rrr24May + (1 | Studyarea)	414.174	425.532	−200.337	(Intercept) : 301.009 ± 8.771 (t= 34.32 , p= <0.001 ); umFeb : 0.169 ± 0.088 (t= 1.92 , p= 0.060 ); essmaxMar : -0.269 ± 1.409 (t= -0.19 , p= 0.849 ); rrr24May : 1.481 ± 1.08 (t= 1.37 , p= 0.176 )	15.578	0	721
1114	umJan_nessJan_tmFeb	JulianDay ~ umJan + nessJan + tmFeb + (1 | Studyarea)	414.176	425.535	−200.338	(Intercept) : 307.719 ± 9.166 (t= 33.57 , p= <0.001 ); umJan : 0.106 ± 0.086 (t= 1.24 , p= 0.221 ); nessJan : 4.44 ± 5.012 (t= 0.89 , p= 0.380 ); tmFeb : -0.301 ± 0.358 (t= -0.84 , p= 0.404 )	15.58	0	722
1115	umJan_nessJan_rrr24Feb	JulianDay ~ umJan + nessJan + rrr24Feb + (1 | Studyarea)	414.182	425.54	−200.341	(Intercept) : 305.034 ± 8.723 (t= 34.97 , p= <0.001 ); umJan : 0.118 ± 0.086 (t= 1.38 , p= 0.174 ); nessJan : 6.025 ± 4.734 (t= 1.27 , p= 0.209 ); rrr24Feb : -0.006 ± 0.51 (t= -0.01 , p= 0.990 )	15.586	0	723
1707	rrr24Mar_tmMay_rrr24May	JulianDay ~ rrr24Mar + tmMay + rrr24May + (1 | Studyarea)	414.182	425.541	−200.341	(Intercept) : 295.195 ± 15.186 (t= 19.44 , p= <0.001 ); rrr24Mar : -0.266 ± 0.564 (t= -0.47 , p= 0.638 ); tmMay : 0.761 ± 0.617 (t= 1.23 , p= 0.222 ); rrr24May : 1.937 ± 1.164 (t= 1.66 , p= 0.102 )	15.586	0	724
203	tmMar_tmApr	JulianDay ~ tmMar + tmApr + (1 | Studyarea)	414.192	423.855	−201.570	(Intercept) : 329.167 ± 10.437 (t= 31.54 , p= <0.001 ); tmMar : -0.365 ± 0.326 (t= -1.12 , p= 0.268 ); tmApr : -0.799 ± 0.429 (t= -1.86 , p= 0.068 )	15.596	0	725
811	tmJan_tmApr_umApr	JulianDay ~ tmJan + tmApr + umApr + (1 | Studyarea)	414.193	425.552	−200.346	(Intercept) : 292.843 ± 17.199 (t= 17.03 , p= <0.001 ); tmJan : -0.489 ± 0.416 (t= -1.17 , p= 0.245 ); tmApr : 0.465 ± 0.689 (t= 0.68 , p= 0.502 ); umApr : 0.279 ± 0.117 (t= 2.38 , p= 0.021 )	15.597	0	726
109	essmaxJan_essmaxMar	JulianDay ~ essmaxJan + essmaxMar + (1 | Studyarea)	414.196	423.859	−201.572	(Intercept) : 312.534 ± 7.254 (t= 43.09 , p= <0.001 ); essmaxJan : 0.613 ± 0.665 (t= 0.92 , p= 0.361 ); essmaxMar : -0.006 ± 1.453 (t= 0 , p= 0.996 )	15.6	0	727
1669	tmMar_umApr_rrr24May	JulianDay ~ tmMar + umApr + rrr24May + (1 | Studyarea)	414.2	425.558	−200.350	(Intercept) : 305.065 ± 8.809 (t= 34.63 , p= <0.001 ); tmMar : -0.22 ± 0.328 (t= -0.67 , p= 0.505 ); umApr : 0.172 ± 0.072 (t= 2.38 , p= 0.021 ); rrr24May : 0.98 ± 1.071 (t= 0.92 , p= 0.364 )	15.604	0	728
517	Latitude_essmaxJan_umMay	JulianDay ~ Latitude + essmaxJan + umMay + (1 | Studyarea)	414.215	425.574	−200.358	(Intercept) : 188.164 ± 66.566 (t= 2.83 , p= 0.047 ); Latitude : 3.325 ± 1.868 (t= 1.78 , p= 0.147 ); essmaxJan : 0.537 ± 0.651 (t= 0.83 , p= 0.413 ); umMay : 0.122 ± 0.113 (t= 1.08 , p= 0.284 )	15.619	0	729
1676	rrr24Mar_essmaxMar_tmApr	JulianDay ~ rrr24Mar + essmaxMar + tmApr + (1 | Studyarea)	414.216	425.575	−200.358	(Intercept) : 326.067 ± 10.222 (t= 31.9 , p= <0.001 ); rrr24Mar : -0.184 ± 0.554 (t= -0.33 , p= 0.741 ); essmaxMar : -0.017 ± 1.42 (t= -0.01 , p= 0.991 ); tmApr : -0.828 ± 0.445 (t= -1.86 , p= 0.068 )	15.62	0	730
1339	tmFeb_rrr24Feb_essmaxFeb	JulianDay ~ tmFeb + rrr24Feb + essmaxFeb + (1 | Studyarea)	414.225	425.584	−200.363	(Intercept) : 317.38 ± 7.737 (t= 41.02 , p= <0.001 ); tmFeb : -0.698 ± 0.427 (t= -1.64 , p= 0.108 ); rrr24Feb : -0.064 ± 0.52 (t= -0.12 , p= 0.902 ); essmaxFeb : -1.52 ± 2.592 (t= -0.59 , p= 0.560 )	15.629	0	731
1478	rrr24Feb_essmaxMar_rrr24May	JulianDay ~ rrr24Feb + essmaxMar + rrr24May + (1 | Studyarea)	414.229	425.588	−200.364	(Intercept) : 311.292 ± 7.302 (t= 42.63 , p= <0.001 ); rrr24Feb : 0.093 ± 0.516 (t= 0.18 , p= 0.857 ); essmaxMar : 0.104 ± 1.434 (t= 0.07 , p= 0.942 ); rrr24May : 1.464 ± 1.116 (t= 1.31 , p= 0.195 )	15.633	0	732
964	rrr24Jan_tmApr_umApr	JulianDay ~ rrr24Jan + tmApr + umApr + (1 | Studyarea)	414.241	425.6	−200.371	(Intercept) : 294.459 ± 17.309 (t= 17.01 , p= <0.001 ); rrr24Jan : -0.427 ± 0.65 (t= -0.66 , p= 0.514 ); tmApr : 0.346 ± 0.686 (t= 0.5 , p= 0.616 ); umApr : 0.25 ± 0.114 (t= 2.18 , p= 0.033 )	15.645	0	733
1032	essmaxJan_rrr24Feb_umApr	JulianDay ~ essmaxJan + rrr24Feb + umApr + (1 | Studyarea)	414.259	425.618	−200.379	(Intercept) : 301.905 ± 7.751 (t= 38.95 , p= <0.001 ); essmaxJan : 0.741 ± 0.619 (t= 1.2 , p= 0.237 ); rrr24Feb : -0.042 ± 0.485 (t= -0.09 , p= 0.931 ); umApr : 0.201 ± 0.069 (t= 2.9 , p= 0.005 )	15.663	0	734
1397	tmFeb_essmaxMar_rrr24Apr	JulianDay ~ tmFeb + essmaxMar + rrr24Apr + (1 | Studyarea)	414.26	425.619	−200.380	(Intercept) : 315.156 ± 7.397 (t= 42.61 , p= <0.001 ); tmFeb : -0.544 ± 0.326 (t= -1.67 , p= 0.101 ); essmaxMar : 0.49 ± 1.418 (t= 0.35 , p= 0.731 ); rrr24Apr : 0.662 ± 0.607 (t= 1.09 , p= 0.281 )	15.664	0	735
1520	essmaxFeb_tmMar_essmaxMar	JulianDay ~ essmaxFeb + tmMar + essmaxMar + (1 | Studyarea)	414.261	425.62	−200.380	(Intercept) : 316.347 ± 8.253 (t= 38.33 , p= <0.001 ); essmaxFeb : 0.364 ± 2.154 (t= 0.17 , p= 0.867 ); tmMar : -0.346 ± 0.366 (t= -0.95 , p= 0.348 ); essmaxMar : 0.16 ± 1.439 (t= 0.11 , p= 0.912 )	15.665	0	736
1388	tmFeb_rrr24Mar_tmApr	JulianDay ~ tmFeb + rrr24Mar + tmApr + (1 | Studyarea)	414.267	425.626	−200.384	(Intercept) : 329.841 ± 10.231 (t= 32.24 , p= <0.001 ); tmFeb : -0.548 ± 0.318 (t= -1.72 , p= 0.091 ); rrr24Mar : -0.237 ± 0.54 (t= -0.44 , p= 0.662 ); tmApr : -0.848 ± 0.432 (t= -1.96 , p= 0.055 )	15.671	0	737
197	umFeb_rrr24May	JulianDay ~ umFeb + rrr24May + (1 | Studyarea)	414.278	423.941	−201.613	(Intercept) : 301.16 ± 8.703 (t= 34.6 , p= <0.001 ); umFeb : 0.167 ± 0.087 (t= 1.92 , p= 0.059 ); rrr24May : 1.466 ± 1.068 (t= 1.37 , p= 0.175 )	15.682	0	738
785	tmJan_rrr24Mar_umApr	JulianDay ~ tmJan + rrr24Mar + umApr + (1 | Studyarea)	414.286	425.645	−200.393	(Intercept) : 302.946 ± 7.606 (t= 39.83 , p= <0.001 ); tmJan : -0.412 ± 0.411 (t= -1 , p= 0.320 ); rrr24Mar : -0.494 ± 0.552 (t= -0.9 , p= 0.375 ); umApr : 0.236 ± 0.075 (t= 3.15 , p= 0.003 )	15.69	0	739
1529	essmaxFeb_rrr24Mar_essmaxMar	JulianDay ~ essmaxFeb + rrr24Mar + essmaxMar + (1 | Studyarea)	414.293	425.652	−200.397	(Intercept) : 312.618 ± 7.284 (t= 42.92 , p= <0.001 ); essmaxFeb : 1.126 ± 2.021 (t= 0.56 , p= 0.580 ); rrr24Mar : -0.042 ± 0.564 (t= -0.07 , p= 0.941 ); essmaxMar : 0.251 ± 1.454 (t= 0.17 , p= 0.864 )	15.697	0	740
555	Latitude_tmFeb_umMar	JulianDay ~ Latitude + tmFeb + umMar + (1 | Studyarea)	414.297	425.656	−200.398	(Intercept) : 190.915 ± 64.341 (t= 2.97 , p= 0.041 ); Latitude : 3.329 ± 1.802 (t= 1.85 , p= 0.136 ); tmFeb : -0.515 ± 0.323 (t= -1.6 , p= 0.116 ); umMar : 0.1 ± 0.096 (t= 1.03 , p= 0.306 )	15.701	0	741
212	rrr24Mar_tmApr	JulianDay ~ rrr24Mar + tmApr + (1 | Studyarea)	414.299	423.962	−201.623	(Intercept) : 326.059 ± 10.148 (t= 32.13 , p= <0.001 ); rrr24Mar : -0.185 ± 0.548 (t= -0.34 , p= 0.737 ); tmApr : -0.828 ± 0.439 (t= -1.89 , p= 0.064 )	15.703	0	742
1273	nessJan_umFeb_tmMar	JulianDay ~ nessJan + umFeb + tmMar + (1 | Studyarea)	414.311	425.67	−200.406	(Intercept) : 305.266 ± 10.346 (t= 29.51 , p= <0.001 ); nessJan : 5.403 ± 4.828 (t= 1.12 , p= 0.268 ); umFeb : 0.131 ± 0.094 (t= 1.39 , p= 0.169 ); tmMar : -0.093 ± 0.359 (t= -0.26 , p= 0.796 )	15.715	0	743
812	tmJan_tmApr_tmMay	JulianDay ~ tmJan + tmApr + tmMay + (1 | Studyarea)	414.318	425.677	−200.409	(Intercept) : 311.619 ± 14.627 (t= 21.3 , p= <0.001 ); tmJan : -0.267 ± 0.411 (t= -0.65 , p= 0.518 ); tmApr : -1.025 ± 0.453 (t= -2.26 , p= 0.028 ); tmMay : 0.863 ± 0.601 (t= 1.44 , p= 0.157 )	15.722	0	744
174	rrr24Feb_rrr24May	JulianDay ~ rrr24Feb + rrr24May + (1 | Studyarea)	414.337	424	−201.642	(Intercept) : 311.294 ± 7.304 (t= 42.62 , p= <0.001 ); rrr24Feb : 0.094 ± 0.511 (t= 0.18 , p= 0.854 ); rrr24May : 1.469 ± 1.102 (t= 1.33 , p= 0.188 )	15.741	0	745
1495	rrr24Feb_tmApr_tmMay	JulianDay ~ rrr24Feb + tmApr + tmMay + (1 | Studyarea)	414.356	425.714	−200.428	(Intercept) : 310.685 ± 14.625 (t= 21.24 , p= <0.001 ); rrr24Feb : -0.034 ± 0.499 (t= -0.07 , p= 0.946 ); tmApr : -0.982 ± 0.45 (t= -2.18 , p= 0.033 ); tmMay : 0.821 ± 0.6 (t= 1.37 , p= 0.177 )	15.76	0	746
[truncated: 1,047 more rows]

## Sheet: Mating test
Selected Models (ΔAICc ≤ 2) and Comprehensive Diagnostics
Model	Delta_AICc	Dispersion_p	ZeroInflation_p	Uniformity_p	R2_marginal	R2_conditional	RandomVar
[truncated: 6 more rows]

## Sheet: Calving-Seasonal
Model_ID	Model	Formula	AICc	BIC	logLik	Coefficients	Delta_AICc	Weight	Rank
[truncated: 469 more rows]

[truncated: 2 more sheets: Calving-Monthly, Calving test]
